# Supplementary material for: Circular RNAs Could Encode Unique Proteins and Affect Cancer Pathways
Source: Biology (Basel). 2023 Mar 24;12(4):493. doi: 10.3390/biology12040493 (PMC10135897; doi:10.3390/biology12040493)
Supplement: Supplementary file 1 [file biology-12-00493-s001.zip › biology-2153287-Supplementary file of Tables_def.xlsx]

## Sheet: Table S1
Table S1. Cancer types representation in pan-cancer dataset "MiOncoCirc"
cancer types	number of samples
Atypical_Teratoid_Rhabdoid_Tumor	1
Nephroblastoma	1
Primitive_Neuro-Ectodermal_Tumor	1
T-Cell_Lymphoma	1
analysisCohort	1
bone_marrow	1
brain	1
colon	1
fetal_liver	1
heart	1
kidney	1
lung	1
placenta	1
small_intestine	1
spinal_cord	1
spleen	1
stomach	1
testis	1
thymus	1
uterus	1
Langerhans_Cell_Histiocytosis	2
Low-Grade_Glioma	2
Thymoma	2
Uterine_Corpus_Endometrial_Carcinoma	2
Lymphoma	3
Mesothelioma	3
bone	3
lymph_node	3
platelet	3
Hepatoblastoma	4
Tenosynovial_giant_cell_Tumor	4
liver	4
Juvenile_myelomonocytic_Leukemia	6
Medulloblastoma	7
Acute_Myeloid_Leukemia	10
Rhabdomyosarcoma	10
Thyroid_Cancer	12
Neuroblastoma	13
Liver_Cancer	16
Esophageal_Cancer	18
Acute_Lymphoblastic_Leukemia	20
Ovarian_Cancer	20
Kidney_Cancer	23
Adrenal_Carcinoma	24
Glioblastoma_multiforme	26
Leukemia	27
Stomach_Cancer	27
Colon_Cancer	28
prostate	28
Skin_Cancer	31
Lung_Adenocarcinoma	40
Glandular_Cancer	44
Bladder_Cancer	49
Head_and_Neck_Cancer	49
Pancreas_Cancer	57
Cholangiocarcinoma	61
Rare_Cancer	123
Non-Hodgkin_Lymphoma	124
Myeloproliferative_Neoplasm	151
Sarcoma_(Osteo,_Fibro)	160
Multiple_Myeloma	205
Breast_Cancer	235
Prostate_Adenocarcinoma	338

## Sheet: Table S2
Table S2. Sample annotation
sampleID	TissueTypeFC	sampleName	cancerType	biopsySite	analysisCohortVo	analysisCohort	NormalTumor	circRNAsumLog2RPM
MO_1035.capt.SI_5435.C0VURACXX	Tumor	MO_1035	Gastrointestinal Stromal Tumor	RETROPERITONEUM	STAD	STAD	Tumor	-5873.35
MO_1062.capt.SI_5376.D12U3ACXX	Tumor	MO_1062	AMELOBLASTOMA	LUNG	SECR	SECR	Tumor	-5724.37
TP_2034.capt.SI_6574.D1PYGACXX	Tumor	TP_2034	ADENOCARCINOMA	BONE	PRAD	PRAD	Tumor	-5686.1
MO_1035.capt.SI_5436.C0VURACXX	Tumor	MO_1035	Gastrointestinal Stromal Tumor	RETROPERITONEUM	STAD	STAD	Tumor	-5676.91
MO_1070.capt.SI_5315.C0VU9ACXX	Tumor	MO_1070	MELANOMA	LYMPH NODE	SKCM	SKCM	Tumor	-5650.84
MO_1035.capt.SI_5160.C0MHHACXX	Tumor	MO_1035	Gastrointestinal Stromal Tumor	RETROPERITONEUM	STAD	STAD	Tumor	-5638.45
TP_2013.capt.SI_5934.D1E4KACXX	Tumor	TP_2013	ANGIOSARCOMA	LIVER	SARC	SARC	Tumor	-5631.39
MO_1188.capt.SI_6975.C26D0ACXX	Tumor	MO_1188	DUCTAL CARCINOMA	LYMPH NODE	BRCA	BRCA	Tumor	-5595.67
MO_1062.capt.SI_5377.D12U3ACXX	Tumor	MO_1062	AMELOBLASTOMA	LUNG	SECR	SECR	Tumor	-5590.93
MO_1062.capt.SI_5378.D12U3ACXX	Tumor	MO_1062	AMELOBLASTOMA	LUNG	SECR	SECR	Tumor	-5588.14
MO_1074.capt.SI_5433.C0VYRACXX	Tumor	MO_1074	ADENOCARCINOMA	BONE	PRAD	PRAD	Tumor	-5571.54
ES_5004.capt.SI_5383.D12U3ACXX	Tumor	ES_5004	COLORECTAL ADENOCARCINOMA	ABDOMINAL WALL	COLO	COLO	Tumor	-5570.63
PO_3046.capt.SI_6941.D27KTACXX	Tumor	PO_3046	OSTEOSARCOMA	LUNG	SARC	SARC	Tumor	-5560.9
PO_3002.capt.SI_5220.C0W1LACXX	Tumor	PO_3002	MENINGIOMA	BRAIN	MISC	MISC	Tumor	-5539.14
TP_2050.capt.SI_7631.C2G40ACXX	Tumor	TP_2050	CLEAR CELL ADENOCARCINOMA	ABDOMINAL MASS	MISC	MISC	Tumor	-5533.87
MO_1168.capt.SI_6557.D1RV8ACXX	Tumor	MO_1168	LEIOMYOSARCOMA	LIVER	SARC	SARC	Tumor	-5528.56
PO_3053.capt.SI_7406.C2GDFACXX	Tumor	PO_3053	LANGERHANS CELL HISTIOCYTOSIS	NECK	LCH	MISC	Tumor	-5492.9
TP_2501.capt.SI_19719.CC2M4ANXX	Tumor	TP_2501	Oligodendroglioma	Brain	GBM	GBM	Tumor	-5491.67
MO_1032.capt.SI_4934.C0KFGACXX	Tumor	MO_1032	ADENOCARCINOMA	BREAST	BRCA	BRCA	Tumor	-5482.95
TP_2256.capt.SI_14484.HYHC3BCXX	Tumor	TP_2256	Prostate Adenocarcinoma	Prostate	PRAD	PRAD	Tumor	-5477.92
MO_1031.capt.SI_5275.C0VU9ACXX	Tumor	MO_1031	ADENOCARCINOMA	LIVER	BRCA	BRCA	Tumor	-5477.21
MO_1071.capt.SI_5277.C0VU9ACXX	Tumor	MO_1071	ADENOCARCINOMA	PROSTATE	PRAD	PRAD	Tumor	-5473.47
MO_1193.capt.SI_6861.H77PRADXX	Tumor	MO_1193	PAPILLARY SEROUS CARCINOMA	LUNG	OV	OV	Tumor	-5469.15
MO_1072.capt.SI_5317.C0W1LACXX	Tumor	MO_1072	SQUAMOUS CELL CARCINOMA	BUTTOCK	HNSC	HNSC	Tumor	-5468.21
MO_1190.capt.SI_11831.HVKM7ADXX	Tumor	MO_1190	DUCTAL / LOBULAR CARCINOMA	BLADDER	BRCA	BRCA	Tumor	-5453.77
MO_1012.capt.SI_4882.C0EMJACXX	Tumor	MO_1012	Neuroendocrine small cell carcinoma	SUBCUTANEOUS NODULE	PRAD	PRAD	Tumor	-5452.9
TP_2419.capt.SI_17640.HLWVCBCXY	Tumor	TP_2419	Extraskeletal Osteosarcoma	Retroperitoneal Mass	MISC	MISC	Tumor	-5452.27
MO_1058.capt.SI_5214.C0VTMACXX	Tumor	MO_1058	dendritic cell follicular sarcoma	NECK	SARC	SARC	Tumor	-5445.55
PO_3102.capt.SI_9317.C5N2AANXX	Tumor	PO_3102	NASOPHARYNGEAL¬†CARCINOMA	NASOPHARYNX	MISC	MISC	Tumor	-5434.84
MO_1055.capt.SI_5155.C0MHHACXX	Tumor	MO_1055	SQUAMOUS CELL CARCINOMA	LIVER	HNSC	HNSC	Tumor	-5432.24
PO_3008.capt.SI_5434.C0VYRACXX	Tumor	PO_3008	LEUKEMIA	BONE MARROW	ALL	ALL	Tumor	-5430.81
TP_2311.capt.SI_15926.HF7NVBCXY	Tumor	TP_2311	Adenocarcinoma of Unknown Primary	Adrenal Mass	MISC	MISC	Tumor	-5427.73
MO_1069.capt.SI_5276.C0VU9ACXX	Tumor	MO_1069	LOBULAR CARCINOMA	LYMPH NODE	BRCA	BRCA	Tumor	-5426.88
MO_1039.capt.SI_4970.C0L92ACXX	Tumor	MO_1039	CHOLANGIOCARCINOMA	LIVER	CHOL	CHOL	Tumor	-5423.57
TP_2087.capt.SI_10562.C6EEUANXX	Tumor	TP_2087	High Grade Ovarian Serous Adenocarcinoma	Colon	OV	OV	Tumor	-5418.42
TP_2499.capt.SI_19536.CBRVFANXX	Tumor	TP_2499	Undifferentiated Pleomorphic Sarcoma/Malignant Fibrous Histiocytoma/High-Grade Spindle Cell Sarcoma	Pelvic Mass	SARC	SARC	Tumor	-5410.12
MO_1030.capt.SI_5380.D12U3ACXX	Tumor	MO_1030	LOBULAR CARCINOMA	PANCREAS	BRCA	BRCA	Tumor	-5409.41
MO_1025.capt.SI_4862.C0EMJACXX	Tumor	MO_1025	RHABDOMYOSARCOMA	SUBCUTANEOUS MASS ABDOMEN	SARC	SARC	Tumor	-5406.72
ES_5001.capt.SI_6226.D1RRKACXX	Tumor	ES_5001	DUCTAL CARCINOMA	BRAIN	BRCA	BRCA	Tumor	-5404.2
TP_2269.capt.SI_14801.H32V5BCXY	Tumor	TP_2269	Glioblastoma Multiforme	Brain	GBM	GBM	Tumor	-5400.98
MO_1067.capt.SI_5218.C0VTLACXX	Tumor	MO_1067	ADENOCARCINOMA	ESOPHAGUS	ESCA	ESCA	Tumor	-5394.84
TP_2514.capt.SI_20481.H3FCHBCX2	Tumor	TP_2514	Bladder Urothelial Carcinoma	Urethra	BLCA	BLCA	Tumor	-5391.91
TP_2019.capt.SI_5937.D1E2BACXX	Tumor	TP_2019	MELANOMA	SUBCUTANEOUS NODULE	SKCM	SKCM	Tumor	-5388.83
TP_2485.capt.SI_19131.CBKM0ANXX	Tumor	TP_2485	Neuroendocrine Carcinoma	Ileum	MISC	MISC	Tumor	-5383.71
MO_1316.capt.SI_7993.C4CW0ACXX	Tumor	MO_1316	ADENOCARCINOMA	LYMPH NODE	PRAD	PRAD	Tumor	-5381.45
MO_1318.capt.SI_7995.C4CW0ACXX	Tumor	MO_1318	DUCTAL CARCINOMA	LYMPH NODE	BRCA	BRCA	Tumor	-5378.82
TP_2310.capt.SI_15808.CA3TJANXX	Tumor	TP_2310	Prostate Adenocarcinoma	Prostate	PRAD	PRAD	Tumor	-5375.15
PO_3090.capt.SI_8978.C472MANXX	Tumor	PO_3090	HEPATOCELLULAR CARCINOMA	KIDNEY	HCC	HCC	Tumor	-5374.52
MO_1049.capt.SI_5084.D0VDLACXX	Tumor	MO_1049	UROTHELIAL CARCINOMA WITH SQUAMOUS DIFFERENTIATION	LYMPH NODE	BLCA	BLCA	Tumor	-5373.66
TP_2515.capt.SI_19916.CC2VMANXX	Tumor	TP_2515	Anaplastic (Malignant) Meningioma	Brain Frontal Mass	MISC	MISC	Tumor	-5372.53
TP_2500.capt.SI_19537.CBRVFANXX	Tumor	TP_2500	Adenocarcinoma of Unknown Primary	Lymph Node	MISC	MISC	Tumor	-5371.87
MO_1062.capt.SI_5379.D12U3ACXX	Tumor	MO_1062	AMELOBLASTOMA	LUNG	SECR	SECR	Tumor	-5370.02
MO_1035.capt.SI_5162.C0MHHACXX	Tumor	MO_1035	Gastrointestinal Stromal Tumor	RETROPERITONEUM	STAD	STAD	Tumor	-5362
MO_1089.capt.SI_5601.C147NACXX	Tumor	MO_1089	solid pseudopapillary tumor	PERIAORTIC	PAAD	PAAD	Tumor	-5351.08
MO_1047.capt.SI_5057.D0UTEACXX	Tumor	MO_1047	EWING SARCOMA	GLUTEUS MUSCLE	SARC	SARC	Tumor	-5348.88
MO_1043.capt.SI_5055.D0UTEACXX	Tumor	MO_1043	CLEAR CELL CARCINOMA	LYMPH NODE	SECR	SECR	Tumor	-5348.75
MO_1045.capt.SI_5431.C0VURACXX	Tumor	MO_1045	ADENOCARCINOMA	LYMPH NODE	PAAD	PAAD	Tumor	-5346.02
MO_1027.capt.SI_4864.C0EMJACXX	Tumor	MO_1027	CHOLANGIOCARCINOMA	LIVER	CHOL	CHOL	Tumor	-5345.91
TP_2561.capt.SI_21620.HHWN7BCX2	Tumor	TP_2561	Bladder Squamous Cell Carcinoma	Lung	BLCA	BLCA	Tumor	-5343.94
MO_1046.capt.SI_5083.D0VDLACXX	Tumor	MO_1046	SQUAMOUS CELL CARCINOMA	BONE	HNSC	HNSC	Tumor	-5340.64
MO_1084.capt.SI_5555.D131EACXX	Tumor	MO_1084	ADENOCARCINOMA	LYMPH NODE	PRAD	PRAD	Tumor	-5339.29
TP_2334.capt.SI_19130.CBKM0ANXX	Tumor	TP_2334	Malignant Myoepithelioma	Lung	SARC	SARC	Tumor	-5338.61
TP_2456.capt.SI_18354.HTVY5BCXY	Tumor	TP_2456	Pleomorphic Xanthoastrocytoma	Brain	GBM	GBM	Tumor	-5337.83
MO_1482.capt.SI_11775.C7G8TANXX	Tumor	MO_1482	small cell/neuroendocrine carcinoma	LIVER	PRAD	PRAD	Tumor	-5328.96
UT_4022.capt.SI_11545.C7G8EANXX	Tumor	UT_4022	ADENOCARCINOMA	TBD	PRAD	PRAD	Tumor	-5318.11
TP_2018.capt.SI_5936.H09HYADXX	Tumor	TP_2018	SQUAMOUS CELL CARCINOMA	THIGH MASS	HNSC	HNSC	Tumor	-5312.89
TP_2472.capt.SI_18944.CBKMCANXX	Tumor	TP_2472	Skin Squamous Cell Carcinoma	Parapharyngeal Nerve Margin	SKIN	MISC	Tumor	-5312.63
TP_2563.capt.SI_21544.HHMTVBCX2	Tumor	TP_2563	Leiomyosarcoma	Small Bowel	SARC	SARC	Tumor	-5310.69
TP_2190.capt.SI_13501.HM57HBCXX	Tumor	TP_2190	Astroblastoma	Brain	MISC	MISC	Tumor	-5308.39
MO_1089.capt.SI_5602.C147NACXX	Tumor	MO_1089	solid pseudopapillary tumor	PERIAORTIC	PAAD	PAAD	Tumor	-5304.85
TP_2538.capt.SI_20822.CC1WGANXX	Tumor	TP_2538	Colon Adenocarcinoma	Ovary	COLO	COLO	Tumor	-5303.64
TP_2544.capt.SI_20933.HCMMWBCX2	Tumor	TP_2544	Acral Lentiginous Melanoma	Scrotum	MISC	MISC	Tumor	-5299.63
MO_1060.capt.SI_5158.C0MHHACXX	Tumor	MO_1060	SEROUS CARCINOMA	LYMPH NODE	OV	OV	Tumor	-5299.39
MO_1059.capt.SI_5157.C0MHHACXX	Tumor	MO_1059	Neuroendocrine carcinoma	LIVER	PAAD	PAAD	Tumor	-5295.57
TP_2460.capt.SI_18355.HTVYCBCXY	Tumor	TP_2460	Adrenocortical Carcinoma	Retroperitoneum	ACC	ACC	Tumor	-5292.64
TP_2541.capt.SI_20902.HF5CWBCX2	Tumor	TP_2541	Intrahepatic Cholangiocarcinoma	Liver	CHOL	CHOL	Tumor	-5291.23
TP_2313.capt.SI_16764.CAU1YANXX	Tumor	TP_2313	Soft Tissue Myoepithelial Carcinoma	Lymph Node	SECR	SECR	Tumor	-5285.44
TP_2513.capt.SI_21669.CC1FJANXX	Tumor	TP_2513	Breast Invasive Ductal Carcinoma	Breast	BRCA	BRCA	Tumor	-5283.23
TP_2015.capt.SI_6027.D1E7VACXX	Tumor	TP_2015	DUCTAL CARCINOMA	LYMPH NODE	BRCA	BRCA	Tumor	-5283.08
MO_1072.capt.SI_5318.C0W1LACXX	Tumor	MO_1072	SQUAMOUS CELL CARCINOMA	BUTTOCK	HNSC	HNSC	Tumor	-5282.54
MO_1061.capt.SI_5159.C0MHHACXX	Tumor	MO_1061	THYMOMA	LUNG	THYM	THYM	Tumor	-5280.86
MO_1048.capt.SI_5058.D0UTEACXX	Tumor	MO_1048	POORLY DIFFERENTIATED CARCINOMA	LYMPH NODE	COLO	COLO	Tumor	-5280.31
MO_1150.capt.SI_6586.D1PYGACXX	Tumor	MO_1150	ADENOCARCINOMA	LYMPH NODE	LUNG	LUNG	Tumor	-5279.09
TP_2079.capt.SI_10284.C6EKHANXX	Tumor	TP_2079	ADENOCARCINOMA	BONE	PRAD	PRAD	Tumor	-5277.17
MO_1008.capt.SI_5500.D12YGACXX	Tumor	MO_1008	ADENOCARCINOMA	DURA	PRAD	PRAD	Tumor	-5276.27
MO_1190.capt.SI_11830.HVKM7ADXX	Tumor	MO_1190	DUCTAL / LOBULAR CARCINOMA	BLADDER	BRCA	BRCA	Tumor	-5274.25
TP_2265.capt.SI_14641.HYM3HBCXX	Tumor	TP_2265	Prostate Adenocarcinoma	Lymph Node	PRAD	PRAD	Tumor	-5271.49
TP_2273.capt.SI_15400.H3Y3YBCXY	Tumor	TP_2273	Gastrointestinal Stromal Tumor	Ileum	STAD	STAD	Tumor	-5270.81
MO_1896.capt.SI_21543.HHMTVBCX2	Tumor	MO_1896	Prostate Adenocarcinoma	Bone	PRAD	PRAD	Tumor	-5267.91
TP_2559.capt.SI_21409.HHFG3BCX2	Tumor	TP_2559	Gastroesophageal Junction Adenocarcinoma	?	MISC	MISC	Tumor	-5265.79
MO_1315.capt.SI_7992.C4CW0ACXX	Tumor	MO_1315	SQUAMOUS CELL CARCINOMA	LUNG	LUNG	LUNG	Tumor	-5257.22
MO_1073.capt.SI_5432.C0VURACXX	Tumor	MO_1073	ADENOCARCINOMA	COLON	COLO	COLO	Tumor	-5254
TP_2021.capt.SI_6020.D1EBEACXX	Tumor	TP_2021	UROTHELIAL CARCINOMA	LYMPH NODE	BLCA	BLCA	Tumor	-5253.55
TP_2457.capt.SI_18231.HTVYNBCXY	Tumor	TP_2457	Prostate Adenocarcinoma	Brain	PRAD	PRAD	Tumor	-5246.5
MO_1054.capt.SI_5094.D0VCEACXX	Tumor	MO_1054	ADENOCARCINOMA	PROSTATE	PRAD	PRAD	Tumor	-5243.59
MO_1068.capt.SI_5219.C0VTYACXX	Tumor	MO_1068	LOBULAR CARCINOMA	LYMPH NODE	BRCA	BRCA	Tumor	-5242.15
MO_1530.capt.SI_11730.C7G60ANXX	Tumor	MO_1530	CLEAR CELL CARCINOMA	LIVER	KDNY	KDNY	Tumor	-5241.91
MO_1044.capt.SI_5056.D0UTEACXX	Tumor	MO_1044	ADENOID CYSTIC CARCINOMA	LUNG	SECR	SECR	Tumor	-5241.56
TP_2426.capt.SI_17512.HM23YBCXY	Tumor	TP_2426	Salivary Gland Myoepithelial Carcinoma	Lung	SECR	SECR	Tumor	-5241.53
MO_1023.capt.SI_4973.D0VCEACXX	Tumor	MO_1023	EXTRASKELETAL MYXOID CHONDROSARCOMA	LUNG	SARC	SARC	Tumor	-5239.14
MO_1508.capt.SI_11517.C7A2UANXX	Tumor	MO_1508	Angioimmunoblastic T-cell Lymphoma	Lymph Node	NHL	LYMP	Tumor	-5238.73
MO_1040.capt.SI_4971.C0L92ACXX	Tumor	MO_1040	ADENOCARCINOMA	LYMPH NODE	PRAD	PRAD	Tumor	-5236.4
MO_2044.capt.SI_19525.CBRVFANXX	Tumor	MO_2044	Cutaneous CD30 positive T-cell lymphoproliferative disorder	Skin Punch	NHL	LYMP	Tumor	-5235.94
MO_1147.capt.SI_6346.C1MY8ACXX	Tumor	MO_1147	CHOLANGIOCARCINOMA	LIVER	CHOL	CHOL	Tumor	-5232.93
MO_1108.capt.SI_6356.C1N0NACXX	Tumor	MO_1108	NSCLC	LYMPH NODE	LUNG	LUNG	Tumor	-5231.27
PO_3101.capt.SI_10155.C6EHCANXX	Tumor	PO_3101	LYMPHOMA	LYMPH	LYMP	LYMP	Tumor	-5230.63
MO_1065.capt.SI_5217.C0VTMACXX	Tumor	MO_1065	DUCTAL CARCINOMA	LYMPH NODE	BRCA	BRCA	Tumor	-5228.14
TP_2400.capt.SI_16908.HJMLNBCXY	Tumor	TP_2400	Uterine Corpus Adenosarcoma	Uterus	SARC	SARC	Tumor	-5226.02
MO_1037.capt.SI_4969.C0L92ACXX	Tumor	MO_1037	desmoplastic small round blue cell cancer	LIVER	PAAD	PAAD	Tumor	-5225.41
MO_1503.capt.SI_11316.C6UY8ANXX	Tumor	MO_1503	DUCTAL CARCINOMA	LYMPH NODE	BRCA	BRCA	Tumor	-5220.09
TP_2083.capt.SI_10418.C6ET2ANXX	Tumor	TP_2083	DUCTAL CARCINOMA	LIVER	BRCA	BRCA	Tumor	-5218.43
TP_2458.capt.SI_18941.CBKMCANXX	Tumor	TP_2458	Peripheral T-Cell Lymphoma, Not Otherwise Specified	Lymph Node	NHL	LYMP	Tumor	-5216.39
MO_1063.capt.SI_5215.C0VTMACXX	Tumor	MO_1063	CLEAR CELL CARCINOMA	VERTEBRA	KDNY	KDNY	Tumor	-5215.76
TP_2004.capt.SI_5851.C19GBACXX	Tumor	TP_2004	ADENOCARCINOMA	BONE	BRCA	BRCA	Tumor	-5211.24
MO_1091.capt.SI_5836.C19FGACXX	Tumor	MO_1091	SMALL CELL CARCINOMA	ABDOMINAL WALL	BLCA	BLCA	Tumor	-5210.58
TP_2294.capt.SI_15864.HFCGYBCXY	Tumor	TP_2294	Stomach Adenocarcinoma	Omentum	STAD	STAD	Tumor	-5210.49
MO_1158.capt.SI_6565.D1RV8ACXX	Tumor	MO_1158	PAPILLARY SEROUS CARCINOMA	PELVIC MASS	OV	OV	Tumor	-5208.19
TP_2545.capt.SI_21012.HG75LBCX2	Tumor	TP_2545	Gray Zone Lymphoma	Lymph Node	NHL	LYMP	Tumor	-5199.13
TP_2517.capt.SI_20467.H3JHVBCX2	Tumor	TP_2517	Ewing Sarcoma	Thigh	SARC	SARC	Tumor	-5198.45
MO_1109.capt.SI_5896.C19M0ACXX	Tumor	MO_1109	MERKEL CELL CARCINOMA	CHEST WALL	MISC	MISC	Tumor	-5197.24
MO_1034.capt.SI_4976.C0L92ACXX	Tumor	MO_1034	ATYPICAL CARCINOID	LUNG	LUNG	LUNG	Tumor	-5195.99
MO_1079.capt.SI_5682.C19FAACXX	Tumor	MO_1079	sarcomatoid carcinoma	MANDIBLE	MISC	MISC	Tumor	-5195.49
TP_2566.capt.SI_21825.HHMV3BCX2	Tumor	TP_2566	Oral Cavity Squamous Cell Carcinoma	Lymph Node	HNSC	HNSC	Tumor	-5185.67
MO_1976.capt.SI_18558.CBGU0ANXX	Tumor	MO_1976	Prostate Adenocarcinoma	Bone	PRAD	PRAD	Tumor	-5185.48
PO_3021.capt.SI_6224.C1MR4ACXX	Tumor	PO_3021	MELANOMA	LYMPH NODE	SKCM	SKCM	Tumor	-5185.29
TP_2497.capt.SI_19606.HYJTGBCXY	Tumor	TP_2497	Merkel Cell Carcinoma	Arm	MISC	MISC	Tumor	-5184.86
TP_2025.capt.SI_6023.D1EBEACXX	Tumor	TP_2025	DUCTAL CARCINOMA	LIVER	BRCA	BRCA	Tumor	-5180.17
MO_2034.capt.SI_19524.CBRVFANXX	Tumor	MO_2034	Breast Invasive Ductal Carcinoma	Liver	BRCA	BRCA	Tumor	-5178.08
MO_1119.capt.SI_6075.D1EC1ACXX	Tumor	MO_1119	NSCLC	BRAIN	LUNG	LUNG	Tumor	-5177.6
TP_2293.capt.SI_15485.H3Y7TBCXY	Tumor	TP_2293	Uterine Corpus Leiomyosarcoma	Bone	SARC	SARC	Tumor	-5177.59
SC_9062.capt.SI_7449.C2G6HACXX	Tumor	SC_9062	ADENOCARCINOMA	TBD	PRAD	PRAD	Tumor	-5177.52
MO_1052.capt.SI_5163.C0MHHACXX	Tumor	MO_1052	PAPILLARY CARCINOMA WITH ANAPLASTIC COMPONENT	THYROID	THCA	THCA	Tumor	-5176.1
TP_2047.capt.SI_10371.HGJM7ADXX	Tumor	TP_2047	ADENOCARCINOMA	LUNG	PAAD	PAAD	Tumor	-5175.03
TP_2441.capt.SI_17910.HMTF5BCXY	Tumor	TP_2441	Mucosal Melanoma	Oblique Muscle	MISC	MISC	Tumor	-5174.65
TP_2452.capt.SI_18076.HMTJMBCXY	Tumor	TP_2452	Proximal-Type Epithelioid Sarcoma	Colon Soft Tissue Mass	SARC	SARC	Tumor	-5171.26
TP_2153.capt.SI_13737.HTM5HBCXX	Tumor	TP_2153	Undifferentiated Pleomorphic Sarcoma/Malignant Fibrous Histiocytoma/High-Grade Spindle Cell Sarcoma	Uterus	SARC	SARC	Tumor	-5171.07
MO_1107.capt.SI_5841.C19M0ACXX	Tumor	MO_1107	DUCTAL CARCINOMA	LIVER	BRCA	BRCA	Tumor	-5170.97
MO_1042.capt.SI_5041.C0LARACXX	Tumor	MO_1042	ADRENOCORTICAL CARCINOMA	LIVER	ACC	ACC	Tumor	-5170.92
TP_2329.capt.SI_16381.HHJH3BCXY	Tumor	TP_2329	Undifferentiated Round Cell Sarcoma	Renal Mass	SARC	SARC	Tumor	-5168.27
MO_1514.capt.SI_11384.C6UVMANXX	Tumor	MO_1514	ADENOCARCINOMA	LYMPH NODE	PRAD	PRAD	Tumor	-5167.96
MO_1637.capt.SI_14310.C9EFTANXX	Tumor	MO_1637	Prostate Adenocarcinoma	Liver	PRAD	PRAD	Tumor	-5164.71
TP_2063.capt.SI_8604.C5A72ACXX	Tumor	TP_2063	Prostate Adenocarcinoma	Prostate	PRAD	PRAD	Tumor	-5163.52
TP_2417.capt.SI_17705.HMWTGBCXY	Tumor	TP_2417	Neuroendocrine Carcinoma	Liver	MISC	MISC	Tumor	-5162.15
MO_2216.capt.SI_21668.HHNGVBCX2	Tumor	MO_2216	Pancreatic Acinar Cell Carcinoma	Peritoneal Nodule	PAAD	PAAD	Tumor	-5161.56
SC_9012.capt.SI_6026.D1E7VACXX	Tumor	SC_9012	ADENOCARCINOMA	TBD	PRAD	PRAD	Tumor	-5161.45
TP_2307.capt.SI_15807.CA3TJANXX	Tumor	TP_2307	Uterine Corpus Leiomyosarcoma	Lung	SARC	SARC	Tumor	-5156.79
PO_3004.capt.SI_5321.D12MJACXX	Tumor	PO_3004	OSTEOSARCOMA	LUNG	SARC	SARC	Tumor	-5155.79
SC_9009.capt.SI_5849.C19KAACXX	Tumor	SC_9009	ADENOCARCINOMA	TBD	PRAD	PRAD	Tumor	-5154.21
UT_4024.capt.SI_11624.C7G8PANXX	Tumor	UT_4024	ADENOCARCINOMA	TBD	PRAD	PRAD	Tumor	-5153.91
SC_9008.capt.SI_5848.C19KAACXX	Tumor	SC_9008	ADENOCARCINOMA	TBD	PRAD	PRAD	Tumor	-5152.59
MO_1192.capt.SI_10149.C6EHCANXX	Tumor	MO_1192	ADENOCARCINOMA	LYMPH NODE	PRAD	PRAD	Tumor	-5152.51
PrEC.capt.SI_9936.C6EJFANXX	Prostate Validation	PrEC	prostate	prostate	prostate	prostate	cellLine	-5150.19
MO_1644.capt.SI_14374.C9EFTANXX	Tumor	MO_1644	Prostate Adenocarcinoma	Bone	PRAD	PRAD	Tumor	-5148.8
PO_3072.capt.SI_10372.C6EL3ANXX	Tumor	PO_3072	CLEAR CELL CARCINOMA	MUSCLE	MISC	MISC	Tumor	-5147.01
MO_1434.capt.SI_9689.C5N0MANXX	Tumor	MO_1434	ADRENOCORTICAL CARCINOMA	LIVER	ACC	ACC	Tumor	-5146.04
SC_9050.capt.SI_6865.C25UFACXX	Tumor	SC_9050	ADENOCARCINOMA	TBD	PRAD	PRAD	Tumor	-5145.82
TP_2475.capt.SI_18945.CBKMCANXX	Tumor	TP_2475	Intrahepatic Cholangiocarcinoma	Liver	CHOL	CHOL	Tumor	-5144.26
TP_2428.capt.SI_17563.CAUU8ANXX	Tumor	TP_2428	Well Differentiated Liposarcoma	Retroperitoneal Mass	SARC	SARC	Tumor	-5143.73
MO_1520.capt.SI_11518.C7A2UANXX	Tumor	MO_1520	ADENOCARCINOMA	RIGHT SHOULDER	ESCA	ESCA	Tumor	-5142.37
TP_2274.capt.SI_14883.H32V7BCXY	Tumor	TP_2274	Extraskeletal Myxoid Chondrosarcoma	Mons Pubis	SARC	SARC	Tumor	-5141.59
PO_3012.capt.SI_5907.D1DPVACXX	Tumor	PO_3012	NEUROBLASTOMA	BONE MARROW	NRBL	NRBL	Tumor	-5141.27
UT_4014.capt.SI_11262.C6UPNANXX	Tumor	UT_4014	ADENOCARCINOMA	TBD	PRAD	PRAD	Tumor	-5139.54
TP_2470.capt.SI_18943.CBKMCANXX	Tumor	TP_2470	Rhabdomyosarcoma	Liver	SARC	SARC	Tumor	-5139.14
MO_1522.capt.SI_11540.C7GBMANXX	Tumor	MO_1522	collecting duct carcinoma	LYMPH NODE	KDNY	KDNY	Tumor	-5136.41
TP_2306.capt.SI_15583.HF7T7BCXY	Tumor	TP_2306	Prostate Adenocarcinoma	Prostate	PRAD	PRAD	Tumor	-5133.64
RWPE.capt.SI_9931.C6EJFANXX	Prostate Validation	RWPE	prostate	prostate	prostate	prostate	cellLine	-5133.02
TP_2451.capt.SI_18091.HMVY7BCXY	Tumor	TP_2451	Sarcomatoid Carcinoma	Renal Mass	MISC	MISC	Tumor	-5131.6
TP_2074.capt.SI_10259.C6EJEANXX	Tumor	TP_2074	CLEAR CELL CARCINOMA	LYMPH NODE	OV	OV	Tumor	-5130.71
MO_1705.capt.SI_17351.CATG2ANXX	Tumor	MO_1705	Adrenocortical Carcinoma	Aortic Canal Mass	ACC	ACC	Tumor	-5130.39
TP_2537.capt.SI_20905.HCMMTBCX2	Tumor	TP_2537	Adrenocortical Carcinoma	Adrenal Mass	ACC	ACC	Tumor	-5129.81
MO_1085.capt.SI_5556.D131EACXX	Tumor	MO_1085	gastrointestinal stromal tumor	LIVER	STAD	STAD	Tumor	-5128.46
MO_1765.capt.SI_15818.CA300ANXX	Tumor	MO_1765	Breast Invasive Ductal Carcinoma	Chest Wall	BRCA	BRCA	Tumor	-5128.33
TP_2412.capt.SI_17231.CB01UANXX	Tumor	TP_2412	Pancreatic Adenocarcinoma	Pancreas	PAAD	PAAD	Tumor	-5128.27
MO_1383.capt.SI_8699.C5AD4ACXX	Tumor	MO_1383	CARCINOMA	LIVER	MISC	MISC	Tumor	-5128.2
TP_2100.capt.SI_11011.HK2MMADXX	Tumor	TP_2100	SQUAMOUS CELL CARCINOMA	LIVER	HNSC	HNSC	Tumor	-5127.04
PC3.capt.SI_9932.C6EJFANXX	Prostate Validation	PC3	prostate	prostate	prostate	prostate	cellLine	-5125.34
TP_2410.capt.SI_17189.HJLJTBCXY	Tumor	TP_2410	Pancreatic Adenocarcinoma	Lymph Node	PAAD	PAAD	Tumor	-5124.37
Du145.capt.SI_9934.C6EJFANXX	Prostate validation	Du145	prostate	prostate	prostate	prostate	cellLine	-5121.14
MO_1694.capt.SI_15546.HF72GBCXY	Tumor	MO_1694	Breast Invasive Lobular Carcinoma	Skin Punch	BRCA	BRCA	Tumor	-5121.13
MO_1194.capt.SI_6862.H77PRADXX	Tumor	MO_1194	ADENOCARCINOMA	CHEST WALL	LUNG	LUNG	Tumor	-5120.17
MO_1462.capt.SI_10742.C6UUJANXX	Tumor	MO_1462	HEPATOCELLULAR CARCINOMA	LIVER	HCC	HCC	Tumor	-5119.5
TP_2302.capt.SI_15527.H5527BCXY	Tumor	TP_2302	Cutaneous Melanoma	Brain	SKCM	SKCM	Tumor	-5116.37
TP_2114.capt.SI_11385.C6UVMANXX	Tumor	TP_2114	Anaplastic Large Cell Lymphoma	Lymph Node	NHL	LYMP	Tumor	-5116.01
TP_2486.capt.SI_19266.HYJJFBCXY	Tumor	TP_2486	Chondrosarcoma	Lymph Node	SARC	SARC	Tumor	-5115.55
MO_1050.capt.SI_5085.D0VDLACXX	Tumor	MO_1050	SEROUS CARCINOMA	LIVER	OV	OV	Tumor	-5114.38
TP_2543.capt.SI_20932.HCMV3BCX2	Tumor	TP_2543	Pancreatic Adenocarcinoma	Liver	PAAD	PAAD	Tumor	-5113.38
TP_2504.capt.SI_19715.CC2M4ANXX	Tumor	TP_2504	Lung Adenocarcinoma	Pituitary	LUNG	LUNG	Tumor	-5113.27
SC_9099.capt.SI_8702.C5AD4ACXX	Tumor	SC_9099	ADENOCARCINOMA	TBD	PRAD	PRAD	Tumor	-5111.63
MDA_PCa_2B.capt.SI_9935.C6EJFANXX	Prostate validation	MDA_PCa_2B	prostate	prostate	prostate	prostate	cellLine	-5111.49
TP_2123.capt.SI_11731.C7G60ANXX	Tumor	TP_2123	EPENDYMOMA	BRAIN	MISC	MISC	Tumor	-5108.01
TP_2443.capt.SI_18005.CAUEHANXX	Tumor	TP_2443	Adenoid Cystic Carcinoma	Parotid Gland	SECR	SECR	Tumor	-5106.84
TP_2017.capt.SI_5935.D1E2BACXX	Tumor	TP_2017	ADENOCARCINOMA	ABDOMINAL MASS	COLO	COLO	Tumor	-5106.79
TP_2332.capt.SI_18006.CAUEHANXX	Tumor	TP_2332	Undifferentiated Round Cell Sarcoma	Uterus	SARC	SARC	Tumor	-5104.2
MO_1149.capt.SI_6357.C1MY8ACXX	Tumor	MO_1149	ALVEOLAR SOFT PART SARCOMA	LUNG	SARC	SARC	Tumor	-5103.59
TP_2338.capt.SI_16696.HJMJCBCXY	Tumor	TP_2338	Glioblastoma Multiforme	Brain	GBM	GBM	Tumor	-5102.28
TP_2420.capt.SI_17352.CATG2ANXX	Tumor	TP_2420	Adrenocortical Carcinoma	Spleen	ACC	ACC	Tumor	-5101.88
MO_1051.capt.SI_5437.C0VURACXX	Tumor	MO_1051	DUCTAL CARCINOMA	LIVER	BRCA	BRCA	Tumor	-5101.28
TP_2014.capt.SI_5940.D1E2BACXX	Tumor	TP_2014	MULLERIAN CARCINOMA	OMENTUM	MISC	MISC	Tumor	-5096.39
TP_2479.capt.SI_18981.HYJF2BCXY	Tumor	TP_2479	Cutaneous Melanoma	Skin Punch	SKCM	SKCM	Tumor	-5095.57
PO_3003.capt.SI_5221.C0VTYACXX	Tumor	PO_3003	LEUKEMIA	BONE MARROW	ALL	ALL	Tumor	-5095.24
TP_2489.capt.SI_19279.HYJGWBCXY	Tumor	TP_2489	Oligodendroglioma	Brain	GBM	GBM	Tumor	-5092.57
MO_2024.capt.SI_19126.CBKM0ANXX	Tumor	MO_2024	Prostate Adenocarcinoma	Lymph Node	PRAD	PRAD	Tumor	-5090.54
TP_2524.capt.SI_20484.H3GK2BCX2	Tumor	TP_2524	Angioimmunoblastic T-cell Lymphoma	Lymph Node	NHL	LYMP	Tumor	-5090.12
TP_2132.capt.SI_11949.HVTWGADXX	Tumor	TP_2132	Glioblastoma Multiforme	Brain	GBM	GBM	Tumor	-5089.72
MO_1498.capt.SI_14034.C8WDBANXX	Tumor	MO_1498	Breast Invasive Ductal Carcinoma	Liver	BRCA	BRCA	Tumor	-5086.97
TP_2495.capt.SI_19377.CBRV8ANXX	Tumor	TP_2495	Intrahepatic Cholangiocarcinoma	Bone	CHOL	CHOL	Tumor	-5085.94
PO_3017.capt.SI_5909.D1DW2ACXX	Tumor	PO_3017	NEUROBLASTOMA	PARA-AORTIC	NRBL	NRBL	Tumor	-5085.61
MO_1077.capt.SI_5502.D130HACXX	Tumor	MO_1077	POORLY DIFFERENTIATED CARCINOMA	THYROID	THCA	THCA	Tumor	-5083.87
SC_9035.capt.SI_6645.H0V81ADXX	Tumor	SC_9035	ADENOCARCINOMA	TBD	PRAD	PRAD	Tumor	-5083.5
MO_1954.capt.SI_18229.HTWNHBCXY	Tumor	MO_1954	Renal Cell Carcinoma	Renal Mass	KDNY	KDNY	Tumor	-5083.26
MO_1075.capt.SI_5932.D1E4FACXX	Tumor	MO_1075	POORLY DIFFERENTIATED CARCINOMA	LUNG	MISC	MISC	Tumor	-5083.01
TP_2550.capt.SI_21235.HG3H3BCX2	Tumor	TP_2550	Cutaneous Melanoma	Abdominal Mass	SKCM	SKCM	Tumor	-5082.58
MO_1066.capt.SI_9604.C5MGWANXX	Tumor	MO_1066	ADENOCARCINOMA	NECK	PRAD	PRAD	Tumor	-5082.55
UT_4011.capt.SI_10108.C6EHBANXX	Tumor	UT_4011	ADENOCARCINOMA	TBD	PRAD	PRAD	Tumor	-5080.57
MO_1008.capt.SI_4519.D0EN5ACXX	Tumor	MO_1008	ADENOCARCINOMA	DURA	PRAD	PRAD	Tumor	-5078.21
MO_1089.capt.SI_5600.C147NACXX	Tumor	MO_1089	solid pseudopapillary tumor	PERIAORTIC	PAAD	PAAD	Tumor	-5076.43
MO_1427.capt.SI_9477.C5N19ANXX	Tumor	MO_1427	DUCTAL CARCINOMA	CHEST WALL	BRCA	BRCA	Tumor	-5075.02
MO_1064.capt.SI_5216.C0VTMACXX	Tumor	MO_1064	ADENOID CYSTIC CARCINOMA	LUNG	SECR	SECR	Tumor	-5074.88
TP_2081.capt.SI_10417.C6ET2ANXX	Tumor	TP_2081	ADENOCARCINOMA	BONE	PRAD	PRAD	Tumor	-5074.2
TP_2112.capt.SI_11387.C6UY8ANXX	Tumor	TP_2112	Prostate Adenocarcinoma	Prostate	PRAD	PRAD	Tumor	-5074.17
ES_5004.capt.SI_5834.C19KEACXX	Tumor	ES_5004	COLORECTAL ADENOCARCINOMA	ABDOMINAL WALL	COLO	COLO	Tumor	-5074.02
TP_2253.capt.SI_14354.HYGTTBCXX	Tumor	TP_2253	Gastrointestinal Stromal Tumor	Abdominal Mass	STAD	STAD	Tumor	-5073.91
TP_2303.capt.SI_15528.HFCFKBCXY	Tumor	TP_2303	Mucosal Melanoma of the Urethra	Urethra	SKCM	SKCM	Tumor	-5073.77
TP_2516.capt.SI_20019.H3JC7BCX2	Tumor	TP_2516	Anaplastic Astrocytoma	Brain	GBM	GBM	Tumor	-5070.84
MO_2268.capt.SI_21944.CCDW7ANXX	Tumor	MO_2268	Pleomorphic Liposarcoma	Thigh Mass	SARC	SARC	Tumor	-5066.41
SC_9054.capt.SI_6866.D27KTACXX	Tumor	SC_9054	ADENOCARCINOMA	TBD	PRAD	PRAD	Tumor	-5064.7
TP_2174.capt.SI_13361.HL2HWBCXX	Tumor	TP_2174	Head and Neck Squamous Cell Carcinoma	Lung	HNSC	HNSC	Tumor	-5063.2
MO_1036.capt.SI_4968.C0LARACXX	Tumor	MO_1036	CHOLANGIOCARCINOMA	LIVER	CHOL	CHOL	Tumor	-5062.76
MO_1166.capt.SI_6571.D1RV8ACXX	Tumor	MO_1166	UROTHELIAL CARCINOMA	BONE	BLCA	BLCA	Tumor	-5061.96
MO_2005.capt.SI_18898.HTVFCBCXY	Tumor	MO_2005	Breast Invasive Lobular Carcinoma	Lung	BRCA	BRCA	Tumor	-5059.99
PO_3013.capt.SI_5607.D133TACXX	Tumor	PO_3013	PECOMA	ABDOMINAL WALL	SARC	SARC	Tumor	-5058.86
TP_2127.capt.SI_12346.H523CADXX	Tumor	TP_2127	Prostate Adenocarcinoma	Prostate	PRAD	PRAD	Tumor	-5058.25
MO_1172.capt.SI_6639.D21U5ACXX	Tumor	MO_1172	ADENOCARCINOMA	LUNG	PAAD	PAAD	Tumor	-5057.91
MO_1528.capt.SI_11541.C7GBMANXX	Tumor	MO_1528	DUCTAL CARCINOMA	LIVER	BRCA	BRCA	Tumor	-5055.6
TP_2016.capt.SI_5943.D1E2BACXX	Tumor	TP_2016	CHOLANGIOCARCINOMA	LYMPH NODE	CHOL	CHOL	Tumor	-5055.05
MO_2116.capt.SI_20875.HCMMCBCX2	Tumor	MO_2116	Myxoid Chondrosarcoma	Back Mass	SARC	SARC	Tumor	-5054.35
MO_1069.capt.SI_5906.D1DPVACXX	Tumor	MO_1069	LOBULAR CARCINOMA	LYMPH NODE	BRCA	BRCA	Tumor	-5054.02
PO_3070.capt.SI_7875.C4CRLACXX	Tumor	PO_3070	SMALL CELL SARCOMA	OVARY	SARC	SARC	Tumor	-5053.99
MO_1217.capt.SI_7072.C267GACXX	Tumor	MO_1217	CARCINOMA	LYMPH NODE	MISC	MISC	Tumor	-5053.91
UT_4012.capt.SI_11260.C6UPNANXX	Tumor	UT_4012	ADENOCARCINOMA	TBD	PRAD	PRAD	Tumor	-5052.61
MO_1038.capt.SI_5040.C0LM6ACXX	Tumor	MO_1038	MELANOMA	LUNG	SKCM	SKCM	Tumor	-5052.45
TP_2111.capt.SI_11430.HVGFHADXX	Tumor	TP_2111	Renal Cell Carcinoma	Kidney	KDNY	KDNY	Tumor	-5052.45
MO_1469.capt.SI_10331.C6EHAANXX	Tumor	MO_1469	small cell/neuroendocrine carcinoma	PELVIC MASS	PRAD	PRAD	Tumor	-5052.36
TP_2047.capt.SI_11311.C6V1BANXX	Tumor	TP_2047	ADENOCARCINOMA	LUNG	PAAD	PAAD	Tumor	-5052.01
SC_9010.capt.SI_5850.C19KAACXX	Tumor	SC_9010	ADENOCARCINOMA	TBD	PRAD	PRAD	Tumor	-5051.74
MO_1237.capt.SI_7190.C245WACXX	Tumor	MO_1237	DUCTAL CARCINOMA	LIVER	BRCA	BRCA	Tumor	-5051.56
MO_2037.capt.SI_19605.HYJGLBCXY	Tumor	MO_2037	Prostate Adenocarcinoma	Prostate	PRAD	PRAD	Tumor	-5051.46
MO_1267.capt.SI_7571.C2GBYACXX	Tumor	MO_1267	DUCTAL CARCINOMA	SKIN PUNCH	BRCA	BRCA	Tumor	-5048.77
MO_1033.capt.SI_4935.C0KFGACXX	Tumor	MO_1033	SQUAMOUS CELL CARCINOMA	LIVER	COLO	COLO	Tumor	-5048.32
MO_1679.capt.SI_15087.C9ENVANXX	Tumor	MO_1679	Prostate Adenocarcinoma	Bone	PRAD	PRAD	Tumor	-5047.56
PO_3022.capt.SI_6031.D1E7VACXX	Tumor	PO_3022	LEUKEMIA	BLOOD	AML	AML	Tumor	-5047.02
TP_2440.capt.SI_18792.HTW53BCXY	Tumor	TP_2440	Poorly Differentiated Non-Small Cell Lung Cancer	Rectal Mass	LUNG	LUNG	Tumor	-5046.66
MO_2026.capt.SI_20018.H3J5WBCX2	Tumor	MO_2026	Epithelioid Type Angiomyolipoma	Renal Mass	KDNY	KDNY	Tumor	-5046.02
TP_2335.capt.SI_16695.HJMJCBCXY	Tumor	TP_2335	Follicular Lymphoma	Lymph Node	NHL	LYMP	Tumor	-5045.65
UT_4009.capt.SI_10106.C6EJFANXX	Tumor	UT_4009	ADENOCARCINOMA	TBD	PRAD	PRAD	Tumor	-5044.82
MO_1088.capt.SI_5831.C19FGACXX	Tumor	MO_1088	EXTRASKELETAL MYXOID CHONDROSARCOMA	LUNG	SARC	SARC	Tumor	-5044.31
MO_1202.capt.SI_7596.D2GFBACXX	Tumor	MO_1202	ADENOCARCINOMA	LIVER	PRAD	PRAD	Tumor	-5044.15
MO_1247.capt.SI_12033.H535MADXX	Tumor	MO_1247	DUCTAL CARCINOMA	LIVER	BRCA	BRCA	Tumor	-5044.01
ES_5001.capt.SI_5013.C0LAMACXX	Tumor	ES_5001	DUCTAL CARCINOMA	BRAIN	BRCA	BRCA	Tumor	-5042.67
TP_2072.capt.SI_9129.C4NPJANXX	Tumor	TP_2072	SOLITARY FIBROUS TUMOR	SPINAL MASS	SARC	SARC	Tumor	-5042.14
TP_2331.capt.SI_16694.HJMHYBCXY	Tumor	TP_2331	Conventional Osteosarcoma	Liver	SARC	SARC	Tumor	-5042.04
SC_9028.capt.SI_6349.C1MM1ACXX	Tumor	SC_9028	ADENOCARCINOMA	TBD	PRAD	PRAD	Tumor	-5041.84
MO_1131.capt.SI_6227.D1RWDACXX	Tumor	MO_1131	MELANOMA	LYMPH NODE	SKCM	SKCM	Tumor	-5039.4
MO_2202.capt.SI_21454.HHTF5BCX2	Tumor	MO_2202	Breast Invasive Ductal Carcinoma	Breast	BRCA	BRCA	Tumor	-5038.82
MO_1859.capt.SI_17028.HJNFHBCXY	Tumor	MO_1859	Rectal Adenocarcinoma	Thigh	COLO	COLO	Tumor	-5037.78
UT_4039.capt.SI_14073.C9EL5ANXX	Tumor	UT_4039	Prostate Adenocarcinoma	Tumor RNA	PRAD	PRAD	Tumor	-5036.92
TP_2104.capt.SI_11151.C6T5LANXX	Tumor	TP_2104	Prostate Adenocarcinoma	Prostate	PRAD	PRAD	Tumor	-5035.69
MO_1499.capt.SI_11315.C6V1BANXX	Tumor	MO_1499	ADENOCARCINOMA	BONE	PRAD	PRAD	Tumor	-5033.64
TP_2249.capt.SI_15823.CA300ANXX	Tumor	TP_2249	Prostate Adenocarcinoma	Bone	PRAD	PRAD	Tumor	-5032.81
TP_2002.capt.SI_12034.H535MADXX	Tumor	TP_2002	CARCINOMA	PERITONEAL FLUID	MISC	MISC	Tumor	-5031.05
MO_1360.capt.SI_8461.C4KRYACXX	Tumor	MO_1360	SALIVARY DUCT CARCINOMA	SUBCUTANEOUS NODULE	SECR	SECR	Tumor	-5029.16
MO_1163.capt.SI_6568.D1RV8ACXX	Tumor	MO_1163	POORLY DIFFERENTIATED ADENOCARCINOMA	LIVER	LUNG	LUNG	Tumor	-5028.86
MO_1266.capt.SI_11948.HVMMJADXX	Tumor	MO_1266	DUCTAL CARCINOMA	LYMPH NODE	BRCA	BRCA	Tumor	-5028.76
PO_3051.capt.SI_7268.D2GEDACXX	Tumor	PO_3051	CHOLANGIOCARCINOMA	LIVER	CHOL	CHOL	Tumor	-5028.24
TP_2064.capt.SI_8556.C59M0ACXX	Tumor	TP_2064	ADENOCARCINOMA	LYMPH NODE	PRAD	PRAD	Tumor	-5027.34
PO_3067.capt.SI_7877.C4CRLACXX	Tumor	PO_3067	MEDULLOBLASTOMA	BRAIN	MBL	MBL	Tumor	-5025.54
TP_2553.capt.SI_21350.HG5YCBCX2	Tumor	TP_2553	Head and Neck Squamous Cell Carcinoma	Lymph Node	HNSC	HNSC	Tumor	-5025.43
MO_1086.capt.SI_5557.D131EACXX	Tumor	MO_1086	carcinoma with sarcomatoid features?	LUNG	MISC	MISC	Tumor	-5025.35
MO_1203.capt.SI_6938.D27KTACXX	Tumor	MO_1203	CHOLANGIOCARCINOMA	SUBCUTANEOUS NODULE ABDOMEN	CHOL	CHOL	Tumor	-5024.88
MO_2118.capt.SI_20811.CC1WGANXX	Tumor	MO_2118	Prostate Adenocarcinoma	Liver	PRAD	PRAD	Tumor	-5024.55
MO_1312.capt.SI_7952.C4CW0ACXX	Tumor	MO_1312	extra-hepatic CHOLANGIOCARCINOMA	LIVER	CHOL	CHOL	Tumor	-5023.39
MO_1129.capt.SI_6585.H0V81ADXX	Tumor	MO_1129	DUCTAL CARCINOMA	LIVER	BRCA	BRCA	Tumor	-5021.38
MO_1102.capt.SI_5833.C19FGACXX	Tumor	MO_1102	THYMIC SQUAMOUS CARCINOMA	LIVER	THYM	THYM	Tumor	-5021.26
MO_1816.capt.SI_16611.HJLLHBCXY	Tumor	MO_1816	Adenocarcinoma of Unknown Primary	Omentum	MISC	MISC	Tumor	-5020.3
UT_4030.capt.SI_11823.C7G5HANXX	Tumor	UT_4030	ADENOCARCINOMA	TBD	PRAD	PRAD	Tumor	-5020.11
TP_2315.capt.SI_16444.HHJHYBCXY	Tumor	TP_2315	Extrahepatic Cholangiocarcinoma	Lymph Node	CHOL	CHOL	Tumor	-5017.31
MO_1340.capt.SI_8633.C5A4VACXX	Tumor	MO_1340	signet ring adenocarcinoma	PERITONEAL FLUID	STAD	STAD	Tumor	-5017.19
TP_2445.capt.SI_18007.CAUEHANXX	Tumor	TP_2445	Thyroid Gland Undifferentiated (Anaplastic) Carcinoma	Thyroid	THCA	THCA	Tumor	-5014.16
TP_2101.capt.SI_11012.C6T3EANXX	Tumor	TP_2101	SQUAMOUS CELL CARCINOMA	LUNG	HNSC	HNSC	Tumor	-5014
MO_1244.capt.SI_7263.C25YAACXX	Tumor	MO_1244	ADENOCARCINOMA	LIVER	PRAD	PRAD	Tumor	-5013.96
PO_3026.capt.SI_6792.D27L3ACXX	Tumor	PO_3026	NEUROBLASTOMA	ADRENAL GLAND	NRBL	NRBL	Tumor	-5013.04
TP_2086.capt.SI_10440.C6ERDANXX	Tumor	TP_2086	ADENOCARCINOMA	LIVER	PAAD	PAAD	Tumor	-5012.92
TP_2304.capt.SI_15334.H57M7BCXY	Tumor	TP_2304	Infiltrating Bladder Urothelial Carcinoma Sarcomatoid Variant	Kidney	BLCA	BLCA	Tumor	-5012.22
PO_3006.capt.SI_5274.C0W1LACXX	Tumor	PO_3006	RHABDOMYOSARCOMA	FOREARM MASS¬†	RHABDO	RHABDO	Tumor	-5011.64
TP_2502.capt.SI_19538.HYJLTBCXY	Tumor	TP_2502	Prostate Adenocarcinoma	Prostate	PRAD	PRAD	Tumor	-5010.1
MO_2090.capt.SI_20371.H3F5VBCX2	Tumor	MO_2090	Prostate Adenocarcinoma	Liver	PRAD	PRAD	Tumor	-5008.99
TP_2491.capt.SI_19329.CBRV8ANXX	Tumor	TP_2491	Male Breast Carcinoma	Neck Mass	MISC	MISC	Tumor	-5007.3
MO_1752.capt.SI_15817.CA300ANXX	Tumor	MO_1752	Prostate Adenocarcinoma	Liver	PRAD	PRAD	Tumor	-5006.76
MO_1062.capt.SI_5161.C0MHHACXX	Tumor	MO_1062	AMELOBLASTOMA	LUNG	SECR	SECR	Tumor	-5005.41
X22RV1.capt.SI_9938.C6EJFANXX	Prostate validation	22RV1	prostate	prostate	prostate	prostate	cellLine	-5004.75
TP_2266.capt.SI_15092.H5CCGBCXY	Tumor	TP_2266	Gastrointestinal Stromal Tumor	Pararectal Mass	STAD	STAD	Tumor	-5004.49
MO_2143.capt.SI_20869.HCMNJBCX2	Tumor	MO_2143	Non-Small Cell Lung Cancer	Lymph Node	LUNG	LUNG	Tumor	-5003.92
UT_4031.capt.SI_11824.C7G5HANXX	Tumor	UT_4031	ADENOCARCINOMA	TBD	PRAD	PRAD	Tumor	-5003.91
MO_1111.capt.SI_5897.D1DPVACXX	Tumor	MO_1111	ADENOCARCINOMA	LYMPH NODE	LUNG	LUNG	Tumor	-5003.8
TP_2024.capt.SI_6022.D1EBEACXX	Tumor	TP_2024	SMALL CELL CARCINOMA	LIVER	LUNG	LUNG	Tumor	-5001.66
MO_1438.capt.SI_9866.C67VYANXX	Tumor	MO_1438	ALVEOLAR SOFT PART SARCOMA	THIGH	SARC	SARC	Tumor	-5000.83
UT_4018.capt.SI_11421.C6UY8ANXX	Tumor	UT_4018	ADENOCARCINOMA	TBD	PRAD	PRAD	Tumor	-5000.41
TP_2210.capt.SI_14036.HVK5GBCXX	Tumor	TP_2210	Pancreatic Adenocarcinoma	Pancreas	PAAD	PAAD	Tumor	-5000.17
TP_2478.capt.SI_18979.CBKMCANXX	Tumor	TP_2478	Follicular Lymphoma	Lymph Node	NHL	LYMP	Tumor	-5000.13
MO_1457.capt.SI_9942.C6EJUANXX	Tumor	MO_1457	Diffuse Large B-cell Lymphoma	Skin Punch	NHL	LYMP	Tumor	-4999.45
MO_1266.capt.SI_7570.C2G8GACXX	Tumor	MO_1266	DUCTAL CARCINOMA	LYMPH NODE	BRCA	BRCA	Tumor	-4998.24
TP_2125.capt.SI_11781.C7G8TANXX	Tumor	TP_2125	Conjunctival Melanoma	Conjunctiva	SKCM	SKCM	Tumor	-4997.71
MO_1433.capt.SI_9688.C5N0MANXX	Tumor	MO_1433	ADENOCARCINOMA	LYMPH NODE	LUNG	LUNG	Tumor	-4997.17
TP_2449.capt.SI_18090.HMVY7BCXY	Tumor	TP_2449	Malignant Breast Phyllodes Tumor	Lung	BRCA	BRCA	Tumor	-4996.33
UT_4013.capt.SI_11261.C6UPNANXX	Tumor	UT_4013	ADENOCARCINOMA	TBD	PRAD	PRAD	Tumor	-4995.89
TP_2032.capt.SI_6351.C1MM1ACXX	Tumor	TP_2032	ADENOCARCINOMA	PERITONEAL NODULE	PRAD	PRAD	Tumor	-4995.42
PO_3064.capt.SI_8392.H9TBMADXX	Tumor	PO_3064	HYPEREOSINOPHILIC¬†	BLOOD	MISC	MISC	Tumor	-4994.35
MO_1465.capt.SI_10326.C6EHAANXX	Tumor	MO_1465	GLIOBLASTOMA	BRAIN	GBM	GBM	Tumor	-4994.07
MO_1834.capt.SI_16740.CAVKAANXX	Tumor	MO_1834	Breast Invasive Ductal Carcinoma	Lymph Node	BRCA	BRCA	Tumor	-4993.52
MO_1454.capt.SI_9940.C6EJUANXX	Tumor	MO_1454	LOBULAR CARCINOMA	LIVER	BRCA	BRCA	Tumor	-4992.58
MO_1585.capt.SI_13162.H5NFVADXY	Tumor	MO_1585	Breast Invasive Ductal Carcinoma	Lymph Node	BRCA	BRCA	Tumor	-4990.2
MO_1098.capt.SI_5687.C19D0ACXX	Tumor	MO_1098	ADENOCARCINOMA	LUNG	COLO	COLO	Tumor	-4990.17
TP_2121.capt.SI_11549.HVC2TADXX	Tumor	TP_2121	Grade II Meningioma	Brain	MISC	MISC	Tumor	-4988.58
MO_1099.capt.SI_5832.C19FGACXX	Tumor	MO_1099	UROTHELIAL CARCINOMA WITH SQUAMOUS DIFFERENTIATION	LIVER	BLCA	BLCA	Tumor	-4987.86
TP_2525.capt.SI_20485.H3JM2BCX2	Tumor	TP_2525	Adrenocortical Carcinoma	Adrenal	ACC	ACC	Tumor	-4987.77
MO_1051.capt.SI_6687.H15U7ADXX	Tumor	MO_1051	DUCTAL CARCINOMA	LIVER	BRCA	BRCA	Tumor	-4986.78
TP_2408.capt.SI_17082.CB02EANXX	Tumor	TP_2408	Adrenocortical Carcinoma	Adrenal	ACC	ACC	Tumor	-4984.57
SC_9026.capt.SI_6347.C1MM1ACXX	Tumor	SC_9026	ADENOCARCINOMA	TBD	PRAD	PRAD	Tumor	-4983.8
MO_1072.capt.SI_5610.C193LACXX	Tumor	MO_1072	SQUAMOUS CELL CARCINOMA	BUTTOCK	HNSC	HNSC	Tumor	-4983.75
MO_1509.capt.SI_11425.HV7YWADXX	Tumor	MO_1509	pleomorphic lobular CARCINOMA	BONE	BRCA	BRCA	Tumor	-4982.86
MO_1152.capt.SI_6471.C1M1KACXX	Tumor	MO_1152	CHOLANGIOCARCINOMA	LIVER	CHOL	CHOL	Tumor	-4982.21
TP_2026.capt.SI_6024.D1EBEACXX	Tumor	TP_2026	Adenoid Cystic Carcinoma	Parotid Gland	SECR	SECR	Tumor	-4982.11
MO_1089.capt.SI_5599.C147NACXX	Tumor	MO_1089	solid pseudopapillary tumor	PERIAORTIC	PAAD	PAAD	Tumor	-4982.04
TP_2009.capt.SI_5939.D1E1PACXX	Tumor	TP_2009	ADENOCARCINOMA	BONE	PRAD	PRAD	Tumor	-4980.71
MO_1106.capt.SI_5840.C19GBACXX	Tumor	MO_1106	MUCOSAL MELANOMA	CHEEK	SKCM	SKCM	Tumor	-4980.58
MO_1272.capt.SI_7740.C32VAACXX	Tumor	MO_1272	chromophobe renal cell carcinoma	LYMPH NODE	KDNY	KDNY	Tumor	-4980.13
TP_2464.capt.SI_18793.HTW53BCXY	Tumor	TP_2464	Pancreatic Adenocarcinoma	Pancreas	PAAD	PAAD	Tumor	-4978.9
MO_2010.capt.SI_18900.HTVFCBCXY	Tumor	MO_2010	Breast Invasive Ductal Carcinoma	Skin Punch	BRCA	BRCA	Tumor	-4978.24
MO_1418.capt.SI_9313.C5N2AANXX	Tumor	MO_1418	DUCTAL CARCINOMA	LYMPH NODE	BRCA	BRCA	Tumor	-4977.12
MO_1525.capt.SI_11626.C7G67ANXX	Tumor	MO_1525	EXTRASKELETAL OSTEOSARCOMA	PLEURAL MASS	SARC	SARC	Tumor	-4976.48
MO_1117.capt.SI_7207.D27AFACXX	Tumor	MO_1117	HEPATOCELLULAR CARCINOMA	LIVER	HCC	HCC	Tumor	-4973.71
TP_2528.capt.SI_20486.H3FCHBCX2	Tumor	TP_2528	Choroid Melanoma	Vertebral Body	MISC	MISC	Tumor	-4973.03
MO_1664.capt.SI_14594.C9EAFANXX	Tumor	MO_1664	Breast Invasive Ductal Carcinoma	Liver	BRCA	BRCA	Tumor	-4972.74
SC_9043.capt.SI_6648.D27KPACXX	Tumor	SC_9043	ADENOCARCINOMA	TBD	PRAD	PRAD	Tumor	-4972.69
MO_2007.capt.SI_18932.CBKMCANXX	Tumor	MO_2007	Prostate Adenocarcinoma	Liver	PRAD	PRAD	Tumor	-4972.21
MO_2207.capt.SI_21667.HHNGVBCX2	Tumor	MO_2207	Undifferentiated Pleomorphic Sarcoma/Malignant Fibrous Histiocytoma/High-Grade Spindle Cell Sarcoma	Lung	SARC	SARC	Tumor	-4971.18
UT_4027.capt.SI_11777.C7G8TANXX	Tumor	UT_4027	ADENOCARCINOMA	TBD	PRAD	PRAD	Tumor	-4969.21
TP_2476.capt.SI_18946.CBKMCANXX	Tumor	TP_2476	Serous Adenocarcinoma	Lymph Node	OV	MISC	Tumor	-4967.46
PO_3057.capt.SI_7632.C2G40ACXX	Tumor	PO_3057	MEDULLOBLASTOMA	BRAIN	MBL	MBL	Tumor	-4966.68
TP_2098.capt.SI_10861.C6URJANXX	Tumor	TP_2098	myoepithelial carcinoma	GLUTEAL MASS	SECR	SECR	Tumor	-4963.7
TP_2403.capt.SI_16761.CAU1YANXX	Tumor	TP_2403	Conjunctival Squamous Cell Carcinoma	Conjunctiva	MISC	MISC	Tumor	-4963.45
MO_1426.capt.SI_9476.C5N19ANXX	Tumor	MO_1426	DUCTAL CARCINOMA	BRAIN	BRCA	BRCA	Tumor	-4962.83
MO_1026.capt.SI_4863.C0EMJACXX	Tumor	MO_1026	PLEOMORPHIC UNDIFFERENTIATED SARCOMA	FOREARM MASS (SUPERFICIAL)	SARC	SARC	Tumor	-4962.37
TP_2027.capt.SI_6083.D1EBTACXX	Tumor	TP_2027	MELANOMA	SUBCUTANEOUS NODULE	SKCM	SKCM	Tumor	-4961.36
SC_9081.capt.SI_10923.C6V1TANXX	Tumor	SC_9081	ADENOCARCINOMA	TBD	PRAD	PRAD	Tumor	-4959.59
MO_1167.capt.SI_6652.H0V81ADXX	Tumor	MO_1167	ADENOCARCINOMA	LIVER	BRCA	BRCA	Tumor	-4958.85
MO_1745.capt.SI_15736.CA5HJANXX	Tumor	MO_1745	Pancreatic Adenocarcinoma	Lymph Node	PAAD	PAAD	Tumor	-4958.74
MO_1892.capt.SI_17507.HLWLKBCXY	Tumor	MO_1892	Intrahepatic Cholangiocarcinoma	Liver	CHOL	CHOL	Tumor	-4958.36
MO_2272.capt.SI_21945.CCDW7ANXX	Tumor	MO_2272	Bladder Urothelial Carcinoma	Lymph Node	BLCA	BLCA	Tumor	-4957.36
PO_3052.capt.SI_7359.C2G13ACXX	Tumor	PO_3052	LYMPHOMA	CERVICAL MASS	TLYM	LYMP	Tumor	-4957.28
SC_9037.capt.SI_6579.D1R62ACXX	Tumor	SC_9037	ADENOCARCINOMA	TBD	PRAD	PRAD	Tumor	-4956.38
MO_1269.capt.SI_7573.C2GBYACXX	Tumor	MO_1269	DUCTAL CARCINOMA	STERNAL MASS	BRCA	BRCA	Tumor	-4954
TP_2572.capt.SI_21915.CCE0WANXX	Tumor	TP_2572	Thyroid Gland Undifferentiated (Anaplastic) Carcinoma	Thyroid	THCA	THCA	Tumor	-4951.55
PO_3072.capt.SI_7999.C4DTPACXX	Tumor	PO_3072	CLEAR CELL CARCINOMA	MUSCLE	MISC	MISC	Tumor	-4951.46
TP_2133.capt.SI_12347.H523CADXX	Tumor	TP_2133	Signet Ring Cell Gastric Adenocarcinoma	Stomach	STAD	STAD	Tumor	-4946.72
UT_4016.capt.SI_11266.C6UR3ANXX	Tumor	UT_4016	ADENOCARCINOMA	TBD	PRAD	PRAD	Tumor	-4946.66
TP_2136.capt.SI_12058.H53CHADXX	Tumor	TP_2136	Meningioma	Brain	MISC	MISC	Tumor	-4946.65
MO_1024.capt.SI_4825.D0L3RACXX	Tumor	MO_1024	OSTEOSARCOMA	CHEST WALL	SARC	SARC	Tumor	-4946.49
TP_2506.capt.SI_19668.CBR92ANXX	Tumor	TP_2506	Diffuse Large B-cell Lymphoma	Retroperitoneal Mass	NHL	LYMP	Tumor	-4944.51
MO_1087.capt.SI_5598.D18NCACXX	Tumor	MO_1087	ADENOCARCINOMA	LIVER	COLO	COLO	Tumor	-4944.2
TP_2096.capt.SI_10732.C6UUJANXX	Tumor	TP_2096	ADENOCARCINOMA	LYMPH NODE	PRAD	PRAD	Tumor	-4944.02
MO_1396.capt.SI_8977.C472MANXX	Tumor	MO_1396	ANAPLASTIC CARCINOMA	THYROID	THCA	THCA	Tumor	-4943.53
MO_1262.capt.SI_7404.C2GDFACXX	Tumor	MO_1262	ADENOCARCINOMA	LYMPH NODE	PRAD	PRAD	Tumor	-4942.39
SC_9022.capt.SI_6299.C1MM1ACXX	Tumor	SC_9022	ADENOCARCINOMA	TBD	PRAD	PRAD	Tumor	-4941.66
TP_2230.capt.SI_13772.HTGKKBCXX	Tumor	TP_2230	Adrenocortical Carcinoma	Adrenal	ACC	ACC	Tumor	-4941.61
MO_2002.capt.SI_18897.HVJFJBCXY	Tumor	MO_2002	Non-Small Cell Lung Cancer	Liver	LUNG	LUNG	Tumor	-4940.95
MO_1474.capt.SI_10595.C6JKTANXX	Tumor	MO_1474	DUCTAL CARCINOMA	LUNG	BRCA	BRCA	Tumor	-4940.57
PO_3043.capt.SI_6864.D27KTACXX	Tumor	PO_3043	FIBROSARCOMA	LUNG	SARC	SARC	Tumor	-4939.15
PO_3016.capt.SI_10985.C6UWKANXX	Tumor	PO_3016	NEUROBLASTOMA	ADRENAL GLAND	NRBL	NRBL	Tumor	-4939.15
MO_1453.capt.SI_9939.C6EJUANXX	Tumor	MO_1453	SQUAMOUS CELL CARCINOMA	LYMPH NODE	HNSC	HNSC	Tumor	-4938.22
MO_1851.capt.SI_17027.HJLNMBCXY	Tumor	MO_1851	Breast Invasive Ductal Carcinoma	Liver	BRCA	BRCA	Tumor	-4936.31
PO_3086.capt.SI_8607.C5A72ACXX	Tumor	PO_3086	MYOFIBROMATOSIS	NECK	MISC	MISC	Tumor	-4934.51
MO_1300.capt.SI_7948.C4DCWACXX	Tumor	MO_1300	poorly differentiated carcinoma with lobular features	BLADDER	BRCA	BRCA	Tumor	-4933.31
MO_2189.capt.SI_21295.HG3KMBCX2	Tumor	MO_2189	Burkitt Lymphoma	Kidney	NHL	LYMP	Tumor	-4932.37
MO_1393.capt.SI_11909.C7F4VANXX	Tumor	MO_1393	SEROUS CARCINOMA	LIVER	OV	OV	Tumor	-4932.33
SC_9034.capt.SI_6577.D1R62ACXX	Tumor	SC_9034	ADENOCARCINOMA	TBD	PRAD	PRAD	Tumor	-4929.25
TP_2552.capt.SI_21349.HG5YCBCX2	Tumor	TP_2552	Intrahepatic Cholangiocarcinoma	Liver	CHOL	CHOL	Tumor	-4928.46
PO_3018.capt.SI_6029.D1E7VACXX	Tumor	PO_3018	LEUKEMIA	BONE MARROW	ALL	ALL	Tumor	-4928.15
PO_3075.capt.SI_8000.C4CUUACXX	Tumor	PO_3075	LANGERHANS CELL HISTIOCYTOSIS	SCALP	LCH	MISC	Tumor	-4927.58
MO_1316.capt.SI_7993.C475EANXX	Tumor	MO_1316	ADENOCARCINOMA	LYMPH NODE	PRAD	PRAD	Tumor	-4925.65
MO_1264.capt.SI_7451.C2G6HACXX	Tumor	MO_1264	FIBROLAMELLAR HEPATOCARCINOMA	ABDOMINAL NODULE	HCC	HCC	Tumor	-4925.61
MO_1444.capt.SI_9807.C5N31ANXX	Tumor	MO_1444	DUCTAL CARCINOMA	PSOAS MUSCLE	BRCA	BRCA	Tumor	-4925.35
TP_2405.capt.SI_17460.CAYW8ANXX	Tumor	TP_2405	Well Differentiated Liposarcoma	Retroperitoneal Mass	SARC	SARC	Tumor	-4925.23
MO_1909.capt.SI_17819.CAUEHANXX	Tumor	MO_1909	Prostate Adenocarcinoma	Adrenal Mass	PRAD	PRAD	Tumor	-4923.36
TP_2109.capt.SI_11417.C6UUUANXX	Tumor	TP_2109	LOBULAR CARCINOMA	LYMPH NODE	BRCA	BRCA	Tumor	-4922.4
TP_2314.capt.SI_15816.CA300ANXX	Tumor	TP_2314	Prostate Adenocarcinoma	Prostate	PRAD	PRAD	Tumor	-4922.28
UT_4015.capt.SI_11263.C6UR3ANXX	Tumor	UT_4015	ADENOCARCINOMA	TBD	PRAD	PRAD	Tumor	-4922.18
TP_2120.capt.SI_11542.HV7FKADXX	Tumor	TP_2120	GLIOBLASTOMA	BRAIN	GBM	GBM	Tumor	-4921.65
MO_2100.capt.SI_20442.CC5R2ANXX	Tumor	MO_2100	Breast Invasive Ductal Carcinoma	Lung	BRCA	BRCA	Tumor	-4921.54
MO_1304.capt.SI_7918.C4CRJACXX	Tumor	MO_1304	SQUAMOUS CELL CARCINOMA	SUBCUTANEOUS	HNSC	HNSC	Tumor	-4920.87
MO_1155.capt.SI_6473.C1N5FACXX	Tumor	MO_1155	ADENOID CYSTIC CARCINOMA	ABDOMEN SUBCUTANEOUS	SECR	SECR	Tumor	-4920.73
PO_3066.capt.SI_9994.C6EL5ANXX	Tumor	PO_3066	LEUKEMIA	N/A	JMML	LEUK	Tumor	-4920.52
MO_1635.capt.SI_14370.C9EFTANXX	Tumor	MO_1635	Prostate Adenocarcinoma	Bone	PRAD	PRAD	Tumor	-4920.49
MO_1912.capt.SI_17661.HMYFFBCXY	Tumor	MO_1912	Colorectal Mucinous Adenocarcinoma	Peritoneum	COLO	COLO	Tumor	-4920.08
TP_2483.capt.SI_19268.CBTA7ANXX	Tumor	TP_2483	Anaplastic Large Cell Lymphoma	Arm Mass	NHL	LYMP	Tumor	-4919.54
TP_2008.capt.SI_5933.D1E1PACXX	Tumor	TP_2008	CHOLANGIOCARCINOMA	LIVER	CHOL	CHOL	Tumor	-4918.68
MO_1051.capt.SI_5093.D0VCEACXX	Tumor	MO_1051	DUCTAL CARCINOMA	LIVER	BRCA	BRCA	Tumor	-4916.76
MO_2246.capt.SI_21819.HHMTHBCX2	Tumor	MO_2246	Squamous Cell Carcinoma of Unknown Primary Origin	Gluteus	MISC	MISC	Tumor	-4916.57
MO_1116.capt.SI_6073.D1EBFACXX	Tumor	MO_1116	ampullary carcinoma	LIVER	CHOL	CHOL	Tumor	-4916.08
MO_1515.capt.SI_11438.HV7JNADXX	Tumor	MO_1515	DUCTAL CARCINOMA	LIVER	BRCA	BRCA	Tumor	-4915.7
MO_1995.capt.SI_18739.CBKLTANXX	Tumor	MO_1995	Prostate Adenocarcinoma	Liver	PRAD	PRAD	Tumor	-4914.73
MO_1419.capt.SI_9280.C5MMMANXX	Tumor	MO_1419	High- grade sarcomatoid carcinoma	PERITONEAL NODULE	MISC	MISC	Tumor	-4914.36
MO_1517.capt.SI_11440.C6UVMANXX	Tumor	MO_1517	ADENOCARCINOMA	ADRENAL	PRAD	PRAD	Tumor	-4913.85
TP_2242.capt.SI_14081.HVKJ3BCXX	Tumor	TP_2242	Spindle Cell Sarcoma	Jejunum	SARC	SARC	Tumor	-4913.15
MO_1239.capt.SI_11946.C7G08ANXX	Tumor	MO_1239	DUCTAL CARCINOMA	LIVER	BRCA	BRCA	Tumor	-4912.46
MO_1766.capt.SI_15951.CA1MRANXX	Tumor	MO_1766	Diffuse Large B Cell Lymphoma	Lymph Node	NHL	LYMP	Tumor	-4912.33
PO_3020.capt.SI_6030.D1E7VACXX	Tumor	PO_3020	HEPATOCELLULAR CARCINOMA	LIVER	HCC	HCC	Tumor	-4912.04
MO_1096.capt.SI_5685.C19D0ACXX	Tumor	MO_1096	ADENOCARCINOMA	BONE	PRAD	PRAD	Tumor	-4912.01
MO_1914.capt.SI_17907.HMCMTBCXY	Tumor	MO_1914	Prostate Adenocarcinoma	Liver	PRAD	PRAD	Tumor	-4909.83
MO_1114.capt.SI_6072.D1EBFACXX	Tumor	MO_1114	ADENOCARCINOMA	LYMPH NODE	PRAD	PRAD	Tumor	-4907.35
MO_1100.capt.SI_5905.D1DPVACXX	Tumor	MO_1100	LEIOMYOSARCOMA	PARASPINAL MASS	SARC	SARC	Tumor	-4907.25
MO_1484.capt.SI_10926.C6V1TANXX	Tumor	MO_1484	epithelial myoepithelial carcinoma FROM pleomorphic adenoma	LUNG	SECR	SECR	Tumor	-4906.38
TP_2551.capt.SI_21236.HG3H3BCX2	Tumor	TP_2551	Signet Ring Cell Gastric Adenocarcinoma	Peritoneal Nodule	STAD	STAD	Tumor	-4906.07
TP_2077.capt.SI_10153.C6EHCANXX	Tumor	TP_2077	ADENOCARCINOMA	LYMPH NODE	PRAD	PRAD	Tumor	-4905.94
TP_2287.capt.SI_15116.H5CFTBCXY	Tumor	TP_2287	Peritoneal Mesothelioma	Abdominal Mass	MESO	MESO	Tumor	-4905.93
MO_1164.capt.SI_6569.D1RV8ACXX	Tumor	MO_1164	CLEAR CELL CARCINOMA	BRAIN	KDNY	KDNY	Tumor	-4905.37
MO_1297.capt.SI_7846.C3Y81ACXX	Tumor	MO_1297	NEUROENDOCRINE CARCINOMA	LIVER	STAD	STAD	Tumor	-4904.78
TP_2215.capt.SI_13471.HM55VBCXX	Tumor	TP_2215	Olfactory Neuroblastoma	Dura	MISC	MISC	Tumor	-4904.49
PO_3082.capt.SI_8402.C4L1DACXX	Tumor	PO_3082	EWING SARCOMA	HEAD AND NECK	SARC	SARC	Tumor	-4903.46
PO_3010.capt.SI_5562.D131LACXX	Tumor	PO_3010	RHABDOMYOSARCOMA	LUNG	RHABDO	RHABDO	Tumor	-4902.36
MO_2096.capt.SI_20593.HCMNWBCX2	Tumor	MO_2096	Prostate Adenocarcinoma	Abdominal Mass	PRAD	PRAD	Tumor	-4901.69
TP_2437.capt.SI_21348.HG5YNBCX2	Tumor	TP_2437	B-Cell Non-Hodgkin Lymphoma	Orbital Mass	NHL	LYMP	Tumor	-4901.27
TP_2282.capt.SI_15333.H3YHWBCXY	Tumor	TP_2282	Clear Cell Sarcoma of Soft Tissue	Lung	SARC	SARC	Tumor	-4899.06
MO_1210.capt.SI_6981.C24VEACXX	Tumor	MO_1210	HEPATOCELLULAR CARCINOMA	PERITONEUM	HCC	HCC	Tumor	-4898.27
TP_2534.capt.SI_20778.HCMNKBCX2	Tumor	TP_2534	Soft Tissue Myoepithelial Carcinoma	Lung	SARC	SARC	Tumor	-4897.06
MO_2047.capt.SI_19839.CBWYAANXX	Tumor	MO_2047	Conjunctival Melanoma	Conjunctiva	SKCM	SKCM	Tumor	-4897.02
MO_1869.capt.SI_17533.HLYTKBCXY	Tumor	MO_1869	Glioblastoma Multiforme	Brain	GBM	GBM	Tumor	-4896.32
MO_1971.capt.SI_18498.HTWHYBCXY	Tumor	MO_1971	Breast Invasive Ductal Carcinoma	Liver	BRCA	BRCA	Tumor	-4895.1
TP_2507.capt.SI_19669.CBR92ANXX	Tumor	TP_2507	Extraskeletal Osteosarcoma	Retroperitoneal Mass	MISC	MISC	Tumor	-4893.75
MO_1448.capt.SI_9809.C5N31ANXX	Tumor	MO_1448	CHOLANGIOCARCINOMA	LIVER	CHOL	CHOL	Tumor	-4893.74
MO_1783.capt.SI_16307.HGYVGBCXY	Tumor	MO_1783	Peritoneal Mesothelioma	Lymph Node	MESO	MESO	Tumor	-4893.35
TP_2421.capt.SI_17353.CATG2ANXX	Tumor	TP_2421	Gastrointestinal Stromal Tumor	Peritoneal Nodule	STAD	STAD	Tumor	-4892.33
MO_1204.capt.SI_6939.D27KTACXX	Tumor	MO_1204	UROTHELIAL CARCINOMA	SUBCUTANEOUS PERI-UMBILICAL MASS	BLCA	BLCA	Tumor	-4892
MO_2265.capt.SI_21943.CCDW7ANXX	Tumor	MO_2265	Breast Invasive Ductal Carcinoma	Liver	BRCA	BRCA	Tumor	-4891.69
UT_4006.capt.SI_8732.C4018ANXX	Tumor	UT_4006	ADENOCARCINOMA	TBD	PRAD	PRAD	Tumor	-4890.45
TP_2466.capt.SI_18561.HTT7MBCXY	Tumor	TP_2466	Breast Small Cell Carcinoma	Breast	BRCA	BRCA	Tumor	-4889.17
UT_4032.capt.SI_11825.C7F5KANXX	Tumor	UT_4032	ADENOCARCINOMA	TBD	PRAD	PRAD	Tumor	-4888.85
TP_2295.capt.SI_15224.C9NVLANXX	Tumor	TP_2295	Breast Invasive Ductal Carcinoma	Breast	BRCA	BRCA	Tumor	-4888.4
MO_1894.capt.SI_17554.CAUU8ANXX	Tumor	MO_1894	Pancreatic Adenocarcinoma	Liver	PAAD	PAAD	Tumor	-4887.34
TP_2110.capt.SI_11268.C6UPNANXX	Tumor	TP_2110	Adult B Acute Lymphoblastic Leukemia	Bone Marrow Mononuclear	LEUK	ALL	Tumor	-4885.76
MO_1878.capt.SI_17415.HLWWNBCXY	Tumor	MO_1878	Intrahepatic Cholangiocarcinoma	Liver	CHOL	CHOL	Tumor	-4884.41
TP_2047.capt.SI_7358.H80YAADXX	Tumor	TP_2047	ADENOCARCINOMA	LUNG	PAAD	PAAD	Tumor	-4884.28
MO_1863.capt.SI_17196.HLWMMBCXY	Tumor	MO_1863	Pancreatic Adenocarcinoma	Omentum	PAAD	PAAD	Tumor	-4883.34
PO_3018.capt.SI_5910.D1DW2ACXX	Tumor	PO_3018	LEUKEMIA	BONE MARROW	ALL	ALL	Tumor	-4883.06
MO_1056.capt.SI_5164.C0MHHACXX	Tumor	MO_1056	Bladder Urothelial Carcinoma	Bladder	BLCA	BLCA	Tumor	-4881.8
TP_2505.capt.SI_20480.H3GGMBCX2	Tumor	TP_2505	Chondroblastic Osteosarcoma	Pelvic Mass	SARC	SARC	Tumor	-4880.47
MO_1886.capt.SI_19265.CBTA7ANXX	Tumor	MO_1886	Breast Invasive Ductal Carcinoma	Breast	BRCA	BRCA	Tumor	-4880.44
MO_1917.capt.SI_17902.HMCMTBCXY	Tumor	MO_1917	Angioimmunoblastic T-cell Lymphoma	Subcutaneous Nodule	NHL	LYMP	Tumor	-4879.56
MO_1481.capt.SI_10785.C6UV0ANXX	Tumor	MO_1481	myoepithelial carcinoma	LUNG	SECR	SECR	Tumor	-4878.87
MO_1449.capt.SI_9810.C5N31ANXX	Tumor	MO_1449	EWINGS SARCOMA	LUNG	SARC	SARC	Tumor	-4878.28
PO_3011.capt.SI_5558.D131LACXX	Tumor	PO_3011	GERM_CELL	PLEURA	TGCT	TGCT	Tumor	-4878.09
MO_1079.capt.SI_5504.D130HACXX	Tumor	MO_1079	sarcomatoid carcinoma	MANDIBLE	MISC	MISC	Tumor	-4877.92
MO_1357.capt.SI_8458.C4L7VACXX	Tumor	MO_1357	MELANOMA	BACK	SKCM	SKCM	Tumor	-4877.53
TP_2442.capt.SI_18004.CAUEHANXX	Tumor	TP_2442	Malignant Breast Phyllodes Tumor	Axillary Mass	BRCA	BRCA	Tumor	-4877.11
MO_2004.capt.SI_19756.CBWYAANXX	Tumor	MO_2004	Prostate Adenocarcinoma	Bone	PRAD	PRAD	Tumor	-4876.76
MO_1924.capt.SI_18083.HMTCWBCXY	Tumor	MO_1924	Pancreatic Adenocarcinoma	Liver	PAAD	PAAD	Tumor	-4876.73
MO_1195.capt.SI_6863.H77PRADXX	Tumor	MO_1195	CARCINOMA	LYMPH NODE	BRCA	BRCA	Tumor	-4876.1
MO_2214.capt.SI_21610.CC1FJANXX	Tumor	MO_2214	Prostate Adenocarcinoma	Lymph Node	PRAD	PRAD	Tumor	-4875.54
MO_1276.capt.SI_7601.C2G5LACXX	Tumor	MO_1276	DUCTAL CARCINOMA	LUNG	BRCA	BRCA	Tumor	-4875.39
MO_1076.capt.SI_5501.D130HACXX	Tumor	MO_1076	dermatofibrosarcoma protuberans	LUNG	SARC	SARC	Tumor	-4875.25
MO_1284.capt.SI_7658.D2GGHACXX	Tumor	MO_1284	ADENOCARCINOMA	INFRACLAVICULAR MASS	MISC	MISC	Tumor	-4875.19
MO_1593.capt.SI_13330.C8HMRANXX	Tumor	MO_1593	Breast Invasive Ductal Carcinoma	Lymph Node	BRCA	BRCA	Tumor	-4873.13
MO_1283.capt.SI_7657.D2GGHACXX	Tumor	MO_1283	EMBRYONAL RHABDOMYOSARCOMA	PELVIC MASS	SARC	SARC	Tumor	-4872.96
PO_3104.capt.SI_9384.C5N1GANXX	Tumor	PO_3104	RENAL CELL CARCINOMA	KIDNEY	KDNY	KDNY	Tumor	-4872.94
MO_1442.capt.SI_9806.C5N31ANXX	Tumor	MO_1442	ADRENOCORTICAL CARCINOMA	ABDOMINAL MASS	ACC	ACC	Tumor	-4872.58
MO_1094.capt.SI_5604.D133TACXX	Tumor	MO_1094	ADENOCARCINOMA	BONE	PRAD	PRAD	Tumor	-4871.94
TP_2023.capt.SI_6021.D1EBEACXX	Tumor	TP_2023	Undifferentiated Soft Tissue Sarcoma	THIGH MASS	SARC	SARC	Tumor	-4871.68
PO_3068.capt.SI_8401.C4L1DACXX	Tumor	PO_3068	ATRT	BRAIN	ATRT	MISC	Tumor	-4870.46
TP_2503.capt.SI_19667.CBR92ANXX	Tumor	TP_2503	Glioblastoma Multiforme	Brain	GBM	GBM	Tumor	-4869.19
UT_4039.capt.SI_14074.C9EL5ANXX	Normal	UT_4039	Prostate Adenocarcinoma	Adjacent Normal RNA	PRAD	PRAD	Normal	-4867.95
TP_2204.capt.SI_13245.C90DVANXX	Tumor	TP_2204	Breast Invasive Ductal Carcinoma	Liver	BRCA	BRCA	Tumor	-4867.7
TP_2259.capt.SI_14625.HYH5FBCXX	Tumor	TP_2259	Intrahepatic Cholangiocarcinoma	Liver	CHOL	CHOL	Tumor	-4867.57
MO_2048.capt.SI_19526.HYJGLBCXY	Tumor	MO_2048	Intrahepatic Cholangiocarcinoma	Liver	CHOL	CHOL	Tumor	-4867.36
MO_2070.capt.SI_20615.HCN27BCX2	Tumor	MO_2070	Extramammary Paget Disease	Vulva	MISC	MISC	Tumor	-4866.79
MO_1170.capt.SI_6653.H0V81ADXX	Tumor	MO_1170	CHOLANGIOCARCINOMA	PERITONEUM	CHOL	CHOL	Tumor	-4866.59
UT_4023.capt.SI_11623.C7G8PANXX	Tumor	UT_4023	ADENOCARCINOMA	TBD	PRAD	PRAD	Tumor	-4864.37
MO_1488.capt.SI_11009.C6T3EANXX	Tumor	MO_1488	Neuroendocrine carcinoma	ABDOMINAL MASS	MISC	MISC	Tumor	-4864.28
MO_1302.capt.SI_8197.C4L32ACXX	Tumor	MO_1302	DUCTAL CARCINOMA	PERITONEAL FLUID	BRCA	BRCA	Tumor	-4863.51
MO_1447.capt.SI_9808.C5N31ANXX	Tumor	MO_1447	ADENOCARCINOMA	LYMPH NODE	PRAD	PRAD	Tumor	-4862.38
TP_2028.capt.SI_6025.D1EBFACXX	Tumor	TP_2028	SEBACEOUS GLAND CARCINOMA	SUBCUTANEOUS NODULE	SECR	SECR	Tumor	-4861.55
MO_2247.capt.SI_21789.HHTCGBCX2	Tumor	MO_2247	Breast Invasive Ductal Carcinoma	Chest Wall	BRCA	BRCA	Tumor	-4860.69
MO_1505.capt.SI_11317.C6UY8ANXX	Tumor	MO_1505	Myelofibrosis	Bone Marrow	MPN	MPN	Tumor	-4857.97
TP_2109.capt.SI_11419.C6UUUANXX	Tumor	TP_2109	LOBULAR CARCINOMA	LYMPH NODE	BRCA	BRCA	Tumor	-4857.02
MO_1902.capt.SI_17656.HMWMCBCXY	Tumor	MO_1902	Breast Invasive Ductal Carcinoma	Skin Punch	BRCA	BRCA	Tumor	-4856.83
MO_1386.capt.SI_8763.C4018ANXX	Tumor	MO_1386	DUCTAL CARCINOMA	SKIN	BRCA	BRCA	Tumor	-4856.2
MO_1490.capt.SI_11088.C6PF4ANXX	Tumor	MO_1490	ADENOCARCINOMA	BONE	PRAD	PRAD	Tumor	-4856.08
PO_3015.capt.SI_5843.C19KAACXX	Tumor	PO_3015	NEPHROBLASTOMA	KIDNEY	NPBL	MISC	Tumor	-4855.74
MO_1913.capt.SI_17820.HMVGHBCXY	Tumor	MO_1913	Undifferentiated Gastric Carcinoma	Stomach	STAD	STAD	Tumor	-4855.73
TP_2011.capt.SI_5901.C19L8ACXX	Tumor	TP_2011	RENAL CELL CARCINOMA	LIVER	KDNY	KDNY	Tumor	-4855.71
MO_1206.capt.SI_6969.C26D0ACXX	Tumor	MO_1206	SQUAMOUS CELL CARCINOMA	LIVER	LUNG	LUNG	Tumor	-4855.12
MO_1483.capt.SI_10858.C6URJANXX	Tumor	MO_1483	undifferentiated pleomorphic sarcoma	LUNG	SARC	SARC	Tumor	-4853.06
TP_2465.capt.SI_18668.CBKLTANXX	Tumor	TP_2465	Bladder Squamous Cell Carcinoma	Rib	BLCA	BLCA	Tumor	-4852.82
TP_2527.capt.SI_20469.H3JHVBCX2	Tumor	TP_2527	Adrenocortical Carcinoma	Renal Vein Mass	ACC	ACC	Tumor	-4851.64
MO_1090.capt.SI_5612.D18NCACXX	Tumor	MO_1090	DUCTAL CARCINOMA	CHEST WALL	BRCA	BRCA	Tumor	-4851.63
MO_1978.capt.SI_18738.CBKLTANXX	Tumor	MO_1978	Prostate Adenocarcinoma	Lymph Node	PRAD	PRAD	Tumor	-4850.43
TP_2001.capt.SI_5688.C19FAACXX	Tumor	TP_2001	ADENOCARCINOMA	LYMPH NODE	PRAD	PRAD	Tumor	-4850.37
MO_1900.capt.SI_17561.CAUU8ANXX	Tumor	MO_1900	Small Intestinal Carcinoma	Liver	COLO	COLO	Tumor	-4849.42
TP_2281.capt.SI_15526.H5527BCXY	Tumor	TP_2281	Mycosis Fungoides	Scalp	NHL	LYMP	Tumor	-4849.36
MO_1359.capt.SI_8460.C4L7VACXX	Tumor	MO_1359	DUCTAL CARCINOMA	LIVER	BRCA	BRCA	Tumor	-4849.01
TP_2129.capt.SI_11783.HVKLTADXX	Tumor	TP_2129	Cribriform Carcinoma	Femur	MISC	MISC	Tumor	-4848.91
TP_2128.capt.SI_11829.C7G5HANXX	Tumor	TP_2128	Pilocytic Astrocytoma	Brain	GBM	GBM	Tumor	-4848.59
UT_4021.capt.SI_11516.C7A7HANXX	Tumor	UT_4021	ADENOCARCINOMA	TBD	PRAD	PRAD	Tumor	-4848.01
MO_2146.capt.SI_20928.CC2NMANXX	Tumor	MO_2146	Prostate Adenocarcinoma	Lymph Node	PRAD	PRAD	Tumor	-4847.7
MO_1285.capt.SI_7659.D2GGHACXX	Tumor	MO_1285	CARCINOMA	LYMPH NODE	MISC	MISC	Tumor	-4845.72
SC_9001.capt.SI_5606.D133TACXX	Tumor	SC_9001	ADENOCARCINOMA	TBD	PRAD	PRAD	Tumor	-4845.21
TP_2488.capt.SI_19269.CBTA7ANXX	Tumor	TP_2488	Follicular Lymphoma	Lymph Node	NHL	LYMP	Tumor	-4844.99
MO_1529.capt.SI_11729.C7G60ANXX	Tumor	MO_1529	Neuroendocrine carcinoma	LIVER	PAAD	PAAD	Tumor	-4842.46
MO_1847.capt.SI_16989.HJMNHBCXY	Tumor	MO_1847	Adenocarcinoma of Unknown Primary	Liver	MISC	MISC	Tumor	-4842.19
MO_2184.capt.SI_21294.HG3JTBCX2	Tumor	MO_2184	Breast Invasive Ductal Carcinoma	Liver	BRCA	BRCA	Tumor	-4841.5
MO_1250.capt.SI_7353.D2GK3ACXX	Tumor	MO_1250	ADENOCARCINOMA	LYMPH NODE	LUNG	LUNG	Tumor	-4840.67
MO_1518.capt.SI_11513.C7A2UANXX	Tumor	MO_1518	Poorly differentiated carcinoma	LIVER	MISC	MISC	Tumor	-4840.62
MO_1343.capt.SI_8462.C4L7VACXX	Tumor	MO_1343	SQUAMOUS CELL CARCINOMA	LUNG	HNSC	HNSC	Tumor	-4840.55
PO_3029.capt.SI_6470.C1N5FACXX	Tumor	PO_3029	HEPATOBLASTOMA	LUNG	HPBL	HPBL	Tumor	-4840.12
TP_2493.capt.SI_19330.CBRV8ANXX	Tumor	TP_2493	Prostate Adenocarcinoma	Prostate	PRAD	PRAD	Tumor	-4839.92
MO_2074.capt.SI_20821.CC1WGANXX	Tumor	MO_2074	Breast Invasive Lobular Carcinoma	Breast	BRCA	BRCA	Tumor	-4839.7
TP_2069.capt.SI_9383.C5N1GANXX	Tumor	TP_2069	ADENOCARCINOMA	LYMPH NODE	PRAD	PRAD	Tumor	-4838.97
MO_1487.capt.SI_11008.C6T3EANXX	Tumor	MO_1487	sex cord stromal tumor	LYMPH NODE	MISC	MISC	Tumor	-4837.83
MO_1080.capt.SI_5560.D131EACXX	Tumor	MO_1080	ANAPLASTIC CARCINOMA	THYROID	THCA	THCA	Tumor	-4836.56
TP_2073.capt.SI_9869.C67VYANXX	Tumor	TP_2073	MESOTHELIOMA	LYMPH NODE	LUNG	MESO	Tumor	-4836.36
PO_3091.capt.SI_8700.C5AD4ACXX	Tumor	PO_3091	RENAL CELL CARCINOMA	KIDNEY	KDNY	KDNY	Tumor	-4836.04
MO_1981.capt.SI_18500.HTWHYBCXY	Tumor	MO_1981	Infiltrating Bladder Urothelial Carcinoma Sarcomatoid Variant	Abdominal Mass	BLCA	BLCA	Tumor	-4835.51
MO_1159.capt.SI_6477.C1M1KACXX	Tumor	MO_1159	DUCTAL CARCINOMA	LIVER	BRCA	BRCA	Tumor	-4835.44
MO_1302.capt.SI_7873.C4CRLACXX	Tumor	MO_1302	DUCTAL CARCINOMA	PERITONEAL FLUID	BRCA	BRCA	Tumor	-4833.88
MO_2061.capt.SI_19709.CC2M4ANXX	Tumor	MO_2061	Breast Invasive Ductal Carcinoma	Lung	BRCA	BRCA	Tumor	-4833.55
MO_2015.capt.SI_19125.CBKM0ANXX	Tumor	MO_2015	Alveolar Rhabdomyosarcoma	Parotid Mass	SARC	SARC	Tumor	-4832.76
TP_2453.capt.SI_18049.HMVWWBCXY	Tumor	TP_2453	Conjunctival Squamous Cell Carcinoma	Conjunctiva	MISC	MISC	Tumor	-4831.91
MO_1028.capt.SI_4865.C0EMJACXX	Tumor	MO_1028	ADRENOCORTICAL CARCINOMA	RETROPERITONEAL MASS	ACC	ACC	Tumor	-4831.31
TP_2434.capt.SI_17768.HMCMGBCXY	Tumor	TP_2434	Lung Adenocarcinoma	Lung	LUNG	LUNG	Tumor	-4831.02
PO_3023.capt.SI_6080.D1EBTACXX	Tumor	PO_3023	NEUROBLASTOMA	ADRENAL GLAND	NRBL	NRBL	Tumor	-4829.65
PO_3083.capt.SI_8403.C4L1DACXX	Tumor	PO_3083	HEPATOBLASTOMA	ABDOMEN	HPBL	HPBL	Tumor	-4829.5
MO_1268.capt.SI_7572.C2GBYACXX	Tumor	MO_1268	Poorly differentiated carcinoma	RETROPERITONEUM	MISC	MISC	Tumor	-4827.58
MO_2080.capt.SI_19911.CC2VMANXX	Tumor	MO_2080	Prostate Sarcoma	Brain	SARC	SARC	Tumor	-4827.26
TP_2473.capt.SI_18703.CBKLTANXX	Tumor	TP_2473	Pancreatic Adenocarcinoma	Liver	PAAD	PAAD	Tumor	-4826.96
MO_1823.capt.SI_16641.HJMJKBCXY	Tumor	MO_1823	Oral Cavity Squamous Cell Carcinoma	Neck Mass	HNSC	HNSC	Tumor	-4826.16
MO_1239.capt.SI_7209.C245WACXX	Tumor	MO_1239	DUCTAL CARCINOMA	LIVER	BRCA	BRCA	Tumor	-4825.85
PO_3085.capt.SI_8606.C5A72ACXX	Tumor	PO_3085	DESMOID FIBROMATOSIS	NECK	MISC	MISC	Tumor	-4825.78
MO_1435.capt.SI_9690.C5N0MANXX	Tumor	MO_1435	DUCTAL AND LOBULAR CARCINOMA	LIVER	BRCA	BRCA	Tumor	-4825.64
TP_2157.capt.SI_13635.HTMGJBCXX	Tumor	TP_2157	Uterine Corpus Leiomyosarcoma	Lung	SARC	SARC	Tumor	-4825.64
TP_2484.capt.SI_19267.HYJJCBCXY	Tumor	TP_2484	Composite Lymphoma	Lymph Node	NHL	LYMP	Tumor	-4824.03
MO_1462.capt.SI_10150.C6EHCANXX	Tumor	MO_1462	HEPATOCELLULAR CARCINOMA	LIVER	HCC	HCC	Tumor	-4822.52
MO_2062.capt.SI_19907.H3F2KBCX2	Tumor	MO_2062	Breast Invasive Ductal Carcinoma	Liver	BRCA	BRCA	Tumor	-4822.47
TP_2481.capt.SI_19048.CBGV4ANXX	Tumor	TP_2481	Glioblastoma Multiforme	Brain	GBM	GBM	Tumor	-4821.86
SC_9097.capt.SI_8559.C59M2ACXX	Tumor	SC_9097	ADENOCARCINOMA	TBD	PRAD	PRAD	Tumor	-4818.58
TP_2071.capt.SI_9746.C5N0KANXX	Tumor	TP_2071	CLEAR CELL CARCINOMA	PELVIC MASS	OV	OV	Tumor	-4818.38
MO_1526.capt.SI_15860.CA5GKANXX	Tumor	MO_1526	Breast Invasive Ductal Carcinoma	Chest Wall	BRCA	BRCA	Tumor	-4818.34
TP_2519.capt.SI_20020.H3JC7BCX2	Tumor	TP_2519	Pancreatic Adenocarcinoma	Liver	PAAD	PAAD	Tumor	-4818.33
TP_2546.capt.SI_21050.HG75VBCX2	Tumor	TP_2546	Conjunctival Squamous Cell Carcinoma	Conjunctiva	MISC	MISC	Tumor	-4818.28
MO_1097.capt.SI_5686.C19D0ACXX	Tumor	MO_1097	UROTHELIAL CARCINOMA	LIVER	BLCA	BLCA	Tumor	-4817.94
MO_1521.capt.SI_11539.C7GBMANXX	Tumor	MO_1521	DUCTAL CARCINOMA	LIVER	BRCA	BRCA	Tumor	-4816.83
MO_1209.capt.SI_6971.C26D0ACXX	Tumor	MO_1209	ADENOCARCINOMA, CLEAR CELL TYPE	LUNG NODULE	LUNG	LUNG	Tumor	-4815.94
MO_1992.capt.SI_18667.CBFYPANXX	Tumor	MO_1992	Rectal Adenocarcinoma	Lung	COLO	COLO	Tumor	-4815.72
MO_1421.capt.SI_9315.C5N2AANXX	Tumor	MO_1421	ADENOCARCINOMA	BONE	PRAD	PRAD	Tumor	-4815.44
TP_2251.capt.SI_14261.HVKKJBCXX	Tumor	TP_2251	Dedifferentiated Liposarcoma	Retroperitoneal Mass	SARC	SARC	Tumor	-4814.6
MO_1897.capt.SI_17558.HLYVHBCXY	Tumor	MO_1897	Amelanotic Melanoma	Liver	SKCM	SKCM	Tumor	-4814.29
MO_1944.capt.SI_18220.HTW3GBCXY	Tumor	MO_1944	Prostate Adenocarcinoma	Iliac Soft Tissue Mass	PRAD	PRAD	Tumor	-4813.83
MO_1093.capt.SI_5683.C19D0ACXX	Tumor	MO_1093	ADENOCARCINOMA	LYMPH NODE	PRAD	PRAD	Tumor	-4813.46
MO_1129.capt.SI_6686.H15U7ADXX	Tumor	MO_1129	DUCTAL CARCINOMA	LIVER	BRCA	BRCA	Tumor	-4813.38
MO_2225.capt.SI_21614.HHWKLBCX2	Tumor	MO_2225	Breast Invasive Ductal Carcinoma	Lumbar Mass	BRCA	BRCA	Tumor	-4812.99
MO_2142.capt.SI_20816.CC1WGANXX	Tumor	MO_2142	Bladder Urothelial Carcinoma	Lymph Node	BLCA	BLCA	Tumor	-4811.76
TP_2047.capt.SI_11312.C6V1BANXX	Tumor	TP_2047	ADENOCARCINOMA	LUNG	PAAD	PAAD	Tumor	-4810.93
PO_3078.capt.SI_8234.C4K88ACXX	Tumor	PO_3078	MEDULLOBLASTOMA	BRAIN	MBL	MBL	Tumor	-4809.65
MO_1388.capt.SI_8842.C4730ANXX	Tumor	MO_1388	CHOLANGIOCARCINOMA	BRAIN	CHOL	CHOL	Tumor	-4809.07
MO_1511.capt.SI_11382.C6UVMANXX	Tumor	MO_1511	ADENOCARCINOMA	LYMPH NODE	PRAD	PRAD	Tumor	-4808.99
MO_1287.capt.SI_7686.C33JEACXX	Tumor	MO_1287	DUCTAL CARCINOMA	LYMPH NODE	BRCA	BRCA	Tumor	-4808.63
MO_2008.capt.SI_18974.CBKMCANXX	Tumor	MO_2008	Bladder Urothelial Carcinoma	Adrenal Mass	BLCA	BLCA	Tumor	-4808.62
MO_1811.capt.SI_16420.CAL4AANXX	Tumor	MO_1811	Prostate Adenocarcinoma	Lymph Node	PRAD	PRAD	Tumor	-4807.88
MO_2236.capt.SI_21692.CC1FJANXX	Tumor	MO_2236	Breast Invasive Ductal Carcinoma	Liver	BRCA	BRCA	Tumor	-4807.81
SC_9080.capt.SI_8132.C4J3TACXX	Tumor	SC_9080	ADENOCARCINOMA	TBD	PRAD	PRAD	Tumor	-4805.21
SC_9061.capt.SI_7448.C2G6HACXX	Tumor	SC_9061	ADENOCARCINOMA	TBD	PRAD	PRAD	Tumor	-4804.45
PO_3074.capt.SI_7876.C4CF9ACXX	Tumor	PO_3074	LEUKEMIA	BONE MARROW	AML	AML	Tumor	-4801.92
PO_3032.capt.SI_7637.C2G40ACXX	Tumor	PO_3032	SMALL ROUND CELL SARCOMA	LUNG	SARC	SARC	Tumor	-4801.4
TP_2173.capt.SI_13469.HM552BCXX	Tumor	TP_2173	Non-Small Cell Lung Cancer	Lung	LUNG	LUNG	Tumor	-4801.16
UT_4019.capt.SI_11386.C6UY8ANXX	Tumor	UT_4019	ADENOCARCINOMA	TBD	PRAD	PRAD	Tumor	-4801.04
MO_1576.capt.SI_12918.H5NJNADXY	Tumor	MO_1576	High Grade Ovarian Serous Adenocarcinoma	Lymph Node	OV	OV	Tumor	-4800.77
MO_1189.capt.SI_6858.H77PAADXX	Tumor	MO_1189	NSCLC	LYMPH NODE	LUNG	LUNG	Tumor	-4800.54
MO_1022.capt.SI_4823.D0L3RACXX	Tumor	MO_1022	CHOLANGIOCARCINOMA	LIVER	CHOL	CHOL	Tumor	-4798.54
MO_1408.capt.SI_9474.C5N19ANXX	Tumor	MO_1408	ADENOID CYSTIC CARCINOMA	LUNG	SECR	SECR	Tumor	-4797.74
MO_1418.capt.SI_11910.C7F4VANXX	Tumor	MO_1418	DUCTAL CARCINOMA	LYMPH NODE	BRCA	BRCA	Tumor	-4797.02
TP_2521.capt.SI_20482.H3GGMBCX2	Tumor	TP_2521	Mantle Cell Lymphoma	Bone Marrow Core	NHL	LYMP	Tumor	-4796.27
MO_1613.capt.SI_13832.HTH3CBCXX	Tumor	MO_1613	Intrahepatic Cholangiocarcinoma	Liver	CHOL	CHOL	Tumor	-4796.18
MO_1513.capt.SI_11383.HVGHMADXX	Tumor	MO_1513	DUCTAL CARCINOMA	LIVER	BRCA	BRCA	Tumor	-4796.09
MO_1931.capt.SI_17906.HMVJNBCXY	Tumor	MO_1931	Breast Invasive Ductal Carcinoma	Paracentesis	BRCA	BRCA	Tumor	-4795.95
MO_1420.capt.SI_9314.C5N2AANXX	Tumor	MO_1420	ADENOCARCINOMA	BONE	PRAD	PRAD	Tumor	-4795.75
MO_2126.capt.SI_20727.CC2KHANXX	Tumor	MO_2126	Prostate Adenocarcinoma	Lymph Node	PRAD	PRAD	Tumor	-4794.92
MO_2123.capt.SI_20726.CC2KHANXX	Tumor	MO_2123	Breast Invasive Ductal Carcinoma	Liver	BRCA	BRCA	Tumor	-4794.61
ES_5005.capt.SI_5505.D130HACXX	Tumor	ES_5005	large cell neuroendocrine carcinoma	CERVIX	MISC	MISC	Tumor	-4794.52
MO_1384.capt.SI_8721.C46NFANXX	Tumor	MO_1384	DUCTAL CARCINOMA	BONE	BRCA	BRCA	Tumor	-4793.86
MO_1161.capt.SI_6566.D1RV8ACXX	Tumor	MO_1161	ADENOCARCINOMA	LIVER	PRAD	PRAD	Tumor	-4793.64
TP_2122.capt.SI_11543.C7GBMANXX	Tumor	TP_2122	METAPLASTIC CARCINOMA	LYMPH NODE	BRCA	BRCA	Tumor	-4792.99
TP_2010.capt.SI_5900.C19L8ACXX	Tumor	TP_2010	ADENOCARCINOMA	LYMPH NODE	PRAD	PRAD	Tumor	-4792.67
PO_3035.capt.SI_6564.D1PYGACXX	Tumor	PO_3035	OSTEOSARCOMA	LUNG	SARC	SARC	Tumor	-4792.25
MO_1231.capt.SI_7189.D27AFACXX	Tumor	MO_1231	ADENOCARCINOMA	PELVIC MASS	STAD	STAD	Tumor	-4791.81
MO_1456.capt.SI_9941.C6EJUANXX	Tumor	MO_1456	Diffuse Large B-cell Lymphoma	Lymph Node	NHL	LYMP	Tumor	-4791.12
MO_2012.capt.SI_19041.CBGV4ANXX	Tumor	MO_2012	Skin Basal Cell Carcinoma	Lung	MISC	MISC	Tumor	-4790.94
MO_1320.capt.SI_8080.C4CUUACXX	Tumor	MO_1320	DUCTAL CARCINOMA	SKIN PUNCH	BRCA	BRCA	Tumor	-4789.48
TP_2535.capt.SI_20779.HCMNLBCX2	Tumor	TP_2535	Diffuse Large B-cell Lymphoma	Retroperitoneal Mass	NHL	LYMP	Tumor	-4788.51
TP_2321.capt.SI_16303.HGYWKBCXY	Tumor	TP_2321	Glioblastoma Multiforme	Brain	GBM	GBM	Tumor	-4788
MO_1201.capt.SI_6937.D27KTACXX	Tumor	MO_1201	ADENOCARCINOMA	BONE	PRAD	PRAD	Tumor	-4787.96
TP_2080.capt.SI_10285.C6EKHANXX	Tumor	TP_2080	ADENOCARCINOMA	PROSTATE	PRAD	PRAD	Tumor	-4785.79
MO_2016.capt.SI_19259.CBTA7ANXX	Tumor	MO_2016	Lung Adenocarcinoma	Temporal Lobe	LUNG	LUNG	Tumor	-4783.82
MO_1355.capt.SI_8457.C4L7VACXX	Tumor	MO_1355	DUCTAL CARCINOMA	LIVER	BRCA	BRCA	Tumor	-4782.73
MO_1690.capt.SI_14934.H32V7BCXY	Tumor	MO_1690	Chondrosarcoma	Chest Wall	SARC	SARC	Tumor	-4781.73
MO_1846.capt.SI_16988.HJMNHBCXY	Tumor	MO_1846	Intrahepatic Cholangiocarcinoma	Liver	CHOL	CHOL	Tumor	-4781.31
TP_2257.capt.SI_14624.HYH5KBCXX	Tumor	TP_2257	Sarcomatoid Carcinoma	Abdomen	SARC	SARC	Tumor	-4780.82
SC_9060.capt.SI_7139.D27KNACXX	Tumor	SC_9060	ADENOCARCINOMA	TBD	PRAD	PRAD	Tumor	-4780.67
SC_9073.capt.SI_7781.C4CF9ACXX	Tumor	SC_9073	ADENOCARCINOMA	TBD	PRAD	PRAD	Tumor	-4780.52
MO_1305.capt.SI_7919.C4CRJACXX	Tumor	MO_1305	poorly differentiated carcinoma	LIVER	BRCA	BRCA	Tumor	-4780.36
SC_9029.capt.SI_6350.C1N0NACXX	Tumor	SC_9029	ADENOCARCINOMA	TBD	PRAD	PRAD	Tumor	-4780.3
PO_3077.capt.SI_8199.C4K88ACXX	Tumor	PO_3077	PNET	BRAIN	PNET	MBL	Tumor	-4779.51
MO_1024.capt.SI_4974.C0L92ACXX	Tumor	MO_1024	OSTEOSARCOMA	CHEST WALL	SARC	SARC	Tumor	-4778.53
MO_1248.capt.SI_7266.D2GEDACXX	Tumor	MO_1248	papillary serous carcinoma	OMENTUM	OV	OV	Tumor	-4777.61
PO_3024.capt.SI_6082.D1EBTACXX	Tumor	PO_3024	ADENOCARCINOMA	ILEUM	COLO	COLO	Tumor	-4777.06
MO_1211.capt.SI_6982.C24VEACXX	Tumor	MO_1211	desmoplastic small round cell tumor	LIVER	SARC	SARC	Tumor	-4776.87
SC_9016.capt.SI_7604.C2G40ACXX	Tumor	SC_9016	ADENOCARCINOMA	TBD	PRAD	PRAD	Tumor	-4776.01
SC_9081.capt.SI_8133.C4J3TACXX	Tumor	SC_9081	ADENOCARCINOMA	TBD	PRAD	PRAD	Tumor	-4775.43
UT_4017.capt.SI_11314.C6UY8ANXX	Tumor	UT_4017	ADENOCARCINOMA	TBD	PRAD	PRAD	Tumor	-4774.71
MO_1767.capt.SI_15814.CA300ANXX	Tumor	MO_1767	Undifferentiated Pleomorphic Sarcoma/Malignant Fibrous Histiocytoma/High-Grade Spindle Cell Sarcoma	Paraspinal Mass	SARC	SARC	Tumor	-4774.58
MO_1136.capt.SI_6231.D1RRKACXX	Tumor	MO_1136	FIBROLAMELLAR HEPATOCARCINOMA	CHEST WALL	HCC	HCC	Tumor	-4774.45
MO_1247.capt.SI_7265.C25YAACXX	Tumor	MO_1247	DUCTAL CARCINOMA	LIVER	BRCA	BRCA	Tumor	-4773.07
SC_9086.capt.SI_10442.C6ET2ANXX	Tumor	SC_9086	ADENOCARCINOMA	TBD	PRAD	PRAD	Tumor	-4772.97
TP_2115.capt.SI_12345.H3YGGADXX	Tumor	TP_2115	Prostate Adenocarcinoma	Lung	PRAD	PRAD	Tumor	-4772.03
MM_5042.capt.SI_14171.HVHMWBCXX	Tumor	MM_5042	Multiple_Myeloma	Bone Marrow Aspirate	MM	MM	Tumor	-4771.84
MO_1730.capt.SI_15357.C9P1VANXX	Tumor	MO_1730	Breast Invasive Ductal Carcinoma	Liver	BRCA	BRCA	Tumor	-4771.49
TP_2211.capt.SI_13334.HL5FCBCXX	Tumor	TP_2211	Esophageal Adenocarcinoma	Esophagus	ESCA	ESCA	Tumor	-4770.84
SC_9056.capt.SI_10156.C6EJ9ANXX	Tumor	SC_9056	ADENOCARCINOMA	TBD	PRAD	PRAD	Tumor	-4769.85
SC_9018.capt.SI_6644.H0V4WADXX	Tumor	SC_9018	ADENOCARCINOMA	TBD	PRAD	PRAD	Tumor	-4769.79
MO_1277.capt.SI_7602.C2G5LACXX	Tumor	MO_1277	ADENOCARCINOMA	BONE	PRAD	PRAD	Tumor	-4769.41
MO_2158.capt.SI_21047.HG75LBCX2	Tumor	MO_2158	Low-Grade Fibromyxoid Sarcoma	Thigh	SARC	SARC	Tumor	-4768.99
MO_1452.capt.SI_9868.C67VYANXX	Tumor	MO_1452	ADENOCARCINOMA	LYMPH NODE	OV	OV	Tumor	-4768.85
MO_2198.capt.SI_21358.CC1FDANXX	Tumor	MO_2198	Breast Invasive Ductal Carcinoma	Skin Punch	BRCA	BRCA	Tumor	-4768.64
MO_2234.capt.SI_21784.HHWTCBCX2	Tumor	MO_2234	Breast Invasive Ductal Carcinoma	Liver	BRCA	BRCA	Tumor	-4768.27
MO_1294.capt.SI_7777.C3L7FACXX	Tumor	MO_1294	ADENOCARCINOMA	LYMPH NODE	LUNG	LUNG	Tumor	-4767.13
MO_1253.capt.SI_8631.C5A4VACXX	Tumor	MO_1253	ADENOCARCINOMA	HILUM	LUNG	LUNG	Tumor	-4765.84
MO_1756.capt.SI_15822.CA300ANXX	Tumor	MO_1756	Diffuse Large B Cell Lymphoma	Lymph Node	NHL	LYMP	Tumor	-4764.97
PO_3061.capt.SI_7784.C3L7FACXX	Tumor	PO_3061	RHABDOMYOSARCOMA	LIVER	RHABDO	RHABDO	Tumor	-4764.68
MO_1295.capt.SI_7874.C4CRLACXX	Tumor	MO_1295	desmoplastic small round cell tumor	ABDOMINAL MASS	SARC	SARC	Tumor	-4764.37
MO_1825.capt.SI_16951.HJLVYBCXY	Tumor	MO_1825	Bladder Urothelial Carcinoma	Lung	BLCA	BLCA	Tumor	-4763.94
TP_2232.capt.SI_13844.HTMLHBCXX	Tumor	TP_2232	Urethral Clear Cell Adenocarcinoma	Urethra	BLCA	BLCA	Tumor	-4763.82
SC_9081.capt.SI_9385.C5N1GANXX	Tumor	SC_9081	ADENOCARCINOMA	TBD	PRAD	PRAD	Tumor	-4763.62
MO_1118.capt.SI_6074.D1EC1ACXX	Tumor	MO_1118	NEUROENDOCRINE SMALL CELL CARCINOMA	LIVER	PRAD	PRAD	Tumor	-4762.81
TP_2324.capt.SI_16952.HJMJJBCXY	Tumor	TP_2324	Follicular Lymphoma	Abdominal Mass	NHL	LYMP	Tumor	-4762.3
MO_2229.capt.SI_21688.CC1FJANXX	Tumor	MO_2229	Prostate Adenocarcinoma	Bone	PRAD	PRAD	Tumor	-4762.25
PO_3100.capt.SI_9281.C5MMMANXX	Tumor	PO_3100	LYMPHOMA	LYMPH	LYMP	LYMP	Tumor	-4762
TP_2217.capt.SI_13891.HTKJ3BCXX	Tumor	TP_2217	Salivary Gland Polymorphous Low Grade Adenocarcinoma	Orbital Mass	SECR	SECR	Tumor	-4761.93
MO_1129.capt.SI_6222.D1RWDACXX	Tumor	MO_1129	DUCTAL CARCINOMA	LIVER	BRCA	BRCA	Tumor	-4761.7
MO_1494.capt.SI_11086.C6T5LANXX	Tumor	MO_1494	ADENOCARCINOMA	LIVER	PAAD	PAAD	Tumor	-4760.76
MO_1395.capt.SI_8847.C472VANXX	Tumor	MO_1395	ADENOCARCINOMA	LIVER	ESCA	ESCA	Tumor	-4760.52
TP_2512.capt.SI_19848.CBWYAANXX	Tumor	TP_2512	Oropharyngeal Squamous Cell Carcinoma	Tonsil	HNSC	HNSC	Tumor	-4760.52
TP_2065.capt.SI_8950.C46BDANXX	Tumor	TP_2065	GLIOBLASTOMA	BRAIN	GBM	GBM	Tumor	-4758.9
MO_1991.capt.SI_18705.HTW57BCXY	Tumor	MO_1991	Undifferentiated Pleomorphic Sarcoma/Malignant Fibrous Histiocytoma/High-Grade Spindle Cell Sarcoma	Lung	SARC	SARC	Tumor	-4758.62
MO_1973.capt.SI_18440.HTW3LBCXY	Tumor	MO_1973	Breast Invasive Ductal Carcinoma	Thoracentesis	BRCA	BRCA	Tumor	-4758.1
PO_3031.capt.SI_6298.D1RTCACXX	Tumor	PO_3031	ADRENOCORTICAL CARCINOMA	LUNG	ACC	ACC	Tumor	-4757.79
MO_2115.capt.SI_20591.CC2KKANXX	Tumor	MO_2115	Adult B Acute Lymphoblastic Leukemia	Bone Marrow Mononuclear	LEUK	ALL	Tumor	-4757.26
MO_1124.capt.SI_6218.C1MR4ACXX	Tumor	MO_1124	ADENOCARCINOMA	BLADDER	PRAD	PRAD	Tumor	-4756.77
TP_2020.capt.SI_6344.C1MM1ACXX	Tumor	TP_2020	ADENOCARCINOMA	BONE	PRAD	PRAD	Tumor	-4755.84
MO_1594.capt.SI_13305.C90DVANXX	Tumor	MO_1594	Fibroblastic Osteosarcoma	Lung	SARC	SARC	Tumor	-4754.16
MO_1240.capt.SI_7210.C245WACXX	Tumor	MO_1240	ADENOCARCINOMA	BONE	PRAD	PRAD	Tumor	-4753.84
UT_4035.capt.SI_11903.C7FMDANXX	Tumor	UT_4035	ADENOCARCINOMA	TBD	PRAD	PRAD	Tumor	-4753.22
MO_1309.capt.SI_7949.C4DCWACXX	Tumor	MO_1309	SQUAMOUS CELL CARCINOMA	NECK MASS	HNSC	HNSC	Tumor	-4752.71
TP_2052.capt.SI_7782.C3L7FACXX	Tumor	TP_2052	Poorly differentiated carcinoma	ADRENAL	LUNG	LUNG	Tumor	-4752.16
MO_1367.capt.SI_8602.HAABLADXX	Tumor	MO_1367	SQUAMOUS CELL CARCINOMA	LYMPH NODE	HNSC	HNSC	Tumor	-4751.19
TP_2050.capt.SI_7739.C32VAACXX	Tumor	TP_2050	CLEAR CELL ADENOCARCINOMA	ABDOMINAL MASS	MISC	MISC	Tumor	-4751.16
MO_1296.capt.SI_7845.C3Y81ACXX	Tumor	MO_1296	ampullary adenocarcinoma	LIVER	PAAD	PAAD	Tumor	-4751.11
TP_2454.capt.SI_18123.HMTCYBCXY	Tumor	TP_2454	Glioblastoma Multiforme	Brainstem	GBM	GBM	Tumor	-4751.07
TP_2055.capt.SI_7922.C4CADACXX	Tumor	TP_2055	MENINGIOMA	BRAIN	MISC	MISC	Tumor	-4749.87
MO_2174.capt.SI_21293.CC1FDANXX	Tumor	MO_2174	Prostate Adenocarcinoma	Adrenal Mass	PRAD	PRAD	Tumor	-4749.76
MO_1880.capt.SI_17416.HLWLTBCXY	Tumor	MO_1880	High Grade Ovarian Serous Adenocarcinoma	Colon	OV	OV	Tumor	-4749.14
TP_2029.capt.SI_6134.D1RGBACXX	Tumor	TP_2029	ADENOCARCINOMA	ABDOMINAL MASS	COLO	COLO	Tumor	-4748.4
MO_1891.capt.SI_17559.CAUU8ANXX	Tumor	MO_1891	Bladder Urothelial Carcinoma	Pelvic Mass	BLCA	BLCA	Tumor	-4746.96
TP_2539.capt.SI_20901.HCMMNBCX2	Tumor	TP_2539	Prostate Small Cell Carcinoma	Prostate	PRAD	PRAD	Tumor	-4746.08
PO_3012.capt.SI_5608.D133TACXX	Tumor	PO_3012	NEUROBLASTOMA	BONE MARROW	NRBL	NRBL	Tumor	-4744.96
UT_4020.capt.SI_11443.HVGH7ADXX	Tumor	UT_4020	ADENOCARCINOMA	TBD	PRAD	PRAD	Tumor	-4743.09
MO_2264.capt.SI_21942.CCDW7ANXX	Tumor	MO_2264	Breast Invasive Lobular Carcinoma	Lymph Node	BRCA	BRCA	Tumor	-4742.53
MO_1407.capt.SI_9049.C472BANXX	Tumor	MO_1407	CARCINOMA	LYMPH NODE	MISC	MISC	Tumor	-4742.1
MO_1429.capt.SI_9606.C5MGWANXX	Tumor	MO_1429	Mantle Cell Lymphoma	Lymph Node	NHL	LYMP	Tumor	-4741.29
TP_2264.capt.SI_14833.H2WG7BCXY	Tumor	TP_2264	Glioblastoma Multiforme	Brain	GBM	GBM	Tumor	-4741.22
TP_2090.capt.SI_10666.C6UPRANXX	Tumor	TP_2090	ADENOCARCINOMA	BONE	PRAD	PRAD	Tumor	-4740.35
TP_2468.capt.SI_18706.CBKLTANXX	Tumor	TP_2468	Pancreatic Neuroendocrine Tumor	Liver	PAAD	PAAD	Tumor	-4740.24
PO_3019.capt.SI_6078.D1EBTACXX	Tumor	PO_3019	NEUROBLASTOMA	LYMPH NODE	NRBL	NRBL	Tumor	-4739.91
MO_1849.capt.SI_17073.CB02EANXX	Tumor	MO_1849	Merkel Cell Carcinoma	Laminectomy	MISC	MISC	Tumor	-4739.49
MO_1028.capt.SI_4933.C0KFGACXX	Tumor	MO_1028	ADRENOCORTICAL CARCINOMA	RETROPERITONEAL MASS	ACC	ACC	Tumor	-4738.1
MO_1165.capt.SI_6942.D27L3ACXX	Tumor	MO_1165	LEIOMYOSARCOMA	BREAST	SARC	SARC	Tumor	-4737.97
MO_1306.capt.SI_7920.C4CRJACXX	Tumor	MO_1306	non-seminomatous GERM CELL TUMOR	LIVER	TGCT	TGCT	Tumor	-4737.51
SC_9027.capt.SI_6348.C1MY8ACXX	Tumor	SC_9027	ADENOCARCINOMA	TBD	PRAD	PRAD	Tumor	-4736.86
MO_1875.capt.SI_17414.HLWW7BCXY	Tumor	MO_1875	Chordoma	Lung	SARC	SARC	Tumor	-4736.39
TP_2078.capt.SI_10154.C6EHCANXX	Tumor	TP_2078	ADENOCARCINOMA	LYMPH NODE	PRAD	PRAD	Tumor	-4735.77
MO_1472.capt.SI_10663.C6UPRANXX	Tumor	MO_1472	poorly differentiated prostate carcinoma with focal small cell/neuroendocrine	LYMPH NODE	PRAD	PRAD	Tumor	-4735.42
MO_1325.capt.SI_8160.C4JLUACXX	Tumor	MO_1325	ADENOCARCINOMA	LIVER	LUNG	LUNG	Tumor	-4735.36
TP_2455.capt.SI_18224.HTVYNBCXY	Tumor	TP_2455	Conjunctival Melanoma	Conjunctiva	SKCM	SKCM	Tumor	-4734.81
MO_1974.capt.SI_18478.HTYJ7BCXY	Tumor	MO_1974	Breast Invasive Ductal Carcinoma	Liver	BRCA	BRCA	Tumor	-4734.54
MO_2120.capt.SI_20812.HCMNKBCX2	Tumor	MO_2120	Breast Invasive Ductal Carcinoma	Brain	BRCA	BRCA	Tumor	-4734.37
TP_2564.capt.SI_21916.CCE0WANXX	Tumor	TP_2564	Intrahepatic Cholangiocarcinoma	Liver	CHOL	CHOL	Tumor	-4733.13
MO_1500.capt.SI_11308.C6V1BANXX	Tumor	MO_1500	ADENOCARCINOMA	LIVER	ESCA	ESCA	Tumor	-4732.36
TP_2107.capt.SI_11426.HV7YWADXX	Tumor	TP_2107	Glioblastoma Multiforme	Brain	GBM	GBM	Tumor	-4731.57
TP_2480.capt.SI_19047.CBGV4ANXX	Tumor	TP_2480	Uterine Corpus Leiomyosarcoma	Peritoneal Mass	SARC	SARC	Tumor	-4731.49
TP_2542.capt.SI_20972.HCVFFBCX2	Tumor	TP_2542	Fibroblastic Osteosarcoma	Lung	SARC	SARC	Tumor	-4730.93
TP_2137.capt.SI_11945.HVTWGADXX	Tumor	TP_2137	Endocervical Carcinoma	Liver	MISC	MISC	Tumor	-4729.66
TP_2054.capt.SI_7848.C3Y81ACXX	Tumor	TP_2054	ADENOCARCINOMA	LYMPH NODE	PRAD	PRAD	Tumor	-4729.62
TP_2318.capt.SI_15950.HGMWCBCXY	Tumor	TP_2318	Conjunctival Melanoma	Conjunctiva	SKCM	SKCM	Tumor	-4728.91
MO_1092.capt.SI_5603.D18NCACXX	Tumor	MO_1092	MUCINOUS ADENOCARCINOMA	LYMPH NODE	MISC	MISC	Tumor	-4728.74
PO_3019.capt.SI_6079.D1EBTACXX	Tumor	PO_3019	NEUROBLASTOMA	LYMPH NODE	NRBL	NRBL	Tumor	-4728.27
TP_2248.capt.SI_14259.HVK7GBCXX	Tumor	TP_2248	Myxofibrosarcoma	Shoulder	SARC	SARC	Tumor	-4728.25
MO_1831.capt.SI_16689.HJMNCBCXY	Tumor	MO_1831	Colon Adenocarcinoma	Lung	COLO	COLO	Tumor	-4728
MO_1760.capt.SI_15820.CA300ANXX	Tumor	MO_1760	Pancreatic Adenocarcinoma	Liver	PAAD	PAAD	Tumor	-4727.14
MO_1866.capt.SI_17211.HLLNGBCXY	Tumor	MO_1866	Renal Pelvis and Ureter Urothelial Carcinoma	Abdominal Mass	BLCA	BLCA	Tumor	-4726.58
MO_1884.capt.SI_17553.CAUU8ANXX	Tumor	MO_1884	Diffuse Large B Cell Lymphoma	Lymph Node	NHL	LYMP	Tumor	-4724.48
MO_2082.capt.SI_20016.H3JHKBCX2	Tumor	MO_2082	Follicular Lymphoma	Lymph Node	NHL	LYMP	Tumor	-4724.43
PO_3026.capt.SI_6352.C1MY8ACXX	Tumor	PO_3026	NEUROBLASTOMA	ADRENAL GLAND	NRBL	NRBL	Tumor	-4724.1
MO_1162.capt.SI_6567.D1RV8ACXX	Tumor	MO_1162	ADENOCARCINOMA	PERITONEUM	PRAD	PRAD	Tumor	-4723.96
UT_4002.capt.SI_8724.C46NFANXX	Tumor	UT_4002	ADENOCARCINOMA	TBD	PRAD	PRAD	Tumor	-4723.84
TP_2202.capt.SI_13192.H5T2CADXY	Tumor	TP_2202	Glioblastoma Multiforme	Spinal Cord	GBM	GBM	Tumor	-4723.05
MO_1719.capt.SI_15226.C9NVLANXX	Tumor	MO_1719	Prostate Adenocarcinoma	Bone	PRAD	PRAD	Tumor	-4722.35
PO_3016.capt.SI_5908.D1DW2ACXX	Tumor	PO_3016	NEUROBLASTOMA	ADRENAL GLAND	NRBL	NRBL	Tumor	-4722.17
MO_1643.capt.SI_14373.C9EFTANXX	Tumor	MO_1643	Breast Invasive Ductal Carcinoma	Liver	BRCA	BRCA	Tumor	-4721.99
UT_4005.capt.SI_8730.C46NFANXX	Tumor	UT_4005	ADENOCARCINOMA	TBD	PRAD	PRAD	Tumor	-4721.66
MO_1919.capt.SI_17822.HMCMLBCXY	Tumor	MO_1919	Cutaneous Melanoma	Bone	SKCM	SKCM	Tumor	-4719.35
MO_1072.capt.SI_5609.C193LACXX	Tumor	MO_1072	SQUAMOUS CELL CARCINOMA	BUTTOCK	HNSC	HNSC	Tumor	-4719.33
MO_1011.capt.SI_4568.D0GPLACXX	Tumor	MO_1011	Dediferentiated liposarcoma	SHOULDER	SARC	SARC	Tumor	-4718.8
MO_1780.capt.SI_15922.CA1MRANXX	Tumor	MO_1780	Hepatocellular Carcinoma	Pelvic Mass	HCC	HCC	Tumor	-4718.52
MM_5233.capt.SI_17035.HJLTYBCXY	Tumor	MM_5233	Multiple_Myeloma	Bone Marrow Aspirate	MM	MM	Tumor	-4717.79
PO_3030.capt.SI_6225.D1RRKACXX	Tumor	PO_3030	LEUKEMIA	BONE MARROW	AML	AML	Tumor	-4717.51
MO_1393.capt.SI_8845.C4730ANXX	Tumor	MO_1393	SEROUS CARCINOMA	LIVER	OV	OV	Tumor	-4716.84
MO_1916.capt.SI_17901.HMCMTBCXY	Tumor	MO_1916	Renal Pelvis and Ureter Urothelial Carcinoma	Finger	BLCA	BLCA	Tumor	-4715.72
TP_2109.capt.SI_11418.C6UUUANXX	Tumor	TP_2109	LOBULAR CARCINOMA	LYMPH NODE	BRCA	BRCA	Tumor	-4715.61
SC_9046.capt.SI_6800.C25UFACXX	Tumor	SC_9046	ADENOCARCINOMA	TBD	PRAD	PRAD	Tumor	-4714.35
MO_1130.capt.SI_6223.D1RWDACXX	Tumor	MO_1130	ADENOCARCINOMA	BONE	PRAD	PRAD	Tumor	-4714.26
MO_2244.capt.SI_21788.HHTCGBCX2	Tumor	MO_2244	Breast Invasive Ductal Carcinoma	Lymph Node	BRCA	BRCA	Tumor	-4713.61
TP_2247.capt.SI_14130.HVHMNBCXX	Tumor	TP_2247	Gastroesophageal Junction Adenocarcinoma	Gastroesophageal Junction	STAD	STAD	Tumor	-4713.09
PO_3055.capt.SI_7407.C2GDFACXX	Tumor	PO_3055	LEUKEMIA	BONE MARROW	AML	AML	Tumor	-4712.17
MO_2188.capt.SI_21516.CC1L3ANXX	Tumor	MO_2188	Undifferentiated Pleomorphic Sarcoma/Malignant Fibrous Histiocytoma/High-Grade Spindle Cell Sarcoma	Chest Wall	SARC	SARC	Tumor	-4711.94
MO_1658.capt.SI_14479.HYH7TBCXX	Tumor	MO_1658	Bladder Squamous Cell Carcinoma	0	BLCA	BLCA	Tumor	-4710.62
SC_9068.capt.SI_7608.D2GEVACXX	Tumor	SC_9068	ADENOCARCINOMA	TBD	PRAD	PRAD	Tumor	-4709.54
PO_3057.capt.SI_7738.C32VAACXX	Tumor	PO_3057	MEDULLOBLASTOMA	BRAIN	MBL	MBL	Tumor	-4708.9
TP_2034.capt.SI_7752.C32VAACXX	Tumor	TP_2034	ADENOCARCINOMA	BONE	PRAD	PRAD	Tumor	-4708.69
UT_4042.capt.SI_14124.C9ENRANXX	Tumor	UT_4042	Prostate Adenocarcinoma	Tumor RNA BPH	PRAD	PRAD	Tumor	-4708.36
MO_1322.capt.SI_8081.C4CUUACXX	Tumor	MO_1322	ADRENOCORTICAL CARCINOMA	LUNG	ACC	ACC	Tumor	-4708.07
SC_9001.capt.SI_5605.D133TACXX	Tumor	SC_9001	ADENOCARCINOMA	TBD	PRAD	PRAD	Tumor	-4708.03
MO_2057.capt.SI_19708.CC2M4ANXX	Tumor	MO_2057	Pancreatic Neuroendocrine Tumor	Liver	PAAD	PAAD	Tumor	-4707.75
PO_3080.capt.SI_8163.C4K88ACXX	Tumor	PO_3080	MELANOTIC NEUROECTODERMAL TUMOR	SCALP	HPBL	MISC	Tumor	-4707.58
MO_2033.capt.SI_19323.CBRV8ANXX	Tumor	MO_2033	Prostate Adenocarcinoma	Chest Wall Nodule	PRAD	PRAD	Tumor	-4707.03
MO_1410.capt.SI_9124.C4NPJANXX	Tumor	MO_1410	ADENOCARCINOMA	LIVER	PRAD	PRAD	Tumor	-4707.03
MM_5183.capt.SI_18436.HTT7LBCXY	Tumor	MM_5183	Multiple_Myeloma	Bone Marrow Aspirate	MM	MM	Tumor	-4706.79
TP_2229.capt.SI_13771.HTGKKBCXX	Tumor	TP_2229	Breast Invasive Ductal Carcinoma	Breast	BRCA	BRCA	Tumor	-4705.28
MO_1876.capt.SI_17506.HLWLKBCXY	Tumor	MO_1876	Leiomyosarcoma	Lung	SARC	SARC	Tumor	-4705.01
UT_4015.capt.SI_11265.C6UR3ANXX	Tumor	UT_4015	ADENOCARCINOMA	TBD	PRAD	PRAD	Tumor	-4703.07
MM_5085.capt.SI_16950.HJNF7BCXY	Tumor	MM_5085	Multiple_Myeloma	Bone Marrow Aspirate	MM	MM	Tumor	-4703.06
MO_1425.capt.SI_9475.C5N19ANXX	Tumor	MO_1425	LOBULAR CARCINOMA	LYMPH NODE	BRCA	BRCA	Tumor	-4702.98
TP_2407.capt.SI_17230.HLLNGBCXY	Tumor	TP_2407	Glioblastoma Multiforme	Brain	GBM	GBM	Tumor	-4702.91
MO_1053.capt.SI_5086.D0VDLACXX	Tumor	MO_1053	ADRENOCORTICAL CARCINOMA	ADRENAL	ACC	ACC	Tumor	-4702.37
MO_1887.capt.SI_17453.CAYW8ANXX	Tumor	MO_1887	Diffuse Large B Cell Lymphoma	Liver	NHL	LYMP	Tumor	-4700.92
MO_1345.capt.SI_8323.C46WVANXX	Tumor	MO_1345	SQUAMOUS CELL CARCINOMA	NECK MASS	HNSC	HNSC	Tumor	-4700.76
MO_1307.capt.SI_7921.C4CADACXX	Tumor	MO_1307	SQUAMOUS CELL CARCINOMA	NECK	HNSC	HNSC	Tumor	-4698.23
MO_2003.capt.SI_18828.HTYHLBCXY	Tumor	MO_2003	Head and Neck Squamous Cell Carcinoma	Neck Mass	HNSC	HNSC	Tumor	-4696.82
TP_2446.capt.SI_18008.CAUEHANXX	Tumor	TP_2446	Adrenocortical Carcinoma	Liver	ACC	ACC	Tumor	-4695.79
TP_2520.capt.SI_20385.H3FG7BCX2	Tumor	TP_2520	Breast Invasive Ductal Carcinoma	Skin Punch	BRCA	BRCA	Tumor	-4695.31
MO_1300.capt.SI_11907.C7F4VANXX	Tumor	MO_1300	poorly differentiated carcinoma with lobular features	BLADDER	BRCA	BRCA	Tumor	-4694.8
MO_1626.capt.SI_14078.HVHMNBCXX	Tumor	MO_1626	Breast Invasive Ductal Carcinoma	Liver	BRCA	BRCA	Tumor	-4693.7
SC_9023.capt.SI_6300.D1RTCACXX	Tumor	SC_9023	ADENOCARCINOMA	TBD	PRAD	PRAD	Tumor	-4693.63
MO_1319.capt.SI_8079.C4CUUACXX	Tumor	MO_1319	gastrointestinal stromal tumor	ABDOMINAL MASS	STAD	STAD	Tumor	-4693.31
MO_1471.capt.SI_10472.C6EMBANXX	Tumor	MO_1471	Myelofibrosis	CD33/34 Selected Bone Marrow	MPN	MPN	Tumor	-4692.44
MO_1759.capt.SI_15821.CA300ANXX	Tumor	MO_1759	Ampulla of Vater Carcinoma	Lung	CHOL	CHOL	Tumor	-4691.33
TP_2200.capt.SI_13087.C8LK8ANXX	Tumor	TP_2200	Prostate Adenocarcinoma	Liver	PRAD	PRAD	Tumor	-4691.29
UT_4001.capt.SI_8722.C46NFANXX	Tumor	UT_4001	ADENOCARCINOMA	TBD	PRAD	PRAD	Tumor	-4690.96
MO_1948.capt.SI_18143.HMTF2BCXY	Tumor	MO_1948	Diffuse Large B-cell Lymphoma	Subcutaneous Nodule	NHL	LYMP	Tumor	-4690.62
MO_1879.capt.SI_19838.CBWYAANXX	Tumor	MO_1879	Prostate Adenocarcinoma	Lymph Node	PRAD	PRAD	Tumor	-4689.6
SC_9036.capt.SI_6578.D1R62ACXX	Tumor	SC_9036	ADENOCARCINOMA	TBD	PRAD	PRAD	Tumor	-4689.03
MO_2226.capt.SI_21559.CC1TWANXX	Tumor	MO_2226	Myeloproliferative Neoplasm	PBMCs	MPN	MPN	Tumor	-4688.98
UT_4025.capt.SI_11733.C7G60ANXX	Tumor	UT_4025	ADENOCARCINOMA	TBD	PRAD	PRAD	Tumor	-4688.55
TP_2178.capt.SI_12810.C8LHHANXX	Tumor	TP_2178	Pancreatic Acinar Cell Carcinoma	Liver	PAAD	PAAD	Tumor	-4688.05
MO_2028.capt.SI_19183.CBTA7ANXX	Tumor	MO_2028	Primary Mediastinal (Thymic) Large B-Cell Lymphoma	Mediastinal Mass	NHL	LYMP	Tumor	-4685.73
MO_1265.capt.SI_7545.C2G8GACXX	Tumor	MO_1265	ADENOCARCINOMA	LIVER	COLO	COLO	Tumor	-4685.65
MO_1789.capt.SI_16085.CAK8JANXX	Tumor	MO_1789	Breast Invasive Ductal Carcinoma	Skin Punch	BRCA	BRCA	Tumor	-4685.34
MO_1939.capt.SI_17995.CAUEHANXX	Tumor	MO_1939	Breast Invasive Ductal Carcinoma	Liver	BRCA	BRCA	Tumor	-4684.38
TP_2166.capt.SI_12808.C8LHHANXX	Tumor	TP_2166	Cervical Adenocarcinoma	Cervix	MISC	MISC	Tumor	-4683.58
MO_1387.capt.SI_8841.C4730ANXX	Tumor	MO_1387	DUCTAL CARCINOMA	BONE	BRCA	BRCA	Tumor	-4683.52
MO_2102.capt.SI_20555.H3FC2BCX2	Tumor	MO_2102	Breast Invasive Ductal Carcinoma	Lymph Node	BRCA	BRCA	Tumor	-4682.59
PO_3059.capt.SI_7688.C33JEACXX	Tumor	PO_3059	EWING SARCOMA	LUNG	SARC	SARC	Tumor	-4682.03
MO_1251.capt.SI_7544.C2G8GACXX	Tumor	MO_1251	RENAL CELL CARCINOMA	LUNG	KDNY	KDNY	Tumor	-4681.82
MO_1292.capt.SI_7736.C32VAACXX	Tumor	MO_1292	DUCTAL CARCINOMA	LIVER	BRCA	BRCA	Tumor	-4681.44
MO_1938.capt.SI_18047.HMVWWBCXY	Tumor	MO_1938	Breast Invasive Ductal Carcinoma	Skin Punch	BRCA	BRCA	Tumor	-4680.49
MO_1790.capt.SI_16086.HGWFYBCXY	Tumor	MO_1790	Pancreatic Adenocarcinoma	Liver	PAAD	PAAD	Tumor	-4680.1
TP_2487.capt.SI_19407.HYJJHBCXY	Tumor	TP_2487	Pancreatic Adenocarcinoma	Pancreas	PAAD	PAAD	Tumor	-4678.67
PO_3066.capt.SI_7996.C4DTPACXX	Tumor	PO_3066	LEUKEMIA	N/A	JMML	LEUK	Tumor	-4678.59
TP_2339.capt.SI_17032.HJNFHBCXY	Tumor	TP_2339	Adenoid Cystic Carcinoma	Lung	SECR	SECR	Tumor	-4677.24
MO_2027.capt.SI_19182.CBTA7ANXX	Tumor	MO_2027	Gastroesophageal Junction Adenocarcinoma	Peritoneal Mass	STAD	STAD	Tumor	-4676.7
MO_1208.capt.SI_6970.C26D0ACXX	Tumor	MO_1208	pleomorphic sarcoma	ACETABULUM	SARC	SARC	Tumor	-4676.01
MO_1935.capt.SI_17965.HMVTCBCXY	Tumor	MO_1935	Intrahepatic Cholangiocarcinoma	Liver	CHOL	CHOL	Tumor	-4675.62
UT_4007.capt.SI_8735.C46NFANXX	Tumor	UT_4007	ADENOCARCINOMA	TBD	PRAD	PRAD	Tumor	-4675.48
MO_1386.capt.SI_21085.HG75GBCX2	Tumor	MO_1386	Breast Invasive Ductal Carcinoma	Chest Wall	BRCA	BRCA	Tumor	-4674.48
MO_1278.capt.SI_7603.C2G5LACXX	Tumor	MO_1278	perivascular epithelioid cell tumor	LIVER	MISC	MISC	Tumor	-4674.22
MO_2064.capt.SI_19661.CBR92ANXX	Tumor	MO_2064	Breast Invasive Ductal Carcinoma	Breast	BRCA	BRCA	Tumor	-4674.19
MO_1135.capt.SI_6230.D1RRKACXX	Tumor	MO_1135	UROTHELIAL CARCINOMA	RECTUS MUSCLE	BLCA	BLCA	Tumor	-4673.5
SC_9065.capt.SI_7606.D2GEVACXX	Tumor	SC_9065	ADENOCARCINOMA	TBD	PRAD	PRAD	Tumor	-4673.04
MO_2221.capt.SI_21613.HHWWVBCX2	Tumor	MO_2221	Male Breast Carcinoma	Pectoral Mass	BRCA	BRCA	Tumor	-4671.87
TP_2290.capt.SI_15806.CA3TJANXX	Tumor	TP_2290	Adenocarcinoma of Unknown Primary	Colon	MISC	MISC	Tumor	-4671.76
MO_1300.capt.SI_11908.C7F4VANXX	Tumor	MO_1300	poorly differentiated carcinoma with lobular features	BLADDER	BRCA	BRCA	Tumor	-4669.88
MO_1396.capt.SI_8885.C4739ANXX	Tumor	MO_1396	ANAPLASTIC CARCINOMA	THYROID	THCA	THCA	Tumor	-4669.1
MO_1431.capt.SI_9686.C5N0MANXX	Tumor	MO_1431	Mantle Cell Lymphoma	Lymph Node	NHL	LYMP	Tumor	-4668.55
MO_1310.capt.SI_7950.C4DCWACXX	Tumor	MO_1310	LEIOMYOSARCOMA	LIVER	SARC	SARC	Tumor	-4667.71
MO_2199.capt.SI_21359.CC1FDANXX	Tumor	MO_2199	Testicular Mixed Germ Cell Tumor	Lung	MISC	TGCT	Tumor	-4667.68
MO_2149.capt.SI_20969.HG5WGBCX2	Tumor	MO_2149	Breast Invasive Ductal Carcinoma	Liver	BRCA	BRCA	Tumor	-4667.22
TP_2414.capt.SI_17829.HMVGHBCXY	Tumor	TP_2414	Dedifferentiated Liposarcoma	Ligament of Treitz	SARC	SARC	Tumor	-4666.57
MO_1455.capt.SI_9989.C6EL5ANXX	Tumor	MO_1455	LOBULAR CARCINOMA	BONE	BRCA	BRCA	Tumor	-4665.41
MO_1372.capt.SI_8637.HAABKADXX	Tumor	MO_1372	mullerian adenocarcinoma	ABDOMINAL WALL	MISC	MISC	Tumor	-4665.29
MO_2258.capt.SI_21908.CCE0WANXX	Tumor	MO_2258	Bladder Urothelial Carcinoma	Adrenal Mass	BLCA	BLCA	Tumor	-4665.14
TP_2108.capt.SI_11225.C6UTYANXX	Tumor	TP_2108	T Acute Lymphoblastic Leukemia	PBMCs	LEUK	ALL	Tumor	-4664.86
TP_2222.capt.SI_13595.HNJGTBCXX	Tumor	TP_2222	Extrahepatic Cholangiocarcinoma	Common Bile Duct	CHOL	CHOL	Tumor	-4664.3
TP_2415.capt.SI_17531.HLYVLBCXY	Tumor	TP_2415	Breast Invasive Ductal Carcinoma	Brain	BRCA	BRCA	Tumor	-4663.72
TP_2221.capt.SI_13731.HTH2NBCXX	Tumor	TP_2221	Prostate Adenocarcinoma	Bone	PRAD	PRAD	Tumor	-4663.68
PO_3066.capt.SI_7997.C4DTPACXX	Tumor	PO_3066	LEUKEMIA	N/A	JMML	LEUK	Tumor	-4662.74
MO_1871.capt.SI_17212.CB01UANXX	Tumor	MO_1871	Breast Invasive Ductal Carcinoma	Breast	BRCA	BRCA	Tumor	-4662.6
PNT2.capt.SI_9937.C6EJFANXX	Prostate Validation	PNT2	prostate	prostate	prostate	prostate	cellLine	-4662.39
MO_1100.capt.SI_7015.C26D8ACXX	Tumor	MO_1100	LEIOMYOSARCOMA	PARASPINAL MASS	SARC	SARC	Tumor	-4661.79
MO_1146.capt.SI_6476.C1M1KACXX	Tumor	MO_1146	MELANOMA	SUBCUTANEOUS NODULE	SKCM	SKCM	Tumor	-4661
MO_2078.capt.SI_19910.CC2VMANXX	Tumor	MO_2078	Metastatic Well Differentiated Neuroendocrine Neoplasm	Liver	MISC	MISC	Tumor	-4660.76
MO_1323.capt.SI_8128.C4E6CACXX	Tumor	MO_1323	DUCTAL CARCINOMA	SUBCUTANEOUS CHEST WALL	BRCA	BRCA	Tumor	-4660.17
TP_2278.capt.SI_15201.C9NVVANXX	Tumor	TP_2278	Prostate Adenocarcinoma	Bone	PRAD	PRAD	Tumor	-4658.38
SC_9065.capt.SI_8164.H9TF9ADXX	Tumor	SC_9065	ADENOCARCINOMA	TBD	PRAD	PRAD	Tumor	-4658.34
MO_1833.capt.SI_16739.CAU1YANXX	Tumor	MO_1833	Diffuse Large B Cell Lymphoma	Liver	NHL	LYMP	Tumor	-4657.68
SC_9071.capt.SI_7690.D2GC3ACXX	Tumor	SC_9071	ADENOCARCINOMA	TBD	PRAD	PRAD	Tumor	-4656.26
MO_1893.capt.SI_17698.HN2LTBCXY	Tumor	MO_1893	Breast Invasive Ductal Carcinoma	Liver	BRCA	BRCA	Tumor	-4655.51
PO_3025.capt.SI_6229.D1RRKACXX	Tumor	PO_3025	FIBROLAMELLAR HEPATOCARCINOMA	LIVER	HCC	HCC	Tumor	-4654.39
MO_1288.capt.SI_7733.C32VAACXX	Tumor	MO_1288	DUCTAL CARCINOMA	LIVER	BRCA	BRCA	Tumor	-4653.5
MO_1274.capt.SI_7600.D2GFBACXX	Tumor	MO_1274	SMALL CELL CARCINOMA	LIVER	MISC	MISC	Tumor	-4653.35
MO_1493.capt.SI_11089.C6T5LANXX	Tumor	MO_1493	ADENOCARCINOMA	PELVIC MASS	ESCA	ESCA	Tumor	-4652.76
MO_1744.capt.SI_15578.HFCGLBCXY	Tumor	MO_1744	Essential Thrombocythemia	CD33/34 Selected Bone Marrow	MPN	MPN	Tumor	-4652.66
MO_1785.capt.SI_16083.CAK8JANXX	Tumor	MO_1785	Breast Invasive Ductal Carcinoma	Liver	BRCA	BRCA	Tumor	-4652.48
MO_2180.capt.SI_21275.CC1U2ANXX	Tumor	MO_2180	Prostate Adenocarcinoma	Bone	PRAD	PRAD	Tumor	-4652
MO_1143.capt.SI_6343.D1R6AACXX	Tumor	MO_1143	Non-Small Cell Lung Cancer	Lung	LUNG	LUNG	Tumor	-4651.42
PO_3066.capt.SI_7998.C4DTPACXX	Tumor	PO_3066	LEUKEMIA	N/A	JMML	LEUK	Tumor	-4651.39
MO_1969.capt.SI_18737.HTW3NBCXY	Tumor	MO_1969	Pituitary Gland Adenoma	Brain	MISC	MISC	Tumor	-4650.88
MO_1672.capt.SI_14637.C9ENRANXX	Tumor	MO_1672	Prostate Adenocarcinoma	Liver	PRAD	PRAD	Tumor	-4650.88
TP_2002.capt.SI_6135.D1RGBACXX	Tumor	TP_2002	CARCINOMA	PERITONEAL FLUID	MISC	MISC	Tumor	-4650.29
MO_1953.capt.SI_18304.HTVYJBCXY	Tumor	MO_1953	Breast Invasive Ductal Carcinoma	Lymph Node	BRCA	BRCA	Tumor	-4649.65
SC_9058.capt.SI_7137.D27KNACXX	Tumor	SC_9058	ADENOCARCINOMA	TBD	PRAD	PRAD	Tumor	-4649.3
MO_1289.capt.SI_7734.C32VAACXX	Tumor	MO_1289	CARCINOMA WITH APOCRINE FEATURES	CHEST WALL	BRCA	BRCA	Tumor	-4645.78
TP_2568.capt.SI_21877.HHWN2BCX2	Tumor	TP_2568	Osteosarcoma	Leg Mass	SARC	SARC	Tumor	-4645.26
MO_1260.capt.SI_7403.D2GA6ACXX	Tumor	MO_1260	ADENOCARCINOMA	LYMPH NODE	PRAD	PRAD	Tumor	-4644.54
MO_1794.capt.SI_16217.HGWK5BCXY	Tumor	MO_1794	Extrahepatic Cholangiocarcinoma	Liver	CHOL	CHOL	Tumor	-4643.9
UT_4010.capt.SI_10107.C6EHBANXX	Tumor	UT_4010	ADENOCARCINOMA	TBD	PRAD	PRAD	Tumor	-4643.21
MO_2190.capt.SI_21452.HHTF5BCX2	Tumor	MO_2190	Prostate Adenocarcinoma	Bone	PRAD	PRAD	Tumor	-4642.84
MO_1747.capt.SI_15735.CA5HJANXX	Tumor	MO_1747	Breast Invasive Ductal Carcinoma	Liver	BRCA	BRCA	Tumor	-4642.51
TP_2106.capt.SI_11224.C6UTYANXX	Tumor	TP_2106	ADENOCARCINOMA	BONE	PAAD	PAAD	Tumor	-4642.02
MO_1473.capt.SI_10611.C6JKTANXX	Tumor	MO_1473	ADENOCARCINOMA	BONE	PRAD	PRAD	Tumor	-4641.34
SC_9017.capt.SI_6294.D1RTCACXX	Tumor	SC_9017	ADENOCARCINOMA	TBD	PRAD	PRAD	Tumor	-4640.94
MO_1731.capt.SI_15358.C9P1VANXX	Tumor	MO_1731	Breast Invasive Lobular Carcinoma	Lung	BRCA	BRCA	Tumor	-4640.69
MO_1638.capt.SI_14311.HVKKJBCXX	Tumor	MO_1638	Lung Adenocarcinoma	Lymph Node	LUNG	LUNG	Tumor	-4640.52
MO_1329.capt.SI_8189.C4JLUACXX	Tumor	MO_1329	CHONDROSARCOMA	SHOULDER MASS	SARC	SARC	Tumor	-4640.31
MO_2063.capt.SI_19660.CBR92ANXX	Tumor	MO_2063	Neutrophilia	Bone Marrow Mononuclear	MPN	MPN	Tumor	-4640.25
UT_4039.capt.SI_14075.C9EL5ANXX	Normal	UT_4039	Prostate Adenocarcinoma	Distant Normal RNA	PRAD	PRAD	Normal	-4639.62
MO_1843.capt.SI_16875.HJMLNBCXY	Tumor	MO_1843	Tenosynovial Giant Cell Tumor, Diffuse Type	Lung	SARC	SARC	Tumor	-4639.39
SC_9007.capt.SI_5941.D1E1PACXX	Tumor	SC_9007	ADENOCARCINOMA	TBD	PRAD	PRAD	Tumor	-4638.92
MO_1860.capt.SI_17030.HJNFHBCXY	Tumor	MO_1860	Myelofibrosis	PBMCs	MPN	MPN	Tumor	-4638.9
TP_2047.capt.SI_11313.C6V1BANXX	Tumor	TP_2047	ADENOCARCINOMA	LUNG	PAAD	PAAD	Tumor	-4638.85
TP_2075.capt.SI_10283.C6EKHANXX	Tumor	TP_2075	SOLITARY FIBROUS TUMOR	LACRIMAL GLAND	SARC	SARC	Tumor	-4638.51
TP_2060.capt.SI_8398.C4L1DACXX	Tumor	TP_2060	ADENOCARCINOMA	LYMPH NODE	PRAD	PRAD	Tumor	-4637.11
PO_3032.capt.SI_7636.D2GGHACXX	Tumor	PO_3032	SMALL ROUND CELL SARCOMA	LUNG	SARC	SARC	Tumor	-4637.01
PO_3033.capt.SI_6358.C1MM1ACXX	Tumor	PO_3033	RHABDOMYOSARCOMA	HEPATIC LOBE	RHABDO	RHABDO	Tumor	-4636.41
TP_2234.capt.SI_16871.HJMJFBCXY	Tumor	TP_2234	Bladder Squamous Cell Carcinoma	Lung	BLCA	BLCA	Tumor	-4636.24
MO_1835.capt.SI_16756.CAU1YANXX	Tumor	MO_1835	Diffuse Large B Cell Lymphoma	Retroperitoneal Mass	NHL	LYMP	Tumor	-4635.91
MO_1827.capt.SI_16944.HJLVYBCXY	Tumor	MO_1827	Pancreatic Adenocarcinoma	Liver	PAAD	PAAD	Tumor	-4635.79
TP_2045.capt.SI_7357.C2G13ACXX	Tumor	TP_2045	Prostate Adenocarcinoma	Prostate	PRAD	PRAD	Tumor	-4635.21
TP_2323.capt.SI_16760.CAU1YANXX	Tumor	TP_2323	Conjunctival Squamous Cell Carcinoma	Conjunctiva	MISC	MISC	Tumor	-4634.99
TP_2216.capt.SI_13472.HM55VBCXX	Tumor	TP_2216	Intrahepatic Cholangiocarcinoma	Liver	CHOL	CHOL	Tumor	-4634.79
MO_1184.capt.SI_6706.H77P2ADXX	Tumor	MO_1184	ADENOCARCINOMA	LIVER	PRAD	PRAD	Tumor	-4634.27
MO_1803.capt.SI_16220.HGY3JBCXY	Tumor	MO_1803	Kidney Medullary Carcinoma	Lymph Node	KDNY	KDNY	Tumor	-4634.24
TP_2529.capt.SI_20443.CC5R2ANXX	Tumor	TP_2529	Conjunctival Melanoma	Conjunctiva	SKCM	SKCM	Tumor	-4634.11
PO_3058.capt.SI_7687.H8UP0ADXX	Tumor	PO_3058	PLEUROPULMONARY BLASTOMA	MEDIASTINUM	MISC	MISC	Tumor	-4633.77
MO_1857.capt.SI_17074.CB02EANXX	Tumor	MO_1857	Rectal Adenocarcinoma	Bone	COLO	COLO	Tumor	-4632.59
MO_1986.capt.SI_18650.HTVF5BCXY	Tumor	MO_1986	Follicular Lymphoma	Lymph Node	NHL	LYMP	Tumor	-4632.15
SC_9092.capt.SI_8557.C59M2ACXX	Tumor	SC_9092	ADENOCARCINOMA	TBD	PRAD	PRAD	Tumor	-4631.62
TP_2554.capt.SI_21351.HG5YCBCX2	Tumor	TP_2554	Follicular Lymphoma	Lymph Node	NHL	LYMP	Tumor	-4631.01
TP_2093.capt.SI_10699.C6V2AANXX	Tumor	TP_2093	ADENOCARCINOMA	LYMPH NODE	PRAD	PRAD	Tumor	-4630.36
MO_1674.capt.SI_14677.C9ENRANXX	Tumor	MO_1674	Prostate Adenocarcinoma	Lymph Node	PRAD	PRAD	Tumor	-4628.82
MO_1925.capt.SI_18340.HTVHMBCXY	Tumor	MO_1925	Bladder Urothelial Carcinoma	Lymph Node	BLCA	BLCA	Tumor	-4628.56
MM_5002.capt.SI_10594.HGY2JADXX	Tumor	MM_5002	Multiple_Myeloma	Bone Marrow Aspirate	MM	MM	Tumor	-4628.32
MO_1072.capt.SI_5611.C193LACXX	Tumor	MO_1072	SQUAMOUS CELL CARCINOMA	BUTTOCK	HNSC	HNSC	Tumor	-4628.15
MO_2108.capt.SI_20671.CC2KHANXX	Tumor	MO_2108	Breast Invasive Ductal Carcinoma	Breast	BRCA	BRCA	Tumor	-4627.88
MO_1970.capt.SI_18477.HTVF7BCXY	Tumor	MO_1970	Mantle Cell Lymphoma	Lymph Node	NHL	LYMP	Tumor	-4627.84
TP_2003.capt.SI_5914.C19M0ACXX	Tumor	TP_2003	Prostate Adenocarcinoma	Prostate	PRAD	PRAD	Tumor	-4627.67
MO_1351.capt.SI_8395.C4JU8ACXX	Tumor	MO_1351	Diffuse Large B-cell Lymphoma	Skin Punch	NHL	LYMP	Tumor	-4627.17
MO_1245.capt.SI_7264.C25YAACXX	Tumor	MO_1245	LEIOMYOSARCOMA	LUNG	SARC	SARC	Tumor	-4626.73
MM_5235.capt.SI_17036.HJLNMBCXY	Tumor	MM_5235	Multiple_Myeloma	Bone Marrow Aspirate	MM	MM	Tumor	-4626.23
TP_2185.capt.SI_12806.C8LHHANXX	Tumor	TP_2185	Small Intestinal Adenocarcinoma	Liver	COLO	COLO	Tumor	-4625.33
TP_2530.capt.SI_20466.H3JLMBCX2	Tumor	TP_2530	Diffuse Large B-cell Lymphoma	Eye Orbit	NHL	LYMP	Tumor	-4624.98
MO_1317.capt.SI_7994.C4CW0ACXX	Tumor	MO_1317	DUCTAL CARCINOMA	LYMPH NODE	BRCA	BRCA	Tumor	-4623.66
MO_2065.capt.SI_19844.CBWYAANXX	Tumor	MO_2065	Prostate Adenocarcinoma	Bladder	PRAD	PRAD	Tumor	-4622.85
MO_1631.capt.SI_14129.HVHMWBCXX	Tumor	MO_1631	Salivary Gland Adenocarcinoma	Lung	SECR	SECR	Tumor	-4622.33
TP_2070.capt.SI_9607.C5MGWANXX	Tumor	TP_2070	LEIOMYOSARCOMA	PELVIC MASS	SARC	SARC	Tumor	-4620.07
MM_5138.capt.SI_16441.HHGCKBCXY	Tumor	MM_5138	Multiple_Myeloma	Bone Marrow Aspirate	MM	MM	Tumor	-4619.93
MO_1951.capt.SI_18222.HTWGVBCXY	Tumor	MO_1951	Essential Thrombocythemia	Bone Marrow Mononuclear	MPN	MPN	Tumor	-4619.46
MO_1377.capt.SI_8656.C59PDACXX	Tumor	MO_1377	ADRENOCORTICAL CARCINOMA	LIVER	ACC	ACC	Tumor	-4619.43
MO_1180.capt.SI_6702.H0UUFADXX	Tumor	MO_1180	extraskeletal myxoid chondrosarcoma	GLUTEUS MUSCLE	SARC	SARC	Tumor	-4618.73
MO_2144.capt.SI_20900.HCMMNBCX2	Tumor	MO_2144	Breast Invasive Lobular Carcinoma	Liver	BRCA	BRCA	Tumor	-4616.93
MO_2224.capt.SI_21687.CC1FJANXX	Tumor	MO_2224	Bladder Urothelial Carcinoma	Lymph Node	BLCA	BLCA	Tumor	-4616.01
MO_2195.capt.SI_21356.HHFG3BCX2	Tumor	MO_2195	Fibrosarcoma	Lung	SARC	SARC	Tumor	-4615.77
MO_1607.capt.SI_13641.HTMLKBCXX	Tumor	MO_1607	Oropharyngeal Squamous Cell Carcinoma	Lung	HNSC	HNSC	Tumor	-4615.63
SC_9055.capt.SI_6985.D26P3ACXX	Tumor	SC_9055	ADENOCARCINOMA	TBD	PRAD	PRAD	Tumor	-4614.25
TP_2536.capt.SI_21683.HHWKLBCX2	Tumor	TP_2536	Conjunctival Melanoma	Conjunctiva	SKCM	SKCM	Tumor	-4613.49
MO_1608.capt.SI_13734.C902CANXX	Tumor	MO_1608	Prostate Adenocarcinoma	Lymph Node	PRAD	PRAD	Tumor	-4613.22
MO_2019.capt.SI_19043.CBGV4ANXX	Tumor	MO_2019	Acute Myeloid Leukemia	PBMCs	LEUK	AML	Tumor	-4612.57
MO_2067.capt.SI_19840.CBWYAANXX	Tumor	MO_2067	Bladder Urothelial Carcinoma	Abdominal Subcutaneous Mass	BLCA	BLCA	Tumor	-4612.49
MM_5251.capt.SI_17200.HLWMMBCXY	Tumor	MM_5251	Multiple_Myeloma	Bone Marrow Aspirate	MM	MM	Tumor	-4611.77
TP_2088.capt.SI_10609.C6JKTANXX	Tumor	TP_2088	Prostate Adenocarcinoma	Prostate	PRAD	PRAD	Tumor	-4611.34
MO_2106.capt.SI_20479.H3FC2BCX2	Tumor	MO_2106	Burkitt Lymphoma	Neck Mass	NHL	LYMP	Tumor	-4610.2
MO_2185.capt.SI_21276.CC1U2ANXX	Tumor	MO_2185	Adrenocortical Carcinoma	Adrenal	ACC	ACC	Tumor	-4609.88
MO_1095.capt.SI_5684.C19D0ACXX	Tumor	MO_1095	ADENOCARCINOMA	THORACIC EPIDURAL	PRAD	PRAD	Tumor	-4609.47
TP_2056.capt.SI_8194.C4K88ACXX	Tumor	TP_2056	GLIOBLASTOMA	BRAIN	GBM	GBM	Tumor	-4608.09
TP_2511.capt.SI_19761.H53N5BCX2	Tumor	TP_2511	Breast Invasive Ductal Carcinoma	Brain	BRCA	BRCA	Tumor	-4606.34
MO_1440.capt.SI_9742.C5N0KANXX	Tumor	MO_1440	Extranodal Marginal Zone Lymphoma of Mucosa-Associated Lymphoid Tissue	CD34 Selected Bone Marrow	NHL	LYMP	Tumor	-4604.66
MO_1381.capt.SI_8697.C46V9ANXX	Tumor	MO_1381	extraskeletal myxoid chondrosarcoma	LUNG	SARC	SARC	Tumor	-4604.56
MO_2220.capt.SI_21612.CC1FJANXX	Tumor	MO_2220	Prostate Adenocarcinoma	Lymph Node	PRAD	PRAD	Tumor	-4604.43
PO_3039.capt.SI_6709.H0UUFADXX	Tumor	PO_3039	RHABDOMYOSARCOMA	BONE MARROW	RHABDO	RHABDO	Tumor	-4603.4
MO_1112.capt.SI_6071.D1EC1ACXX	Tumor	MO_1112	ADENOCARCINOMA	BONE	PRAD	PRAD	Tumor	-4602.72
MO_1415.capt.SI_9227.C4R00ANXX	Tumor	MO_1415	DUCTAL CARCINOMA	SKIN PUNCH	BRCA	BRCA	Tumor	-4601.86
MO_1706.capt.SI_15066.C9DRNANXX	Tumor	MO_1706	Prostate Adenocarcinoma	Lymph Node	PRAD	PRAD	Tumor	-4601.12
MO_1397.capt.SI_8886.C4739ANXX	Tumor	MO_1397	poorly differentiated carcinoma	LYMPH NODE	LUNG	LUNG	Tumor	-4599.57
PO_3057.capt.SI_8131.C4J3TACXX	Tumor	PO_3057	MEDULLOBLASTOMA	BRAIN	MBL	MBL	Tumor	-4599.47
MO_1346.capt.SI_8387.C46LAANXX	Tumor	MO_1346	malignant myoepithelioma	LYMPH NODE	SECR	SECR	Tumor	-4596.32
MO_1540.capt.SI_12051.H53C5ADXX	Tumor	MO_1540	DUCTAL CARCINOMA	BONE	BRCA	BRCA	Tumor	-4595.58
MO_1232.capt.SI_7134.C25UAACXX	Tumor	MO_1232	ADENOCARCINOMA	CHEST WALL	PRAD	PRAD	Tumor	-4595.39
MO_2163.capt.SI_21117.HG5YLBCX2	Tumor	MO_2163	Bladder Urothelial Carcinoma	Vaginal Cuff	BLCA	BLCA	Tumor	-4595.35
MO_1352.capt.SI_8396.C4JU8ACXX	Tumor	MO_1352	Adult B Acute Lymphoblastic Leukemia	CD19 Selected Bone Marrow	LEUK	ALL	Tumor	-4593.54
MO_2204.capt.SI_21404.CC1FDANXX	Tumor	MO_2204	Myelofibrosis	Bone Marrow Mononuclear	MPN	MPN	Tumor	-4592.95
TP_2041.capt.SI_7019.C26CMACXX	Tumor	TP_2041	Prostate Adenocarcinoma	Prostate	PRAD	PRAD	Tumor	-4591.52
MO_1932.capt.SI_18074.HMTJMBCXY	Tumor	MO_1932	Oral Cavity Squamous Cell Carcinoma	Lung	HNSC	HNSC	Tumor	-4590.45
PO_3089.capt.SI_8608.C5A72ACXX	Tumor	PO_3089	GLIOMA	BRAIN	LGG	GBM	Tumor	-4589.75
MO_1670.capt.SI_14619.C9ENRANXX	Tumor	MO_1670	Prostate Adenocarcinoma	Lymph Node	PRAD	PRAD	Tumor	-4588.43
MO_1215.capt.SI_7018.C26CMACXX	Tumor	MO_1215	NEUROENDOCRINE CARCINOMA	PERIRECTAL MASS	PRAD	PRAD	Tumor	-4588.1
MO_1298.capt.SI_7847.C3Y81ACXX	Tumor	MO_1298	DUCTAL CARCINOMA	CHEST WALL	BRCA	BRCA	Tumor	-4587.69
MO_1459.capt.SI_9991.C6EL5ANXX	Tumor	MO_1459	ADENOCARCINOMA	LYMPH NODE	ESCA	ESCA	Tumor	-4587.65
MO_2054.capt.SI_19656.CBR92ANXX	Tumor	MO_2054	Oropharyngeal Squamous Cell Carcinoma	Neck Mass	HNSC	HNSC	Tumor	-4587.5
MO_1175.capt.SI_6640.H0V86ADXX	Tumor	MO_1175	Adenocarcinoma with myxoid stroma	LIVER	MISC	MISC	Tumor	-4587.09
TP_2225.capt.SI_13643.HTMKGBCXX	Tumor	TP_2225	Extrahepatic Cholangiocarcinoma	Omental Mass	CHOL	CHOL	Tumor	-4586.8
MO_1475.capt.SI_10740.C6UUJANXX	Tumor	MO_1475	myxofibrosarcoma	LUNG	SARC	SARC	Tumor	-4585.78
MO_2191.capt.SI_21346.HG5YNBCX2	Tumor	MO_2191	Breast Invasive Ductal Carcinoma	Liver	BRCA	BRCA	Tumor	-4585.43
MO_1516.capt.SI_11439.HV7JNADXX	Tumor	MO_1516	DUCTAL CARCINOMA	LIVER	BRCA	BRCA	Tumor	-4585.39
MO_1154.capt.SI_19906.CC5B7ANXX	Tumor	MO_1154	Prostate Adenocarcinoma	Bone	PRAD	PRAD	Tumor	-4585.24
MO_1769.capt.SI_15925.CA1MRANXX	Tumor	MO_1769	Pancreatic Neuroendocrine Tumor	Liver	PAAD	PAAD	Tumor	-4584.93
MO_1290.capt.SI_7735.C32VAACXX	Tumor	MO_1290	SMALL CELL CARCINOMA	LYMPH NODE	BLCA	BLCA	Tumor	-4584.82
MO_1606.capt.SI_13544.HMF72BCXX	Tumor	MO_1606	Thyroid Gland Medullary Carcinoma	Liver	THCA	THCA	Tumor	-4583.46
MO_1016.capt.SI_4734.D0H01ACXX	Tumor	MO_1016	UROTHELIAL CARCINOMA	LYMPH NODE	BLCA	BLCA	Tumor	-4583.12
PO_3065.capt.SI_8976.C472MANXX	Tumor	PO_3065	LEUKEMIA	BONE MARROW	AML	AML	Tumor	-4582.78
MO_1126.capt.SI_6287.D1RTCACXX	Tumor	MO_1126	DUCTAL CARCINOMA	LIVER	BRCA	BRCA	Tumor	-4581.95
MO_1385.capt.SI_8762.C4733ANXX	Tumor	MO_1385	ADENOID CYSTIC CARCINOMA	SUBMANDIBLE	SECR	SECR	Tumor	-4581.69
MO_1962.capt.SI_18438.HTT7LBCXY	Tumor	MO_1962	Testicular Embryonal Carcinoma	Lymph Node	MISC	MISC	Tumor	-4581.48
TP_2076.capt.SI_10152.C6EHCANXX	Tumor	TP_2076	Prostate Adenocarcinoma	Prostate	PRAD	PRAD	Tumor	-4581.05
TP_2218.capt.SI_13473.HM57HBCXX	Tumor	TP_2218	Bladder Urothelial Carcinoma	Liver	BLCA	BLCA	Tumor	-4580.66
MO_1553.capt.SI_12340.C7FN8ANXX	Tumor	MO_1553	ADENOCARCINOMA	LYMPH NODE	PRAD	PRAD	Tumor	-4579.23
UT_4006.capt.SI_8734.C46NFANXX	Tumor	UT_4006	ADENOCARCINOMA	TBD	PRAD	PRAD	Tumor	-4579.13
TP_2091.capt.SI_10667.C6UPRANXX	Tumor	TP_2091	GLIOBLASTOMA	BRAIN	GBM	GBM	Tumor	-4579.12
UT_4007.capt.SI_8736.C46NFANXX	Tumor	UT_4007	ADENOCARCINOMA	TBD	PRAD	PRAD	Tumor	-4578.19
MO_1768.capt.SI_15921.CA5GKANXX	Tumor	MO_1768	Breast Invasive Ductal Carcinoma	Liver	BRCA	BRCA	Tumor	-4577.71
MO_1369.capt.SI_8634.HAABFADXX	Tumor	MO_1369	CHOLANGIOCARCINOMA	LUNG	CHOL	CHOL	Tumor	-4576.33
MO_1476.capt.SI_10664.C6UPRANXX	Tumor	MO_1476	SQUAMOUS CELL CARCINOMA	LIVER	HNSC	HNSC	Tumor	-4575.84
MO_1923.capt.SI_17962.HMVNLBCXY	Tumor	MO_1923	Bladder Squamous Cell Carcinoma	Abdominal Mass	BLCA	BLCA	Tumor	-4575.74
MO_1964.capt.SI_18343.HTVHMBCXY	Tumor	MO_1964	Small Lymphocytic Lymphoma	Retroperitoneal Mass	NHL	LYMP	Tumor	-4575.49
MO_1804.capt.SI_16419.CAL4AANXX	Tumor	MO_1804	Breast Invasive Lobular Carcinoma	Lymph Node	BRCA	BRCA	Tumor	-4574.46
TP_2068.capt.SI_9382.C5N1GANXX	Tumor	TP_2068	Hepatocellular Carcinoma	Liver	HCC	HCC	Tumor	-4574.12
MO_1662.capt.SI_14535.C9EAFANXX	Tumor	MO_1662	Breast Invasive Ductal Carcinoma	Lymph Node	BRCA	BRCA	Tumor	-4573.34
MO_1778.capt.SI_16006.HGMWCBCXY	Tumor	MO_1778	Perihilar Intrahepatic Cholangiocarcinoma	Liver	CHOL	CHOL	Tumor	-4571.76
MO_1788.capt.SI_16061.CAK8GANXX	Tumor	MO_1788	Prostate Adenocarcinoma	Liver	PRAD	PRAD	Tumor	-4570.66
MO_2141.capt.SI_20968.CC2NMANXX	Tumor	MO_2141	Prostate Adenocarcinoma	Liver	PRAD	PRAD	Tumor	-4570.34
MO_1927.capt.SI_17963.HMVNTBCXY	Tumor	MO_1927	Breast Invasive Ductal Carcinoma	Liver	BRCA	BRCA	Tumor	-4569.86
MO_1734.capt.SI_15393.H57LWBCXY	Tumor	MO_1734	Extrahepatic Cholangiocarcinoma	Liver	CHOL	CHOL	Tumor	-4569.56
MM_5016.capt.SI_13518.HMF72BCXX	Tumor	MM_5016	Multiple_Myeloma	Bone Marrow Aspirate	MM	MM	Tumor	-4569.2
TP_2309.capt.SI_15580.HFCHLBCXY	Tumor	TP_2309	Hepatocellular Carcinoma	Sphenoid Mass	HCC	HCC	Tumor	-4569.02
TP_2109.capt.SI_11420.C6UUUANXX	Tumor	TP_2109	LOBULAR CARCINOMA	LYMPH NODE	BRCA	BRCA	Tumor	-4568.81
MO_1651.capt.SI_14427.HYGTTBCXX	Tumor	MO_1651	Epithelioid Hemangioendothelioma	Skin Punch	SARC	SARC	Tumor	-4568.6
TP_2283.capt.SI_15115.H5CFTBCXY	Tumor	TP_2283	Intrahepatic Cholangiocarcinoma	Liver	CHOL	CHOL	Tumor	-4568.56
PO_3088.capt.SI_8890.C4739ANXX	Tumor	PO_3088	ADRENOCORTICAL CARCINOMA	LIVER	ACC	ACC	Tumor	-4568.54
MO_1915.capt.SI_17821.HMVJNBCXY	Tumor	MO_1915	Hepatocellular Carcinoma	Liver	HCC	HCC	Tumor	-4568.31
MO_1328.capt.SI_8162.C4JLUACXX	Tumor	MO_1328	SQUAMOUS CELL CARCINOMA	LYMPH NODE	HNSC	HNSC	Tumor	-4566.4
LNCaP.capt.SI_8103.H9BB0ADXX	Prostate validation	LNCaP	prostate	prostate	prostate	prostate	cellLine	-4565.34
TP_2094.capt.SI_10668.C6UPRANXX	Tumor	TP_2094	Diffuse Large B-cell Lymphoma	Liver	NHL	LYMP	Tumor	-4565.18
SC_9059.capt.SI_7138.D27KNACXX	Tumor	SC_9059	ADENOCARCINOMA	TBD	PRAD	PRAD	Tumor	-4564.75
TP_2196.capt.SI_12996.C8LK3ANXX	Tumor	TP_2196	Prostate Adenocarcinoma	Liver	PRAD	PRAD	Tumor	-4564.57
MO_1699.capt.SI_15355.H3Y7LBCXY	Tumor	MO_1699	Breast Invasive Ductal Carcinoma	Lung	BRCA	BRCA	Tumor	-4563.78
UT_4028.capt.SI_11779.C7G09ANXX	Tumor	UT_4028	ADENOCARCINOMA	TBD	PRAD	PRAD	Tumor	-4563.77
TP_2042.capt.SI_7076.C2560ACXX	Tumor	TP_2042	CARCINOMA	LUNG	MISC	MISC	Tumor	-4563.54
MO_1249.capt.SI_7267.D2GEDACXX	Tumor	MO_1249	ADENOCARCINOMA	LYMPH NODE	PRAD	PRAD	Tumor	-4563.47
MO_2051.capt.SI_19706.CC2M4ANXX	Tumor	MO_2051	Breast Invasive Ductal Carcinoma	Lymph Node	BRCA	BRCA	Tumor	-4563.43
TP_2252.capt.SI_14376.HYJ7MBCXX	Tumor	TP_2252	Conjunctival Squamous Cell Carcinoma	Conjunctiva	MISC	MISC	Tumor	-4563.32
MO_2154.capt.SI_21046.HG5TYBCX2	Tumor	MO_2154	Breast Invasive Ductal Carcinoma	Liver	BRCA	BRCA	Tumor	-4563
PO_3097.capt.SI_9126.C46YRANXX	Tumor	PO_3097	EMBRYONAL SARCOMA	LIVER	SARC	SARC	Tumor	-4562.72
MO_1937.capt.SI_21140.HG5YGBCX2	Tumor	MO_1937	Diffuse Large B-cell Lymphoma	Lymph Node	NHL	LYMP	Tumor	-4562.41
MO_1382.capt.SI_8698.C46V9ANXX	Tumor	MO_1382	SYNOVIAL SARCOMA	LUNG	SARC	SARC	Tumor	-4561.59
SC_9035.capt.SI_8764.C4733ANXX	Tumor	SC_9035	ADENOCARCINOMA	TBD	PRAD	PRAD	Tumor	-4560.65
TP_2117.capt.SI_11428.HV7JJADXX	Tumor	TP_2117	Myeloproliferative Neoplasm	PBMCs	MPN	MPN	Tumor	-4560.57
MO_2038.capt.SI_19389.CBT4DANXX	Tumor	MO_2038	Prostate Adenocarcinoma	Lymph Node	PRAD	PRAD	Tumor	-4560.46
MO_2243.capt.SI_21787.HHWTCBCX2	Tumor	MO_2243	Myelofibrosis	PBMCs	MPN	MPN	Tumor	-4559.78
MO_1554.capt.SI_12807.C8LHHANXX	Tumor	MO_1554	Undifferentiated Pleomorphic Sarcoma/Malignant Fibrous Histiocytoma/High-Grade Spindle Cell Sarcoma	Groin	SARC	SARC	Tumor	-4559.75
MO_1742.capt.SI_15734.CA5HJANXX	Tumor	MO_1742	Solid Pseudopapillary Neoplasm of the Pancreas	Liver	PANC	PAAD	Tumor	-4558.9
MO_1814.capt.SI_16609.CATM4ANXX	Tumor	MO_1814	Prostate Adenocarcinoma	Liver	PRAD	PRAD	Tumor	-4558.88
MO_1379.capt.SI_8695.C46V9ANXX	Tumor	MO_1379	ADENOCARCINOMA	ABDOMINAL MASS	MISC	MISC	Tumor	-4558.76
MO_2114.capt.SI_20672.CC2KHANXX	Tumor	MO_2114	Undifferentiated Pleomorphic Sarcoma/Malignant Fibrous Histiocytoma/High-Grade Spindle Cell Sarcoma	Liver	SARC	SARC	Tumor	-4558.44
MO_1510.capt.SI_11368.C6UVMANXX	Tumor	MO_1510	ADENOCARCINOMA	LYMPH NODE	PRAD	PRAD	Tumor	-4557.38
MO_2101.capt.SI_20609.HCMNYBCX2	Tumor	MO_2101	Bladder Urothelial Carcinoma	Lymph Node	BLCA	BLCA	Tumor	-4556.42
MO_1437.capt.SI_9691.C5N0MANXX	Tumor	MO_1437	ADENOCARCINOMA	LIVER	PRAD	PRAD	Tumor	-4556.38
MO_1390.capt.SI_8947.C46BDANXX	Tumor	MO_1390	ADENOID CYSTIC CARCINOMA	BRAIN	SECR	SECR	Tumor	-4556.24
MO_2113.capt.SI_20590.CC2KKANXX	Tumor	MO_2113	Myelofibrosis	PBMCs	MPN	MPN	Tumor	-4556.12
MO_1221.capt.SI_7075.C267GACXX	Tumor	MO_1221	ADENOCARCINOMA	BONE	PRAD	PRAD	Tumor	-4555.81
TP_2130.capt.SI_11905.C7FMDANXX	Tumor	TP_2130	SQUAMOUS CELL CARCINOMA	SPHENOID SINUS	HNSC	HNSC	Tumor	-4553.46
MO_1464.capt.SI_10257.C6EJEANXX	Tumor	MO_1464	SEROUS CARCINOMA	THORACIC FLUID	OV	OV	Tumor	-4553.39
SC_9016.capt.SI_6293.D1RTCACXX	Tumor	SC_9016	ADENOCARCINOMA	TBD	PRAD	PRAD	Tumor	-4553.34
MO_1391.capt.SI_8843.C4730ANXX	Tumor	MO_1391	Myxoid/round cell liposarcoma	MESENTERIC MASS	SARC	SARC	Tumor	-4553.3
MO_1432.capt.SI_9687.C5N0MANXX	Tumor	MO_1432	Follicular Lymphoma	Lymph Node	NHL	LYMP	Tumor	-4552.95
MO_1899.capt.SI_17560.CAUU8ANXX	Tumor	MO_1899	Anal Squamous Cell Carcinoma	Lymph Node	COLO	COLO	Tumor	-4552.17
MO_1868.capt.SI_17347.CATG2ANXX	Tumor	MO_1868	Adenoid Cystic Carcinoma	Liver	SECR	SECR	Tumor	-4550.58
MO_2036.capt.SI_19324.CBRV8ANXX	Tumor	MO_2036	Breast Invasive Ductal Carcinoma	Liver	BRCA	BRCA	Tumor	-4550.42
MO_2020.capt.SI_19090.HYJ5HBCXY	Tumor	MO_2020	Undifferentiated Carcinoma of Unknown Primary	Liver	MISC	MISC	Tumor	-4550.13
MO_1361.capt.SI_8554.C59M2ACXX	Tumor	MO_1361	UROTHELIAL CARCINOMA	OMENTUM	BLCA	BLCA	Tumor	-4550.06
MO_1394.capt.SI_8846.C4730ANXX	Tumor	MO_1394	HIGH-GRADE SARCOMA	RETROPERITONEAL MASS	SARC	SARC	Tumor	-4548.98
MO_1015.capt.SI_4733.D0H01ACXX	Tumor	MO_1015	ADENOCARCINOMA	LYMPH NODE	PRAD	PRAD	Tumor	-4548.28
MM_5202.capt.SI_16480.HHJLYBCXY	Tumor	MM_5202	Multiple_Myeloma	Bone Marrow Aspirate	MM	MM	Tumor	-4547.6
MO_1793.capt.SI_16087.HGWFYBCXY	Tumor	MO_1793	Spindle Cell/Sclerosing Rhabdomyosarcoma	Liver	SARC	SARC	Tumor	-4547.26
MM_5168.capt.SI_16091.HGY53BCXY	Tumor	MM_5168	Multiple_Myeloma	Bone Marrow Aspirate	MM	MM	Tumor	-4546.98
MO_1196.capt.SI_6905.H77PPADXX	Tumor	MO_1196	gastrointestinal stromal tumor	LIVER	STAD	STAD	Tumor	-4545.67
UT_4004.capt.SI_8729.C46NFANXX	Tumor	UT_4004	ADENOCARCINOMA	TBD	PRAD	PRAD	Tumor	-4545.63
MO_1578.capt.SI_12994.C8LK3ANXX	Tumor	MO_1578	Follicular Lymphoma	Retroperitoneal Mass	NHL	LYMP	Tumor	-4545.36
MO_1655.capt.SI_14539.C9EAFANXX	Tumor	MO_1655	Breast Invasive Ductal Carcinoma	Liver	BRCA	BRCA	Tumor	-4545.26
MO_2228.capt.SI_21615.HHNGVBCX2	Tumor	MO_2228	Myelofibrosis	PBMCs	MPN	MPN	Tumor	-4543.8
TP_2429.capt.SI_17632.HM255BCXY	Tumor	TP_2429	Extranodal Marginal Zone Lymphoma of Mucosa-Associated Lymphoid Tissue	Conjunctiva	NHL	LYMP	Tumor	-4543.59
MO_1263.capt.SI_7405.D2GA6ACXX	Tumor	MO_1263	ADENOCARCINOMA	LYMPH NODE	PRAD	PRAD	Tumor	-4541.08
TP_2319.capt.SI_18003.CAUEHANXX	Tumor	TP_2319	Colon Signet Ring Cell Adenocarcinoma	Adrenal Mass	COLO	COLO	Tumor	-4541.06
MO_1241.capt.SI_7212.C245WACXX	Tumor	MO_1241	ADENOCARCINOMA	LIVER	PRAD	PRAD	Tumor	-4539.97
MO_2072.capt.SI_19757.H3THFBCX2	Tumor	MO_2072	Diffuse Large B Cell Lymphoma	Mesenteric Mass	NHL	LYMP	Tumor	-4539.59
UT_4048.capt.SI_14251.C9EUCANXX	Tumor	UT_4048	Prostate Adenocarcinoma	Tumor RNA_T2	PRAD	PRAD	Tumor	-4539.31
MO_1256.capt.SI_7402.D2GA6ACXX	Tumor	MO_1256	ADRENOCORTICAL CARCINOMA	LYMPH NODE	ACC	ACC	Tumor	-4537.58
MO_1620.capt.SI_13925.HVKMMBCXX	Tumor	MO_1620	Angioimmunoblastic T-cell Lymphoma	Lymph Node	NHL	LYMP	Tumor	-4537.21
MO_2197.capt.SI_21403.CC1FDANXX	Tumor	MO_2197	Prostate Adenocarcinoma	Liver	PRAD	PRAD	Tumor	-4536.1
MO_1809.capt.SI_16382.HHGF3BCXY	Tumor	MO_1809	Pancreatic Adenocarcinoma	Liver	PAAD	PAAD	Tumor	-4535.14
MO_1850.capt.SI_16990.CB02EANXX	Tumor	MO_1850	Breast Invasive Ductal Carcinoma	Chest Wall	BRCA	BRCA	Tumor	-4534.98
MO_1921.capt.SI_17961.HMVNLBCXY	Tumor	MO_1921	Nasopharyngeal Carcinoma	Liver	MISC	MISC	Tumor	-4534.89
UT_4008.capt.SI_10105.C6EHBANXX	Tumor	UT_4008	ADENOCARCINOMA	TBD	PRAD	PRAD	Tumor	-4533.99
MO_1881.capt.SI_17456.HLWM2BCXY	Tumor	MO_1881	Breast Invasive Ductal Carcinoma	Breast	BRCA	BRCA	Tumor	-4533.91
MO_2193.capt.SI_21355.CC1FDANXX	Tumor	MO_2193	Myelofibrosis	PBMCs	MPN	MPN	Tumor	-4532.93
MO_2011.capt.SI_18901.HVJFJBCXY	Tumor	MO_2011	Follicular Lymphoma	Lung	NHL	LYMP	Tumor	-4532.91
MO_1412.capt.SI_9225.C4R00ANXX	Tumor	MO_1412	MELANOMA	LYMPH NODE	SKCM	SKCM	Tumor	-4532.81
UT_4034.capt.SI_11902.C7FMDANXX	Tumor	UT_4034	ADENOCARCINOMA	TBD	PRAD	PRAD	Tumor	-4532.31
TP_2031.capt.SI_6292.D1RTCACXX	Tumor	TP_2031	Prostate Adenocarcinoma	Prostate	PRAD	PRAD	Tumor	-4532.23
MO_1446.capt.SI_9867.C67VYANXX	Tumor	MO_1446	ADENOCARCINOMA	BONE	PRAD	PRAD	Tumor	-4530.43
UT_4040.capt.SI_14117.C9EN9ANXX	Tumor	UT_4040	Prostate Adenocarcinoma	Tumor RNA	PRAD	PRAD	Tumor	-4530.37
MO_1282.capt.SI_7635.C2G40ACXX	Tumor	MO_1282	Diffuse Large B Cell Lymphoma	Chest Wall	NHL	LYMP	Tumor	-4529.69
TP_2463.capt.SI_19091.HYJGMBCXY	Tumor	TP_2463	Adenoid Cystic Carcinoma	Lung	SECR	SECR	Tumor	-4529.68
MO_1348.capt.SI_8389.C46LAANXX	Tumor	MO_1348	Mycosis Fungoides	Skin Punch	NHL	LYMP	Tumor	-4529.58
TP_2034.capt.SI_6573.D1PYGACXX	Tumor	TP_2034	ADENOCARCINOMA	BONE	PRAD	PRAD	Tumor	-4528.77
Human_Normal_Tissues.capt.SI_13292.C90DVANXX	Normal	Human_Normal_Tissues	bone	bone	bone	bone	Normal	-4528.48
MO_2105.capt.SI_20478.H3FC2BCX2	Tumor	MO_2105	Cutaneous CD30 positive T-cell lymphoproliferative disorder	Skin Punch	NHL	LYMP	Tumor	-4527.75
MO_2277.capt.SI_22004.HHWJMBCX2	Tumor	MO_2277	Renal Pelvis and Ureter Urothelial Carcinoma	Liver	BLCA	BLCA	Tumor	-4527.72
MO_2018.capt.SI_19089.HYJ5HBCXY	Tumor	MO_2018	Breast Invasive Ductal Carcinoma	Liver	BRCA	BRCA	Tumor	-4526.7
MO_1279.capt.SI_7633.C2G5LACXX	Tumor	MO_1279	ADENOCARCINOMA	LYMPH NODE	COLO	COLO	Tumor	-4526.32
MO_1252.capt.SI_7355.C2G13ACXX	Tumor	MO_1252	dedifferentiated liposarcoma	THIGH	SARC	SARC	Tumor	-4525.79
UT_4015.capt.SI_11264.C6UR3ANXX	Tumor	UT_4015	ADENOCARCINOMA	TBD	PRAD	PRAD	Tumor	-4525.33
SC_9094.capt.SI_8701.C5AD4ACXX	Tumor	SC_9094	ADENOCARCINOMA	TBD	PRAD	PRAD	Tumor	-4525.12
MO_2222.capt.SI_21662.CC1FJANXX	Tumor	MO_2222	Adenocarcinoma of Unknown Primary	Pelvic Mass	MISC	MISC	Tumor	-4524.8
MO_1961.capt.SI_18342.CBKYRANXX	Tumor	MO_1961	Prostate Adenocarcinoma	Liver	PRAD	PRAD	Tumor	-4524.76
MO_1185.capt.SI_6794.H77P5ADXX	Tumor	MO_1185	LOBULAR CARCINOMA	PERITONEAL FLUID	BRCA	BRCA	Tumor	-4524.63
MO_1805.capt.SI_16443.HHK22BCXY	Tumor	MO_1805	Adrenocortical Carcinoma	Lung	ACC	ACC	Tumor	-4524.59
SC_9030.capt.SI_6475.D1RHTACXX	Tumor	SC_9030	ADENOCARCINOMA	TBD	PRAD	PRAD	Tumor	-4523.51
PO_3040.capt.SI_6650.D21U5ACXX	Tumor	PO_3040	LEUKEMIA	BLOOD	ALL	ALL	Tumor	-4523.2
MO_1220.capt.SI_7074.C267GACXX	Tumor	MO_1220	desmoplastic round cell tumor	LYMPH NODE	SARC	SARC	Tumor	-4522.66
TP_2482.capt.SI_19088.HYJGNBCXY	Tumor	TP_2482	Mycosis Fungoides	Skin Punch	NHL	LYMP	Tumor	-4520.84
PO_3024.capt.SI_6081.D1EBTACXX	Tumor	PO_3024	ADENOCARCINOMA	ILEUM	COLO	COLO	Tumor	-4520.8
MO_1185.capt.SI_6795.H77P5ADXX	Tumor	MO_1185	LOBULAR CARCINOMA	PERITONEAL FLUID	BRCA	BRCA	Tumor	-4520.74
MO_1946.capt.SI_18117.HMTCYBCXY	Tumor	MO_1946	Diffuse Large B-cell Lymphoma	Neck Mass	NHL	LYMP	Tumor	-4519.21
MO_1198.capt.SI_6907.H77T7ADXX	Tumor	MO_1198	UROTHELIAL CARCINOMA	LIVER	BLCA	BLCA	Tumor	-4519.19
MO_1424.capt.SI_9381.C5N1GANXX	Tumor	MO_1424	DUCTAL CARCINOMA	LIVER	BRCA	BRCA	Tumor	-4517.43
MO_1137.capt.SI_6232.D1RRKACXX	Tumor	MO_1137	LEIOMYOSARCOMA	LUNG	SARC	SARC	Tumor	-4517.29
MO_1659.capt.SI_14534.HYG2KBCXX	Tumor	MO_1659	Myelofibrosis	CD33/34 Selected PBMCs	MPN	MPN	Tumor	-4517.11
MM_5224.capt.SI_16906.HJMLNBCXY	Tumor	MM_5224	Multiple_Myeloma	Bone Marrow Aspirate	MM	MM	Tumor	-4516.33
MO_1224.capt.SI_7126.C25YLACXX	Tumor	MO_1224	UROTHELIAL CARCINOMA	LYMPH NODE	BLCA	BLCA	Tumor	-4515.48
MO_1812.capt.SI_16421.CAL4AANXX	Tumor	MO_1812	Prostate Adenocarcinoma	Liver	PRAD	PRAD	Tumor	-4515.44
UT_4026.capt.SI_11734.HV7YKADXX	Tumor	UT_4026	ADENOCARCINOMA	TBD	PRAD	PRAD	Tumor	-4515.24
MO_1839.capt.SI_16757.CAU1YANXX	Tumor	MO_1839	High Grade Sarcoma	Lung	SARC	SARC	Tumor	-4514.45
MO_1965.capt.SI_18351.CBKYRANXX	Tumor	MO_1965	Prostate Adenocarcinoma	Scapular Soft Tissue Mass	PRAD	PRAD	Tumor	-4514.01
TP_2038.capt.SI_6707.H0UUFADXX	Tumor	TP_2038	CHOLANGIOCARCINOMA	LIVER	CHOL	CHOL	Tumor	-4513.26
MO_2058.capt.SI_19658.CBR92ANXX	Tumor	MO_2058	Thyroid Gland Papillary Carcinoma	Lung	THCA	THCA	Tumor	-4512.86
MO_1242.capt.SI_7213.C245WACXX	Tumor	MO_1242	Mycosis Fungoides	PBMCs	NHL	LYMP	Tumor	-4512.51
MO_1901.capt.SI_17555.CAUU8ANXX	Tumor	MO_1901	Prostate Adenocarcinoma	Liver	PRAD	PRAD	Tumor	-4511.7
MO_2069.capt.SI_19909.H3F3NBCX2	Tumor	MO_2069	Cutaneous Adult T-Cell Leukemia/Lymphoma	Skin Punch	NHL	LYMP	Tumor	-4510.41
MO_2175.capt.SI_21273.CC1U2ANXX	Tumor	MO_2175	Bladder Urothelial Carcinoma	Liver	BLCA	BLCA	Tumor	-4508.26
MO_1466.capt.SI_10328.C6EHAANXX	Tumor	MO_1466	Neuroendocrine carcinoma	LIVER	PAAD	PAAD	Tumor	-4508.25
MO_1301.capt.SI_7916.C4CRJACXX	Tumor	MO_1301	DUCTAL CARCINOMA	BRAIN	BRCA	BRCA	Tumor	-4507.58
TP_2126.capt.SI_11828.C7G5HANXX	Tumor	TP_2126	Conjunctival Melanoma	Conjunctiva	SKCM	SKCM	Tumor	-4507.47
MO_1867.capt.SI_17226.HLWTMBCXY	Tumor	MO_1867	NUT Carcinoma	Ethmoid Bone	HNSC	HNSC	Tumor	-4505.11
MO_1337.capt.SI_8318.C46WVANXX	Tumor	MO_1337	ADENOCARCINOMA	LIVER	PRAD	PRAD	Tumor	-4504.98
MO_1854.capt.SI_17119.CB01LANXX	Tumor	MO_1854	Cutaneous Melanoma	Lymph Node	SKCM	SKCM	Tumor	-4503.96
TP_2142.capt.SI_12057.H53C5ADXX	Tumor	TP_2142	Peripheral T-Cell Lymphoma, Not Otherwise Specified	Lymph Node	NHL	LYMP	Tumor	-4503.18
MO_1492.capt.SI_11085.HKM5WADXX	Tumor	MO_1492	ADENOCARCINOMA	NECK MASS	PRAD	PRAD	Tumor	-4503.01
MO_1630.capt.SI_14128.HVHKTBCXX	Tumor	MO_1630	Stomach Adenocarcinoma	Liver	STAD	STAD	Tumor	-4502.83
MO_1138.capt.SI_6288.D1RTCACXX	Tumor	MO_1138	serous papillary carcinoma	PELVIS	OV	OV	Tumor	-4502.43
MO_1148.capt.SI_6354.C1MY8ACXX	Tumor	MO_1148	LEIOMYOSARCOMA	CHEST WALL	SARC	SARC	Tumor	-4501.34
MM_5152.capt.SI_15941.HFF23BCXY	Tumor	MM_5152	Multiple_Myeloma	Bone Marrow Aspirate	MM	MM	Tumor	-4501.3
MO_1460.capt.SI_9992.C6EL5ANXX	Tumor	MO_1460	SMALL CELL NEUROENDOCRINE CARCINOMA	LIVER	PRAD	PRAD	Tumor	-4501.13
MO_1911.capt.SI_17704.HMGCNBCXY	Tumor	MO_1911	Myelofibrosis	PBMCs	MPN	MPN	Tumor	-4500.75
TP_2193.capt.SI_13593.HMF7KBCXX	Tumor	TP_2193	Intrahepatic Cholangiocarcinoma	Retroperitoneal Nodule	CHOL	CHOL	Tumor	-4499.83
PO_3041.capt.SI_6651.D21U5ACXX	Tumor	PO_3041	LEUKEMIA	BONE MARROW	ALL	ALL	Tumor	-4499.82
MO_1597.capt.SI_13592.HMF7KBCXX	Tumor	MO_1597	Intrahepatic Cholangiocarcinoma	Liver	MISC	MISC	Tumor	-4499.07
MO_1192.capt.SI_6860.H77PFADXX	Tumor	MO_1192	ADENOCARCINOMA	LYMPH NODE	PRAD	PRAD	Tumor	-4498.06
SC_9086.capt.SI_8325.C472NANXX	Tumor	SC_9086	ADENOCARCINOMA	TBD	PRAD	PRAD	Tumor	-4497.72
MO_1358.capt.SI_8459.C4L7VACXX	Tumor	MO_1358	Hairy Cell Leukemia	PBMCs	LEUK	LEUK	Tumor	-4497.26
TP_2277.capt.SI_15068.H3VNKBCXY	Tumor	TP_2277	Colorectal Neuroendocrine Carcinoma	Rectum	COLO	COLO	Tumor	-4497
MO_1647.capt.SI_14424.C9EAFANXX	Tumor	MO_1647	Breast Invasive Ductal Carcinoma	Liver	BRCA	BRCA	Tumor	-4496.33
MO_1657.capt.SI_14533.HYG2FBCXX	Tumor	MO_1657	Gastrointestinal Neuroectodermal Tumor	Liver	SARC	SARC	Tumor	-4494.19
MO_1862.capt.SI_17183.HJNT7BCXY	Tumor	MO_1862	Diffuse Large B Cell Lymphoma	Lymph Node	NHL	LYMP	Tumor	-4492.79
MO_1708.capt.SI_15032.C9DRNANXX	Tumor	MO_1708	Anal Glands Adenocarcinoma	Lymph Node	MISC	MISC	Tumor	-4492.49
MO_1302.capt.SI_8198.C4L32ACXX	Tumor	MO_1302	DUCTAL CARCINOMA	PERITONEAL FLUID	BRCA	BRCA	Tumor	-4492.19
UT_4049.capt.SI_14254.C9EUCANXX	Tumor	UT_4049	Prostate Adenocarcinoma	Tumor RNA_T1	PRAD	PRAD	Tumor	-4491.41
MO_1538.capt.SI_12027.H53CCADXX	Tumor	MO_1538	Dedifferentiated Liposarcoma	Abdominal Mass	SARC	SARC	Tumor	-4491.23
TP_2492.capt.SI_19275.HYJGHBCXY	Tumor	TP_2492	Conjunctival Squamous Cell Carcinoma	Conjunctiva	MISC	MISC	Tumor	-4491.22
MM_5040.capt.SI_14076.HVKJ3BCXX	Tumor	MM_5040	Multiple_Myeloma	Bone Marrow Aspirate	MM	MM	Tumor	-4490.22
MO_2032.capt.SI_19322.CBRV8ANXX	Tumor	MO_2032	Laryngeal Squamous Cell Carcinoma	Lung	HNSC	HNSC	Tumor	-4490.04
MO_1223.capt.SI_7125.C25YLACXX	Tumor	MO_1223	SQUAMOUS CELL CARCINOMA	LYMPH NODE	HNSC	HNSC	Tumor	-4490.03
MO_1478.capt.SI_10741.C6UUJANXX	Tumor	MO_1478	Neuroendocrine carcinoma	LYMPH NODE	PAAD	PAAD	Tumor	-4488.54
TP_2532.capt.SI_20677.CC2KHANXX	Tumor	TP_2532	Breast Invasive Ductal Carcinoma	Lymph Node	BRCA	BRCA	Tumor	-4488.51
TP_2135.capt.SI_12055.H53CHADXX	Tumor	TP_2135	Dedifferentiated Liposarcoma	Lung	SARC	SARC	Tumor	-4488.12
MO_1985.capt.SI_18559.HTT7MBCXY	Tumor	MO_1985	Undifferentiated Pleomorphic Sarcoma/Malignant Fibrous Histiocytoma/High-Grade Spindle Cell Sarcoma	Forearm	SARC	SARC	Tumor	-4487.87
MO_1845.capt.SI_17225.HLWTMBCXY	Tumor	MO_1845	Intrahepatic Cholangiocarcinoma	Liver	CHOL	CHOL	Tumor	-4487.64
MO_2055.capt.SI_19657.CBR92ANXX	Tumor	MO_2055	Classic Hodgkin Lymphoma	Neck Mass	MISC	MISC	Tumor	-4487.56
MO_1678.capt.SI_14739.C9NV6ANXX	Tumor	MO_1678	Breast Invasive Ductal Carcinoma	Parotid Mass	BRCA	BRCA	Tumor	-4486.81
MO_1141.capt.SI_6290.D1RTCACXX	Tumor	MO_1141	SQUAMOUS CELL CARCINOMA	LUNG	HNSC	HNSC	Tumor	-4486.2
MO_1366.capt.SI_8601.HAA8NADXX	Tumor	MO_1366	MELANOMA	ABDOMINAL WALL	SKCM	SKCM	Tumor	-4486.14
MO_1271.capt.SI_7597.D2GFBACXX	Tumor	MO_1271	DUCTAL CARCINOMA	LYMPH NODE	BRCA	BRCA	Tumor	-4485.51
MO_1371.capt.SI_8636.HAA97ADXX	Tumor	MO_1371	Granular cell tumor	SCAPULAR MASS	MISC	MISC	Tumor	-4485.4
MO_1945.capt.SI_18341.HTVHMBCXY	Tumor	MO_1945	Bladder Urothelial Carcinoma	Pelvic Mass	BLCA	BLCA	Tumor	-4485.32
PO_3040.capt.SI_6649.D21U5ACXX	Tumor	PO_3040	LEUKEMIA	BLOOD	ALL	ALL	Tumor	-4484.94
MO_1941.capt.SI_17996.CAUEHANXX	Tumor	MO_1941	Prostate Adenocarcinoma	Liver	PRAD	PRAD	Tumor	-4483.93
MO_1255.capt.SI_7401.D2GA6ACXX	Tumor	MO_1255	Diffuse Large B Cell Lymphoma	Chest Wall	NHL	LYMP	Tumor	-4481.61
PO_3042.capt.SI_6793.H77P5ADXX	Tumor	PO_3042	RENAL CELL CARCINOMA	SOFT_TISSUE	KDNY	KDNY	Tumor	-4480.77
TP_2317.capt.SI_15810.CA300ANXX	Tumor	TP_2317	Myelofibrosis	PBMCs	MPN	MPN	Tumor	-4480.37
MO_1828.capt.SI_16688.HJMVLBCXY	Tumor	MO_1828	Myelofibrosis	PBMCs	MPN	MPN	Tumor	-4480.33
MO_1222.capt.SI_7124.C25YLACXX	Tumor	MO_1222	extraskeletal myxoid chondrosarcoma	THIGH	SARC	SARC	Tumor	-4479.7
MO_2237.capt.SI_21785.HHMTWBCX2	Tumor	MO_2237	Prostate Adenocarcinoma	Lymph Node	PRAD	PRAD	Tumor	-4479.68
MO_1640.capt.SI_14372.HNG3MBCXX	Tumor	MO_1640	Thyroid Gland Papillary Carcinoma	Shoulder Mass	THCA	THCA	Tumor	-4477.77
MM_5143.capt.SI_15811.HF3MLBCXY	Tumor	MM_5143	Multiple_Myeloma	Bone Marrow Aspirate	MM	MM	Tumor	-4477.68
MO_1537.capt.SI_12026.C7FVYANXX	Tumor	MO_1537	DUCTAL CARCINOMA	LYMPH NODE	BRCA	BRCA	Tumor	-4477.33
UT_4003.capt.SI_8726.C46NFANXX	Tumor	UT_4003	ADENOCARCINOMA	TBD	PRAD	PRAD	Tumor	-4477.12
MO_1582.capt.SI_13082.H5N33ADXY	Tumor	MO_1582	Extraskeletal Myxoid Chondrosarcoma	Lung	SARC	SARC	Tumor	-4477.02
MO_2269.capt.SI_21975.CCDW7ANXX	Tumor	MO_2269	Breast Invasive Ductal Carcinoma	Liver	BRCA	BRCA	Tumor	-4476.6
MO_1402.capt.SI_9128.C46PDANXX	Tumor	MO_1402	CHOLANGIOCARCINOMA	LIVER	CHOL	CHOL	Tumor	-4476.14
MO_1125.capt.SI_6219.C1MR4ACXX	Tumor	MO_1125	POORLY DIFFERENTIATED ADENOCARCINOMA	LYMPH NODE	LUNG	LUNG	Tumor	-4476.08
MO_1695.capt.SI_15216.H3Y5KBCXY	Tumor	MO_1695	Ampulla of Vater Carcinoma	Liver	CHOL	CHOL	Tumor	-4475.78
MO_2081.capt.SI_19842.CBWYAANXX	Tumor	MO_2081	Uterine Corpus Leiomyosarcoma	Pelvic Mass	SARC	SARC	Tumor	-4475.36
MO_1177.capt.SI_6699.H0UUFADXX	Tumor	MO_1177	NSCLC (SQUAMOUS?)	PLEURA	LUNG	LUNG	Tumor	-4474.56
MM_5142.capt.SI_15799.HF7GMBCXY	Tumor	MM_5142	Multiple_Myeloma	Bone Marrow Aspirate	MM	MM	Tumor	-4474.31
TP_2220.capt.SI_13594.HMF7KBCXX	Tumor	TP_2220	Oropharyngeal Squamous Cell Carcinoma	Tonsil	HNSC	HNSC	Tumor	-4474.15
TP_2439.capt.SI_17900.HMTF5BCXY	Tumor	TP_2439	Lung Adenocarcinoma	Lung	LUNG	LUNG	Tumor	-4474.03
MO_1770.capt.SI_15947.CA1MRANXX	Tumor	MO_1770	Follicular Lymphoma	Lymph Node	NHL	LYMP	Tumor	-4473.11
MO_2156.capt.SI_21088.HG73TBCX2	Tumor	MO_2156	Myeloproliferative Neoplasm	PBMCs	MPN	MPN	Tumor	-4471.09
MO_1364.capt.SI_8599.HAABDADXX	Tumor	MO_1364	DUCTAL CARCINOMA	LIVER	BRCA	BRCA	Tumor	-4470.87
MO_1787.capt.SI_17552.CAUU8ANXX	Tumor	MO_1787	Polycythemia Vera	Bone Marrow Mononuclear	MPN	MPN	Tumor	-4470.47
MO_1592.capt.SI_13304.HL5T5BCXX	Tumor	MO_1592	Intrahepatic Cholangiocarcinoma	Liver	CHOL	CHOL	Tumor	-4470
TP_2160.capt.SI_12844.H3YJWADXX	Tumor	TP_2160	Glioblastoma Multiforme	Brain	GBM	GBM	Tumor	-4468.76
MO_1837.capt.SI_17029.HJLNMBCXY	Tumor	MO_1837	Essential Thrombocythemia	CD33/34 Selected PBMCs	MPN	MPN	Tumor	-4468.53
TP_2205.capt.SI_13246.H3LFFADXY	Tumor	TP_2205	Leiomyosarcoma	Lung	SARC	SARC	Tumor	-4467.9
PO_3089.capt.SI_12030.H535MADXX	Tumor	PO_3089	GLIOMA	BRAIN	LGG	GBM	Tumor	-4467.89
MO_1286.capt.SI_7685.C33JEACXX	Tumor	MO_1286	poorly differentiated squamous carcinoma	LYMPH NODE	LUNG	LUNG	Tumor	-4467.25
TP_2404.capt.SI_16869.HJMJFBCXY	Tumor	TP_2404	Myeloproliferative Neoplasm	Bone Marrow Mononuclear	MPN	MPN	Tumor	-4466.68
MO_2262.capt.SI_21867.HHWN2BCX2	Tumor	MO_2262	Breast Invasive Ductal Carcinoma	Thoracentesis	BRCA	BRCA	Tumor	-4465.39
MO_1140.capt.SI_6289.D1RTCACXX	Tumor	MO_1140	gastrointestinal stromal tumor	PARASPINAL MASS	STAD	STAD	Tumor	-4464.14
PO_3063.capt.SI_7783.C3L7FACXX	Tumor	PO_3063	MEDULLOBLASTOMA	BRAIN	MBL	MBL	Tumor	-4463.4
MM_5017.capt.SI_13543.HMF72BCXX	Tumor	MM_5017	Multiple_Myeloma	Bone Marrow Aspirate	MM	MM	Tumor	-4461.85
MO_1907.capt.SI_17699.HMGCNBCXY	Tumor	MO_1907	Mantle Cell Lymphoma	Lymph Node	NHL	LYMP	Tumor	-4461.63
UT_4041.capt.SI_14120.C9EN9ANXX	Tumor	UT_4041	Prostate Adenocarcinoma	Tumor RNA	PRAD	PRAD	Tumor	-4461.29
PO_3028.capt.SI_6291.D1RTCACXX	Tumor	PO_3028	NEUROBLASTOMA	RIB	NRBL	NRBL	Tumor	-4461.07
MO_1157.capt.SI_6474.C1M1KACXX	Tumor	MO_1157	LEIOMYOSARCOMA	RETROPERITONEUM	SARC	SARC	Tumor	-4460.3
MO_1338.capt.SI_8319.C46WVANXX	Tumor	MO_1338	CHOLANGIOCARCINOMA	LIVER	CHOL	CHOL	Tumor	-4459.57
SC_9019.capt.SI_6295.D1RTCACXX	Tumor	SC_9019	ADENOCARCINOMA	TBD	PRAD	PRAD	Tumor	-4458.34
MO_1589.capt.SI_13190.C8LJ8ANXX	Tumor	MO_1589	Breast Invasive Ductal Carcinoma	Axillary Mass	BRCA	BRCA	Tumor	-4457.99
MO_1491.capt.SI_11084.C6PF4ANXX	Tumor	MO_1491	ADENOSARCOMA or ADENOCARCINOMA	LIVER	MISC	MISC	Tumor	-4457.95
MO_1534.capt.SI_11904.C7F4VANXX	Tumor	MO_1534	DUCTAL CARCINOMA	LIVER	BRCA	BRCA	Tumor	-4457.34
MO_1989.capt.SI_18629.HTW3WBCXY	Tumor	MO_1989	Diffuse Large B Cell Lymphoma	Lymph Node	NHL	LYMP	Tumor	-4457.18
MM_5222.capt.SI_16876.HJLVLBCXY	Tumor	MM_5222	Multiple_Myeloma	Bone Marrow Aspirate	MM	MM	Tumor	-4454.23
UT_4006.capt.SI_8733.C4018ANXX	Tumor	UT_4006	ADENOCARCINOMA	TBD	PRAD	PRAD	Tumor	-4453.97
MO_1178.capt.SI_6700.H0UUFADXX	Tumor	MO_1178	DUCTAL CARCINOMA	LYMPH NODE	BRCA	BRCA	Tumor	-4453.58
PO_3047.capt.SI_6972.C24VEACXX	Tumor	PO_3047	MYOFIBROMA	BONE	MISC	MISC	Tumor	-4452.25
MO_1353.capt.SI_8397.C4JU8ACXX	Tumor	MO_1353	Plasma Cell Myeloma	CD138 Selected Bone Marrow	MM	MM	Tumor	-4450.7
MO_2110.capt.SI_20729.CC2KHANXX	Tumor	MO_2110	Breast Invasive Ductal Carcinoma	Lymph Node	BRCA	BRCA	Tumor	-4450.36
MO_1200.capt.SI_6936.C2560ACXX	Tumor	MO_1200	ADENOCARCINOMA	LYMPH NODE	PRAD	PRAD	Tumor	-4448.7
MO_1661.capt.SI_14540.C9EAFANXX	Tumor	MO_1661	Breast Invasive Ductal Carcinoma	Lymph Node	BRCA	BRCA	Tumor	-4448.44
SC_9063.capt.SI_7450.C2G6HACXX	Tumor	SC_9063	ADENOCARCINOMA	TBD	PRAD	PRAD	Tumor	-4448.42
PO_3009.capt.SI_5506.D130HACXX	Tumor	PO_3009	LYMPHOMA	BONE MARROW	LYMP	LYMP	Tumor	-4447.38
TP_2140.capt.SI_12303.H523VADXX	Tumor	TP_2140	Malignant Breast Phyllodes Tumor	Lung	BRCA	BRCA	Tumor	-4447.22
TP_2299.capt.SI_15399.HFF2HBCXY	Tumor	TP_2299	Polycythemia Vera	Bone Marrow Mononuclear	MPN	MPN	Tumor	-4446.98
MO_1873.capt.SI_17505.HLWVGBCXY	Tumor	MO_1873	Hypopharyngeal Squamous Cell Carcinoma	Lung	HNSC	HNSC	Tumor	-4445.41
MO_2217.capt.SI_21661.HHWN7BCX2	Tumor	MO_2217	Myelofibrosis	Bone Marrow Mononuclear	MPN	MPN	Tumor	-4445.17
MO_1423.capt.SI_9380.C5N1GANXX	Tumor	MO_1423	adamantinoma	LUNG	MISC	MISC	Tumor	-4445.01
PO_3045.capt.SI_6911.H77PTADXX	Tumor	PO_3045	EPITHELOID SARCOMA	LYMPH	SARC	SARC	Tumor	-4444.82
MO_1551.capt.SI_12338.C7FN8ANXX	Tumor	MO_1551	DUCTAL CARCINOMA	LIVER	BRCA	BRCA	Tumor	-4442.39
MO_1979.capt.SI_18627.HTW3WBCXY	Tumor	MO_1979	Well Differentiated Liposarcoma	Retroperitoneal Mass	SARC	SARC	Tumor	-4441.7
MO_1202.capt.SI_8135.C4E6CACXX	Tumor	MO_1202	ADENOCARCINOMA	LIVER	PRAD	PRAD	Tumor	-4441.53
TP_2071.capt.SI_11776.HV7YTADXX	Tumor	TP_2071	CLEAR CELL CARCINOMA	PELVIC MASS	OV	OV	Tumor	-4440.98
MO_1724.capt.SI_15392.C9P1VANXX	Tumor	MO_1724	Uterine Corpus Leiomyosarcoma	Abdominal Wall	SARC	SARC	Tumor	-4440.79
PO_3014.capt.SI_5842.C19GBACXX	Tumor	PO_3014	LEUKEMIA	BONE MARROW	ALL	ALL	Tumor	-4440.3
MO_1777.capt.SI_15946.CA1MRANXX	Tumor	MO_1777	Myelofibrosis	CD33/34 Selected PBMCs	MPN	MPN	Tumor	-4439.15
MM_5230.capt.SI_17033.HJLTYBCXY	Tumor	MM_5230	Multiple_Myeloma	Bone Marrow Aspirate	MM	MM	Tumor	-4438.23
MO_1213.capt.SI_7016.C26CMACXX	Tumor	MO_1213	DUCTAL CARCINOMA	LIVER	BRCA	BRCA	Tumor	-4437.17
MM_5209.capt.SI_16615.HJMNJBCXY	Tumor	MM_5209	Multiple_Myeloma	Bone Marrow Aspirate	MM	MM	Tumor	-4437.01
MO_1781.capt.SI_15948.CA1MRANXX	Tumor	MO_1781	Follicular Lymphoma	Lymph Node	NHL	LYMP	Tumor	-4436.79
MO_1806.capt.SI_16221.HGY3JBCXY	Tumor	MO_1806	Left Shifted Leukocytosis¬†	Blood	MPN	MPN	Tumor	-4436.29
MO_1928.capt.SI_17904.HMYVHBCXY	Tumor	MO_1928	Chronic Myelomonocytic Leukemia	PBMCs	LEUK	LEUK	Tumor	-4436.24
MO_2095.capt.SI_20373.H3CT2BCX2	Tumor	MO_2095	Myelofibrosis	Bone Marrow Mononuclear	MPN	MPN	Tumor	-4435.08
TP_2260.capt.SI_14543.HYGWMBCXX	Tumor	TP_2260	Myelofibrosis	CD33/34 Selected Bone Marrow	MPN	MPN	Tumor	-4435.07
MO_1786.capt.SI_16084.CAK8JANXX	Tumor	MO_1786	Breast Invasive Ductal Carcinoma	Liver	BRCA	BRCA	Tumor	-4434.86
MO_1480.capt.SI_10784.C6UV0ANXX	Tumor	MO_1480	ADENOCARCINOMA	LIVER	ESCA	ESCA	Tumor	-4434.58
TP_2213.capt.SI_13642.HTMLKBCXX	Tumor	TP_2213	Prostate Adenocarcinoma	Lymph Node	PRAD	PRAD	Tumor	-4434.57
MO_2085.capt.SI_20441.CC5R2ANXX	Tumor	MO_2085	Breast Invasive Ductal Carcinoma	Lymph Node	BRCA	BRCA	Tumor	-4433.97
SC_9047.capt.SI_6801.C25UFACXX	Tumor	SC_9047	ADENOCARCINOMA	TBD	PRAD	PRAD	Tumor	-4433.69
MO_2093.capt.SI_20372.H3CT2BCX2	Tumor	MO_2093	Diffuse Intrinsic Pontine Glioma	Brain	GBM	GBM	Tumor	-4433.32
MO_1228.capt.SI_7131.C25YLACXX	Tumor	MO_1228	cutaneous adnexal carcinoma	PAROTID	SECR	SECR	Tumor	-4433.13
MO_2137.capt.SI_20814.CC1WGANXX	Tumor	MO_2137	Diffuse Large B Cell Lymphoma	Spleen	NHL	LYMP	Tumor	-4432.6
MO_1197.capt.SI_6906.H77T7ADXX	Tumor	MO_1197	SQUAMOUS CELL CARCINOMA	LYMPH NODE	HNSC	HNSC	Tumor	-4432.21
TP_2423.capt.SI_19044.CBGV4ANXX	Tumor	TP_2423	Squamous Cell Carcinoma of Unknown Primary Origin	Pleura	MISC	MISC	Tumor	-4431.55
MO_1392.capt.SI_8844.C4730ANXX	Tumor	MO_1392	Diffuse Large B-cell Lymphoma	Lymph Node	NHL	LYMP	Tumor	-4431.47
MO_1829.capt.SI_16738.HJMN5BCXY	Tumor	MO_1829	Myelofibrosis	Bone Marrow Mononuclear	MPN	MPN	Tumor	-4431.38
MO_1182.capt.SI_6704.H77P2ADXX	Tumor	MO_1182	LEIOMYOSARCOMA	GLUTEAL MASS	SARC	SARC	Tumor	-4430.36
MO_1153.capt.SI_6472.C1M1KACXX	Tumor	MO_1153	UROTHELIAL CARCINOMA	LIVER	BLCA	BLCA	Tumor	-4429.8
MO_1229.capt.SI_7132.C25UAACXX	Tumor	MO_1229	myxoid round cell liposarcoma	THIGH	SARC	SARC	Tumor	-4428.58
MM_5166.capt.SI_16296.HGW3YBCXY	Tumor	MM_5166	Multiple_Myeloma	Bone Marrow Aspirate	MM	MM	Tumor	-4428.48
MO_2145.capt.SI_20870.HCMNJBCX2	Tumor	MO_2145	Myeloproliferative Neoplasm	Bone Marrow Mononuclear	MPN	MPN	Tumor	-4427.58
MO_1852.capt.SI_16991.HJMNHBCXY	Tumor	MO_1852	Myelofibrosis	PBMCs	MPN	MPN	Tumor	-4426.69
UT_4034.capt.SI_11901.C7FMDANXX	Tumor	UT_4034	ADENOCARCINOMA	TBD	PRAD	PRAD	Tumor	-4426.32
MO_2052.capt.SI_19707.CC2M4ANXX	Tumor	MO_2052	Oropharyngeal Squamous Cell Carcinoma	Lung	HNSC	HNSC	Tumor	-4426.31
TP_2141.capt.SI_12056.H53C5ADXX	Tumor	TP_2141	DUCTAL CARCINOMA	LIVER	BRCA	BRCA	Tumor	-4426.14
MO_1584.capt.SI_13083.H5N33ADXY	Tumor	MO_1584	Prostate Adenocarcinoma	Peritoneal Mass	PRAD	PRAD	Tumor	-4426.03
TP_2233.capt.SI_14483.HYHC3BCXX	Tumor	TP_2233	Glioblastoma Multiforme	Scalp	GBM	GBM	Tumor	-4425.92
MO_1400.capt.SI_8889.C470TANXX	Tumor	MO_1400	SQUAMOUS CELL CARCINOMA	LIVER	HNSC	HNSC	Tumor	-4425.86
MO_1865.capt.SI_17199.HLWMMBCXY	Tumor	MO_1865	Myelofibrosis	PBMCs	MPN	MPN	Tumor	-4425.83
MM_5211.capt.SI_16642.HJMVNBCXY	Tumor	MM_5211	Multiple_Myeloma	Bone Marrow Aspirate	MM	MM	Tumor	-4425.6
MO_1877.capt.SI_17350.CATG2ANXX	Tumor	MO_1877	Rectal Adenocarcinoma	Liver	COLO	COLO	Tumor	-4425.42
SC_9048.capt.SI_6802.C25UFACXX	Tumor	SC_9048	ADENOCARCINOMA	TBD	PRAD	PRAD	Tumor	-4424.35
MO_2232.capt.SI_21689.CC1FJANXX	Tumor	MO_2232	Myelofibrosis	Bone Marrow Mononuclear	MPN	MPN	Tumor	-4423.28
UT_4048.capt.SI_14250.C9EUCANXX	Tumor	UT_4048	Prostate Adenocarcinoma	Tumor RNA_T1	PRAD	PRAD	Tumor	-4423.2
MM_5084.capt.SI_14933.H2WFNBCXY	Tumor	MM_5084	Multiple_Myeloma	Bone Marrow Aspirate	MM	MM	Tumor	-4422.65
MO_1587.capt.SI_13086.H5N5CADXY	Tumor	MO_1587	Chronic Neutrophilic Leukemia	PMNs	MPN	LEUK	Tumor	-4422.2
MO_1609.capt.SI_13632.C8WDNANXX	Tumor	MO_1609	Breast Invasive Ductal Carcinoma	Liver	BRCA	BRCA	Tumor	-4422.05
MM_5052.capt.SI_14455.HYGWKBCXX	Tumor	MM_5052	Multiple_Myeloma	Bone Marrow Aspirate	MM	MM	Tumor	-4422.05
MO_1602.capt.SI_13464.HM55GBCXX	Tumor	MO_1602	Adenoid Cystic Carcinoma	Lung	SECR	SECR	Tumor	-4421.7
MO_1458.capt.SI_9990.C6EL5ANXX	Tumor	MO_1458	CARCINOMA	OMENTUM	MISC	MISC	Tumor	-4420.98
MM_5213.capt.SI_16690.HJMJCBCXY	Tumor	MM_5213	Multiple_Myeloma	Bone Marrow Aspirate	MM	MM	Tumor	-4420.85
MO_1977.capt.SI_18499.HTWHYBCXY	Tumor	MO_1977	Sarcomatoid Renal Cell Carcinoma	Lymph Node	KDNY	KDNY	Tumor	-4420.02
MO_1757.capt.SI_15857.CA5GKANXX	Tumor	MO_1757	Breast Invasive Ductal Carcinoma	Chest Wall	BRCA	BRCA	Tumor	-4418.91
MO_1183.capt.SI_6705.H77P1ADXX	Tumor	MO_1183	MELANOMA	SUBCUTANEOUS NODULE (ARM)	SKCM	SKCM	Tumor	-4416.22
MO_1374.capt.SI_8694.C46V9ANXX	Tumor	MO_1374	MELANOMA	BREAST	SKCM	SKCM	Tumor	-4416.08
MO_1677.capt.SI_14736.H2VNJBCXY	Tumor	MO_1677	Undifferentiated Carcinoma of Unknown Primary	Pelvic Mass	MISC	MISC	Tumor	-4414.92
MO_2192.capt.SI_21453.HHMTTBCX2	Tumor	MO_2192	Myelofibrosis	PBMCs	MPN	MPN	Tumor	-4414.82
MO_1404.capt.SI_8974.C472MANXX	Tumor	MO_1404	LEIOMYOSARCOMA	ABDOMINAL MASS	SARC	SARC	Tumor	-4413.86
TP_2034.capt.SI_6572.D1PYGACXX	Tumor	TP_2034	ADENOCARCINOMA	BONE	PRAD	PRAD	Tumor	-4410.05
MO_1693.capt.SI_14941.H2VMNBCXY	Tumor	MO_1693	Bladder Urothelial Carcinoma	Bladder	BLCA	BLCA	Tumor	-4410.01
MO_1883.capt.SI_17417.CAYW8ANXX	Tumor	MO_1883	Gallbladder Adenocarcinoma	Abdominal Mass	CHOL	CHOL	Tumor	-4409.89
MM_5014.capt.SI_13475.HM55GBCXX	Tumor	MM_5014	Multiple_Myeloma	Bone Marrow Aspirate	MM	MM	Tumor	-4408.87
MO_1648.capt.SI_14378.HYJ7MBCXX	Tumor	MO_1648	Invasive Breast Carcinoma	Breast FNA	BRCA	BRCA	Tumor	-4407.76
MM_5212.capt.SI_16643.HJMVNBCXY	Tumor	MM_5212	Multiple_Myeloma	Bone Marrow Aspirate	MM	MM	Tumor	-4407.53
UT_4001.capt.SI_8723.C46NFANXX	Tumor	UT_4001	ADENOCARCINOMA	TBD	PRAD	PRAD	Tumor	-4407.3
MO_1546.capt.SI_12092.H53CLADXX	Tumor	MO_1546	Myxofibrosarcoma	Lung	SARC	SARC	Tumor	-4407.15
MO_1506.capt.SI_11423.HV75LADXX	Tumor	MO_1506	ADENOCARCINOMA	LYMPH NODE	ESCA	ESCA	Tumor	-4407.14
SC_9056.capt.SI_6986.D26P3ACXX	Tumor	SC_9056	ADENOCARCINOMA	TBD	PRAD	PRAD	Tumor	-4406.75
MO_2135.capt.SI_20813.CC1WGANXX	Tumor	MO_2135	Prostate Adenocarcinoma	Liver	PRAD	PRAD	Tumor	-4405.29
MO_2046.capt.SI_19403.CBT4DANXX	Tumor	MO_2046	Prostate Adenocarcinoma	Pelvic Mass	PRAD	PRAD	Tumor	-4404.65
SC_9049.capt.SI_6803.C25UFACXX	Tumor	SC_9049	ADENOCARCINOMA	TBD	PRAD	PRAD	Tumor	-4404.07
MO_2248.capt.SI_21705.CC1FJANXX	Tumor	MO_2248	Myeloproliferative Neoplasm	Bone Marrow Mononuclear	MPN	MPN	Tumor	-4403.77
MM_5219.capt.SI_16762.CAU1YANXX	Tumor	MM_5219	Multiple_Myeloma	Bone Marrow Aspirate	MM	MM	Tumor	-4403.65
TP_2477.capt.SI_19274.CBTA7ANXX	Tumor	TP_2477	Intrahepatic Cholangiocarcinoma	Liver	CHOL	CHOL	Tumor	-4403.4
TP_2047.capt.SI_11310.C6V1BANXX	Tumor	TP_2047	ADENOCARCINOMA	LUNG	PAAD	PAAD	Tumor	-4402.6
MO_1588.capt.SI_13091.H5N5CADXY	Tumor	MO_1588	Adenoid Cystic Carcinoma	Lung	SECR	SECR	Tumor	-4402.46
MM_5241.capt.SI_17115.HJNLVBCXY	Tumor	MM_5241	Multiple_Myeloma	Bone Marrow Aspirate	MM	MM	Tumor	-4402.17
MO_1972.capt.SI_18504.HTYGTBCXY	Tumor	MO_1972	Myelofibrosis	PBMCs	MPN	MPN	Tumor	-4400.91
PO_3045.capt.SI_6911.C2560ACXX	Tumor	PO_3045	EPITHELOID SARCOMA	LYMPH	SARC	SARC	Tumor	-4400.78
MO_1197.capt.SI_6906.C2560ACXX	Tumor	MO_1197	SQUAMOUS CELL CARCINOMA	LYMPH NODE	HNSC	HNSC	Tumor	-4399.89
MO_1346.capt.SI_8386.C46LAANXX	Tumor	MO_1346	malignant myoepithelioma	LYMPH NODE	SECR	SECR	Tumor	-4399.85
MO_1675.capt.SI_14678.C9ENRANXX	Tumor	MO_1675	Breast Invasive Ductal Carcinoma	Lung	BRCA	BRCA	Tumor	-4399.46
MO_2151.capt.SI_20970.HG5WGBCX2	Tumor	MO_2151	Peripheral T-Cell Lymphoma, Not Otherwise Specified	Pleura	NHL	LYMP	Tumor	-4399.11
UT_4003.capt.SI_8727.C46NFANXX	Tumor	UT_4003	ADENOCARCINOMA	TBD	PRAD	PRAD	Tumor	-4398.95
MO_1603.capt.SI_13465.HM55GBCXX	Tumor	MO_1603	Nasopharyngeal Carcinoma	Liver	MISC	MISC	Tumor	-4396.5
MO_1739.capt.SI_15477.H3Y52BCXY	Tumor	MO_1739	Perihilar Intrahepatic Cholangiocarcinoma	Liver	CHOL	CHOL	Tumor	-4396.3
UT_4028.capt.SI_11778.C7G09ANXX	Tumor	UT_4028	ADENOCARCINOMA	TBD	PRAD	PRAD	Tumor	-4394.75
MO_1689.capt.SI_14877.H2WH5BCXY	Tumor	MO_1689	Breast Invasive Ductal Carcinoma	Lymph Node	BRCA	BRCA	Tumor	-4394.25
UT_4029.capt.SI_11780.HVKM7ADXX	Tumor	UT_4029	ADENOCARCINOMA	TBD	PRAD	PRAD	Tumor	-4393.77
MO_1072.capt.SI_5316.D12MJACXX	Tumor	MO_1072	SQUAMOUS CELL CARCINOMA	BUTTOCK	HNSC	HNSC	Tumor	-4393.27
UT_4005.capt.SI_8731.C46NFANXX	Tumor	UT_4005	ADENOCARCINOMA	TBD	PRAD	PRAD	Tumor	-4393.14
TP_2298.capt.SI_15302.H3V7CBCXY	Tumor	TP_2298	Myelofibrosis	CD33/34 Selected PBMCs	MPN	MPN	Tumor	-4389.34
MO_2249.capt.SI_21820.HHMTHBCX2	Tumor	MO_2249	Breast Invasive Ductal Carcinoma	Bone	BRCA	BRCA	Tumor	-4389.07
MO_1922.capt.SI_18982.CBKMCANXX	Tumor	MO_1922	Myelofibrosis	PBMCs	MPN	MPN	Tumor	-4388.88
MO_1398.capt.SI_8887.C4739ANXX	Tumor	MO_1398	Diffuse Large B-cell Lymphoma	Left Arm	NHL	LYMP	Tumor	-4388.52
MO_2209.capt.SI_21455.CC1L3ANXX	Tumor	MO_2209	Myelofibrosis	PBMCs	MPN	MPN	Tumor	-4386.62
TP_2150.capt.SI_12342.H523CADXX	Tumor	TP_2150	Synovial Sarcoma	Lung	SARC	SARC	Tumor	-4386.1
TP_2067.capt.SI_9229.C5N1HANXX	Tumor	TP_2067	LEIOMYOSARCOMA	PELVIC MASS	SARC	SARC	Tumor	-4384.59
MO_1234.capt.SI_13027.C8LK8ANXX	Tumor	MO_1234	Prostate Adenocarcinoma	Lymph Node	PRAD	PRAD	Tumor	-4384.27
MO_1333.capt.SI_8244.C471RANXX	Tumor	MO_1333	nonseminomatous germ cell tumor	LYMPH NODE	TGCT	TGCT	Tumor	-4384.25
MO_1179.capt.SI_6701.H15U7ADXX	Tumor	MO_1179	ADENOCARCINOMA	BONE	PRAD	PRAD	Tumor	-4383.82
MO_1975.capt.SI_18626.CBFYPANXX	Tumor	MO_1975	Prostate Adenocarcinoma	Lymph Node	PRAD	PRAD	Tumor	-4383.72
MO_1762.capt.SI_15809.CA300ANXX	Tumor	MO_1762	Myelofibrosis	CD3/4 Depleted PBMCs	MPN	MPN	Tumor	-4383.48
MO_2103.capt.SI_20477.H3GK2BCX2	Tumor	MO_2103	Myelofibrosis	PBMCs	MPN	MPN	Tumor	-4382.52
MO_1411.capt.SI_9312.C5N2AANXX	Tumor	MO_1411	MIXED DUCTAL AND LOBULAR CARCINOMA	CHEST WALL	BRCA	BRCA	Tumor	-4382.49
UT_4050.capt.SI_14306.C9EN9ANXX	Tumor	UT_4050	Prostate Adenocarcinoma	Tumor RNA	PRAD	PRAD	Tumor	-4379.42
MO_1840.capt.SI_16758.CAU1YANXX	Tumor	MO_1840	Myelofibrosis	Bone Marrow Mononuclear	MPN	MPN	Tumor	-4379.04
MO_1983.capt.SI_18628.HTW3WBCXY	Tumor	MO_1983	Chronic Lymphocytic Leukemia	Bone Marrow Mononuclear	LEUK	LEUK	Tumor	-4378.82
PO_3037.capt.SI_6641.H0V86ADXX	Tumor	PO_3037	RHABDOMYOSARCOMA	BONE MARROW	RHABDO	RHABDO	Tumor	-4378.7
MO_1599.capt.SI_13333.HL5FCBCXX	Tumor	MO_1599	Myelofibrosis	CD33/34 Selected PBMCs	MPN	MPN	Tumor	-4377.27
TP_2050.capt.SI_11267.C6UPNANXX	Tumor	TP_2050	CLEAR CELL ADENOCARCINOMA	ABDOMINAL MASS	MISC	MISC	Tumor	-4377.18
MM_5144.capt.SI_15813.HF3MLBCXY	Tumor	MM_5144	Multiple_Myeloma	Bone Marrow Aspirate	MM	MM	Tumor	-4376.03
SC_9031.capt.SI_8195.H9TBGADXX	Tumor	SC_9031	ADENOCARCINOMA	TBD	PRAD	PRAD	Tumor	-4375.92
MO_1496.capt.SI_11307.C6V1BANXX	Tumor	MO_1496	overlapping acinar and neuroendocrine features	LYMPH NODE	PRAD	PRAD	Tumor	-4375.91
MO_1239.capt.SI_11947.C7G08ANXX	Tumor	MO_1239	DUCTAL CARCINOMA	LIVER	BRCA	BRCA	Tumor	-4375.7
MO_1324.capt.SI_8129.C4E6CACXX	Tumor	MO_1324	DUCTAL CARCINOMA	LIVER	BRCA	BRCA	Tumor	-4375.18
MM_5189.capt.SI_16379.HHHJ5BCXY	Tumor	MM_5189	Multiple_Myeloma	Bone Marrow Aspirate	MM	MM	Tumor	-4375.01
TP_2037.capt.SI_6791.H77P6ADXX	Tumor	TP_2037	ADENOCARCINOMA	LYMPH NODE	PRAD	PRAD	Tumor	-4374.26
TP_2438.capt.SI_17909.HMVJNBCXY	Tumor	TP_2438	Anal Squamous Cell Carcinoma	Anus	COLO	COLO	Tumor	-4374.2
TP_2043.capt.SI_7127.D27KNACXX	Tumor	TP_2043	SOLITARY FIBROUS TUMOR	LUNG	SARC	SARC	Tumor	-4373.81
PO_3036.capt.SI_6584.D1PYGACXX	Tumor	PO_3036	LEUKEMIA	BONE MARROW	ALL	ALL	Tumor	-4373.17
MM_5218.capt.SI_17072.HJNTLBCXY	Tumor	MM_5218	Multiple_Myeloma	Bone Marrow Aspirate	MM	MM	Tumor	-4372.54
MM_5231.capt.SI_17034.HJLTYBCXY	Tumor	MM_5231	Multiple_Myeloma	Bone Marrow Aspirate	MM	MM	Tumor	-4371.4
PO_3037.capt.SI_6641.C33JEACXX	Tumor	PO_3037	RHABDOMYOSARCOMA	BONE MARROW	RHABDO	RHABDO	Tumor	-4369.5
MO_1547.capt.SI_12195.C7FVAANXX	Tumor	MO_1547	HIGH-GRADE CARCINOMA	LYMPH NODE	SECR	SECR	Tumor	-4369.07
MO_1552.capt.SI_12339.H523TADXX	Tumor	MO_1552	CHOLANGIOCARCINOMA	LIVER	CHOL	CHOL	Tumor	-4367.94
MO_1479.capt.SI_10783.C6UV0ANXX	Tumor	MO_1479	RHABDOMYOSARCOMA	LUNG	SARC	SARC	Tumor	-4367.72
MO_1443.capt.SI_9798.C5N31ANXX	Tumor	MO_1443	ADENOCARCINOMA	BONE	PRAD	PRAD	Tumor	-4366.4
MO_1317.capt.SI_7994.C475EANXX	Tumor	MO_1317	DUCTAL CARCINOMA	LYMPH NODE	BRCA	BRCA	Tumor	-4365.92
UT_4004.capt.SI_8728.C46NFANXX	Tumor	UT_4004	ADENOCARCINOMA	TBD	PRAD	PRAD	Tumor	-4365.39
MO_1957.capt.SI_18223.HTWNHBCXY	Tumor	MO_1957	Breast Invasive Ductal Carcinoma	Liver	BRCA	BRCA	Tumor	-4364.88
MO_1605.capt.SI_13640.HTMLKBCXX	Tumor	MO_1605	Esophageal Adenocarcinoma	Lung	ESCA	ESCA	Tumor	-4364.4
TP_2151.capt.SI_12299.H523NADXX	Tumor	TP_2151	Leiomyosarcoma	Lung	SARC	SARC	Tumor	-4363.72
UT_4002.capt.SI_8725.C46NFANXX	Tumor	UT_4002	ADENOCARCINOMA	TBD	PRAD	PRAD	Tumor	-4363.56
TP_2325.capt.SI_16222.HHGCMBCXY	Tumor	TP_2325	Sebaceous Carcinoma	Conjunctiva	MISC	MISC	Tumor	-4363.21
MO_1171.capt.SI_6642.D21U5ACXX	Tumor	MO_1171	TERATOMA TO PRIMITIVE SMALL ROUND BLUE CELL TUMOR	LYMPH NODE	TGCT	TGCT	Tumor	-4362.8
MO_1727.capt.SI_15305.H3YHGBCXY	Tumor	MO_1727	Papillary Renal Cell Carcinoma	Lymph Node	KDNY	KDNY	Tumor	-4362.16
MO_1617.capt.SI_13834.C92F3ANXX	Tumor	MO_1617	Leiomyosarcoma	Lung	SARC	SARC	Tumor	-4362.1
MO_1691.capt.SI_14931.H2WFNBCXY	Tumor	MO_1691	High Grade Ovarian Serous Adenocarcinoma	Liver	OV	OV	Tumor	-4362
SC_9083.capt.SI_8165.H9TF9ADXX	Tumor	SC_9083	ADENOCARCINOMA	TBD	PRAD	PRAD	Tumor	-4361.29
MO_1782.capt.SI_15949.CA1MRANXX	Tumor	MO_1782	Breast Invasive Lobular Carcinoma	Thoracentesis	BRCA	BRCA	Tumor	-4361.05
MM_5249.capt.SI_17197.HLLM3BCXY	Tumor	MM_5249	Multiple_Myeloma	Bone Marrow Aspirate	MM	MM	Tumor	-4360.83
MO_1774.capt.SI_16005.CA1MRANXX	Tumor	MO_1774	Renal Cell Carcinoma	Renal Mass	KDNY	KDNY	Tumor	-4359.85
MO_1848.capt.SI_16907.HJLW2BCXY	Tumor	MO_1848	Polycythemia Vera	Bone Marrow Mononuclear	MPN	MPN	Tumor	-4359.23
TP_2047.capt.SI_8704.HA9L4ADXX	Tumor	TP_2047	ADENOCARCINOMA	LUNG	PAAD	PAAD	Tumor	-4359.17
MO_1821.capt.SI_16637.HJMVNBCXY	Tumor	MO_1821	Essential Thrombocythemia	PBMCs	MPN	MPN	Tumor	-4358.93
MO_1743.capt.SI_15683.CA5HJANXX	Tumor	MO_1743	Myelofibrosis	CD33/34 Selected PBMCs	MPN	MPN	Tumor	-4358.38
PO_3065.capt.SI_7780.C3L7FACXX	Tumor	PO_3065	LEUKEMIA	BONE MARROW	AML	AML	Tumor	-4357.93
MO_1753.capt.SI_15684.CA5HJANXX	Tumor	MO_1753	Polycythemia Vera	CD33/34 Selected Bone Marrow	MPN	MPN	Tumor	-4357.63
MO_2252.capt.SI_21822.HHMVCBCX2	Tumor	MO_2252	Myxofibrosarcoma	Lung	SARC	SARC	Tumor	-4357.41
MO_1645.capt.SI_14312.C9EFTANXX	Tumor	MO_1645	Myeloproliferative Neoplasm	CD33/34 Selected PBMCs	MPN	MPN	Tumor	-4356.4
MO_1380.capt.SI_8696.C46V9ANXX	Tumor	MO_1380	ADENOCARCINOMA	LIVER	ESCA	ESCA	Tumor	-4356.06
MO_2013.capt.SI_19042.CBGV4ANXX	Tumor	MO_2013	Thyroid Gland Papillary Carcinoma	Lung	THCA	THCA	Tumor	-4355.7
MM_5139.capt.SI_15797.HF7GMBCXY	Tumor	MM_5139	Multiple_Myeloma	Bone Marrow Aspirate	MM	MM	Tumor	-4355.17
MO_1654.capt.SI_14457.HYGWKBCXX	Tumor	MO_1654	Esophageal Adenocarcinoma	Esophagus	ESCA	ESCA	Tumor	-4355.11
MO_1439.capt.SI_9741.C5N0KANXX	Tumor	MO_1439	metaplastic carcinoma	LIVER	BRCA	BRCA	Tumor	-4354.38
SC_9032.capt.SI_6575.H0UUEADXX	Tumor	SC_9032	ADENOCARCINOMA	TBD	PRAD	PRAD	Tumor	-4354.2
MO_1583.capt.SI_13084.C8LK8ANXX	Tumor	MO_1583	Esophageal Adenocarcinoma	Liver	ESCA	ESCA	Tumor	-4353.95
MM_5181.capt.SI_16299.HH2MLBCXY	Tumor	MM_5181	Multiple_Myeloma	Bone Marrow Aspirate	MM	MM	Tumor	-4353.43
MO_1737.capt.SI_20810.CC1WGANXX	Tumor	MO_1737	Adenoid Cystic Carcinoma	Lung	SECR	SECR	Tumor	-4353
MO_1413.capt.SI_9226.C4R00ANXX	Tumor	MO_1413	Follicular Lymphoma	Lymph Node	NHL	LYMP	Tumor	-4351.75
PO_3050.capt.SI_7128.C25UAACXX	Tumor	PO_3050	LEUKEMIA	BONE MARROW	AML	AML	Tumor	-4350.45
MO_1187.capt.SI_6797.H77P7ADXX	Tumor	MO_1187	SQUAMOUS CELL CARCINOMA	LIVER	HNSC	HNSC	Tumor	-4350.42
MM_5096.capt.SI_15086.H523VBCXY	Tumor	MM_5096	Multiple_Myeloma	Bone Marrow Aspirate	MM	MM	Tumor	-4349.48
MM_5015.capt.SI_13517.HMHHJBCXX	Tumor	MM_5015	Multiple_Myeloma	Bone Marrow Aspirate	MM	MM	Tumor	-4349.32
MO_2111.capt.SI_20557.HCMNWBCX2	Tumor	MO_2111	Breast Invasive Ductal Carcinoma	Liver	BRCA	BRCA	Tumor	-4349.16
MM_5083.capt.SI_14932.H2WFNBCXY	Tumor	MM_5083	Multiple_Myeloma	Bone Marrow Aspirate	MM	MM	Tumor	-4348.94
MO_1160.capt.SI_6478.C1M1KACXX	Tumor	MO_1160	MERKEL CELL CARCINOMA	LIVER	MISC	MISC	Tumor	-4348.33
MO_2043.capt.SI_19390.HYJJHBCXY	Tumor	MO_2043	Follicular Lymphoma	Pleural Effusion	NHL	LYMP	Tumor	-4348.27
MM_5090.capt.SI_14974.H2VFJBCXY	Tumor	MM_5090	Multiple_Myeloma	Bone Marrow Aspirate	MM	MM	Tumor	-4346.73
MO_1624.capt.SI_14077.HVHNWBCXX	Tumor	MO_1624	Polycythemia Vera	CD33/34 Selected PBMCs	MPN	MPN	Tumor	-4345.97
MO_1646.capt.SI_14423.HYGTTBCXX	Tumor	MO_1646	Endometrial Serous Adenocarcinoma	Lung	UCEC	UCEC	Tumor	-4345.63
MM_5217.capt.SI_16742.HJMN5BCXY	Tumor	MM_5217	Multiple_Myeloma	Bone Marrow Aspirate	MM	MM	Tumor	-4345.37
MO_1233.capt.SI_7135.C25UAACXX	Tumor	MO_1233	ADENOID CYSTIC CARCINOMA	LIVER	SECR	SECR	Tumor	-4344.82
MO_2139.capt.SI_20857.HCMNJBCX2	Tumor	MO_2139	Myeloproliferative Neoplasm	PBMCs	MPN	MPN	Tumor	-4344.35
UT_4042.capt.SI_14123.C9ENRANXX	Tumor	UT_4042	Prostate Adenocarcinoma	Tumor RNA	PRAD	PRAD	Tumor	-4344.13
MM_5053.capt.SI_14456.HYGWKBCXX	Tumor	MM_5053	Multiple_Myeloma	Bone Marrow Aspirate	MM	MM	Tumor	-4342.38
MO_1600.capt.SI_13419.HL2MMBCXX	Tumor	MO_1600	Dedifferentiated Liposarcoma	Abdominal Mass	SARC	SARC	Tumor	-4342.02
TP_2158.capt.SI_12478.H3MG7ADXX	Tumor	TP_2158	Myelofibrosis	PBMCs	MPN	MPN	Tumor	-4340.95
MO_1853.capt.SI_17031.CB02EANXX	Tumor	MO_1853	Myelofibrosis	PBMCs	MPN	MPN	Tumor	-4340.85
MO_1685.capt.SI_14800.H32V5BCXY	Tumor	MO_1685	Myelofibrosis	CD33/34 Selected Bone Marrow	MPN	MPN	Tumor	-4340.63
MO_2215.capt.SI_21542.HHMTYBCX2	Tumor	MO_2215	Myelofibrosis	PBMCs	MPN	MPN	Tumor	-4340.05
MO_1616.capt.SI_13833.HTMFWBCXX	Tumor	MO_1616	Synovial Sarcoma	Liver	SARC	SARC	Tumor	-4339.31
MM_5200.capt.SI_16440.HHGCKBCXY	Tumor	MM_5200	Multiple_Myeloma	Bone Marrow Aspirate	MM	MM	Tumor	-4337.77
MO_2196.capt.SI_21357.CC1FDANXX	Tumor	MO_2196	Follicular Lymphoma	Lymph Node	NHL	LYMP	Tumor	-4337.56
MO_1363.capt.SI_8555.C59M2ACXX	Tumor	MO_1363	poorly differentiated adenocarcinoma	LYMPH NODE	MISC	MISC	Tumor	-4337.2
MM_5229.capt.SI_16993.HJLJ2BCXY	Tumor	MM_5229	Multiple_Myeloma	Bone Marrow Aspirate	MM	MM	Tumor	-4336.04
UT_4007.capt.SI_8737.C46NFANXX	Tumor	UT_4007	ADENOCARCINOMA	TBD	PRAD	PRAD	Tumor	-4335.54
TP_2308.capt.SI_15525.HFCFKBCXY	Tumor	TP_2308	Breast Invasive Lobular Carcinoma	Bone	BRCA	BRCA	Tumor	-4335.17
MO_1994.capt.SI_18702.CBKLTANXX	Tumor	MO_1994	Myelofibrosis	Bone Marrow Mononuclear	MPN	MPN	Tumor	-4333.98
SC_9072.capt.SI_7691.D2GC3ACXX	Tumor	SC_9072	ADENOCARCINOMA	TBD	PRAD	PRAD	Tumor	-4333.8
MO_1181.capt.SI_6703.H77P1ADXX	Tumor	MO_1181	LEIOMYOSARCOMA	ABDOMEN	SARC	SARC	Tumor	-4332.8
MO_1842.capt.SI_16870.HJMN3BCXY	Tumor	MO_1842	Follicular Lymphoma	Lymph Node	NHL	LYMP	Tumor	-4332.71
MM_5242.capt.SI_17116.HJNLVBCXY	Tumor	MM_5242	Multiple_Myeloma	Bone Marrow Aspirate	MM	MM	Tumor	-4331.84
PO_3044.capt.SI_6910.H77PTADXX	Tumor	PO_3044	OSTEOSARCOMA	LUNG	SARC	SARC	Tumor	-4331.63
MO_1741.capt.SI_15524.H5527BCXY	Tumor	MO_1741	Myelofibrosis	CD33/34 Selected Bone Marrow	MPN	MPN	Tumor	-4331.23
MO_1819.capt.SI_16610.HJLLHBCXY	Tumor	MO_1819	Pancreatic Neuroendocrine Tumor	Liver	PAAD	PAAD	Tumor	-4330.54
MM_5187.capt.SI_16377.HHHJ5BCXY	Tumor	MM_5187	Multiple_Myeloma	Bone Marrow Aspirate	MM	MM	Tumor	-4330.29
MO_1349.capt.SI_8393.C4JU8ACXX	Tumor	MO_1349	Plasma Cell Myeloma	CD138 Selected Bone Marrow	MM	MM	Tumor	-4330.02
MM_5248.capt.SI_17188.HJNT7BCXY	Tumor	MM_5248	Multiple_Myeloma	Bone Marrow Aspirate	MM	MM	Tumor	-4328.14
MM_5127.capt.SI_15576.HFCGLBCXY	Tumor	MM_5127	Multiple_Myeloma	Bone Marrow Aspirate	MM	MM	Tumor	-4327.72
TP_2191.capt.SI_12995.H5N35ADXY	Tumor	TP_2191	Clear Cell Renal Cell Carcinoma	Thyroid	KDNY	KDNY	Tumor	-4327.23
MO_2107.capt.SI_20465.H3JFYBCX2	Tumor	MO_2107	Adult B Acute Lymphoblastic Leukemia	PBMCs	LEUK	ALL	Tumor	-4327.05
MO_1236.capt.SI_7208.C245WACXX	Tumor	MO_1236	ADENOCARCINOMA	LYMPH NODE	LUNG	LUNG	Tumor	-4326.94
MO_1749.capt.SI_15801.CA3TJANXX	Tumor	MO_1749	Pituitary Gland Carcinoma	Liver	MISC	MISC	Tumor	-4325.81
MO_1399.capt.SI_8888.C470TANXX	Tumor	MO_1399	DUCTAL CARCINOMA	BONE	BRCA	BRCA	Tumor	-4325.27
MO_1230.capt.SI_7133.C25UAACXX	Tumor	MO_1230	DUCTAL CARCINOMA	LIVER	BRCA	BRCA	Tumor	-4324.63
MO_2178.capt.SI_21232.HG3JJBCX2	Tumor	MO_2178	Myelofibrosis	PBMCs	MPN	MPN	Tumor	-4322.2
MM_5179.capt.SI_16297.HGW3YBCXY	Tumor	MM_5179	Multiple_Myeloma	Bone Marrow Aspirate	MM	MM	Tumor	-4321.42
MO_1610.capt.SI_13735.HTM5HBCXX	Tumor	MO_1610	Undifferentiated Pleomorphic Sarcoma/Malignant Fibrous Histiocytoma/High-Grade Spindle Cell Sarcoma	Femur	SARC	SARC	Tumor	-4320.62
MO_2155.capt.SI_21007.HG5TNBCX2	Tumor	MO_2155	Mantle Cell Lymphoma	Lymph Node	NHL	LYMP	Tumor	-4320.33
MO_1335.capt.SI_8245.C471RANXX	Tumor	MO_1335	DUCTAL CARCINOMA	LIVER	BRCA	BRCA	Tumor	-4320.27
TP_2192.capt.SI_12892.H2NKYADXY	Tumor	TP_2192	Gallbladder Adenocarcinoma	Liver	CHOL	CHOL	Tumor	-4320.13
MO_1652.capt.SI_14531.HYGVGBCXX	Tumor	MO_1652	Dedifferentiated Chondrosarcoma	Lung	SARC	SARC	Tumor	-4319.4
MO_1341.capt.SI_8321.C46WVANXX	Tumor	MO_1341	CHOLANGIOCARCINOMA	ABDOMINAL MASS	CHOL	CHOL	Tumor	-4318.05
MO_2140.capt.SI_20967.HG5TNBCX2	Tumor	MO_2140	Myelofibrosis	PBMCs	MPN	MPN	Tumor	-4318.04
UT_4049.capt.SI_14255.C9EMPANXX	Tumor	UT_4049	Prostate Adenocarcinoma	Tumor RNA_T2	PRAD	PRAD	Tumor	-4317.42
MO_1373.capt.SI_8654.C59PDACXX	Tumor	MO_1373	SQUAMOUS CELL CARCINOMA	LUNG	HNSC	HNSC	Tumor	-4317.11
TP_2047.capt.SI_8704.HA9PMADXX	Tumor	TP_2047	ADENOCARCINOMA	LUNG	PAAD	PAAD	Tumor	-4316.73
TP_2243.capt.SI_14080.HVHMNBCXX	Tumor	TP_2243	Myelofibrosis	CD33/34 Selected Bone Marrow	MPN	MPN	Tumor	-4316.71
TP_2246.capt.SI_14353.HYJ7KBCXX	Tumor	TP_2246	Small Intestinal Adenocarcinoma	Lymph Node	COLO	COLO	Tumor	-4316.01
MO_1936.capt.SI_17966.HMV57BCXY	Tumor	MO_1936	Undifferentiated Pleomorphic Sarcoma/Malignant Fibrous Histiocytoma/High-Grade Spindle Cell Sarcoma¬†	Lung	SARC	SARC	Tumor	-4315.12
Human_Normal_Tissues.capt.SI_13210.C8LJ8ANXX	Normal	Human_Normal_Tissues	heart	heart	heart	heart	Normal	-4314.72
MO_1190.capt.SI_6799.C2560ACXX	Tumor	MO_1190	DUCTAL / LOBULAR CARCINOMA	BLADDER	BRCA	BRCA	Tumor	-4314.05
MO_1165.capt.SI_6570.D1RV8ACXX	Tumor	MO_1165	LEIOMYOSARCOMA	BREAST	SARC	SARC	Tumor	-4313.99
MO_1336.capt.SI_8246.C471RANXX	Tumor	MO_1336	ADENOCARCINOMA	BONE	PRAD	PRAD	Tumor	-4313.72
MM_5112.capt.SI_15301.H3V7CBCXY	Tumor	MM_5112	Multiple_Myeloma	Bone Marrow Aspirate	MM	MM	Tumor	-4313.63
TP_2431.capt.SI_17557.CAUU8ANXX	Tumor	TP_2431	Mantle Cell Lymphoma	Conjunctiva	NHL	LYMP	Tumor	-4313.26
MM_5133.capt.SI_15725.CA5HJANXX	Tumor	MM_5133	Multiple_Myeloma	Bone Marrow Aspirate	MM	MM	Tumor	-4313.12
MO_2017.capt.SI_19084.CBKM0ANXX	Tumor	MO_2017	Prostate Adenocarcinoma	Lymph Node	PRAD	PRAD	Tumor	-4313.12
MO_1331.capt.SI_8243.C471RANXX	Tumor	MO_1331	SQUAMOUS CELL CARCINOMA	LUNG	HNSC	HNSC	Tumor	-4312.91
TP_2131.capt.SI_11906.C7F4VANXX	Tumor	TP_2131	UROTHELIAL CARCINOMA	LIVER	BLCA	BLCA	Tumor	-4311.95
MM_5169.capt.SI_16092.HGWFYBCXY	Tumor	MM_5169	Multiple_Myeloma	Bone Marrow Aspirate	MM	MM	Tumor	-4311.74
MM_5111.capt.SI_15300.H3V7CBCXY	Tumor	MM_5111	Multiple_Myeloma	Bone Marrow Aspirate	MM	MM	Tumor	-4311.33
PO_3027.capt.SI_6353.D1R6AACXX	Tumor	PO_3027	NEUROBLASTOMA	ADRENAL GLAND	NRBL	NRBL	Tumor	-4310.26
MO_1997.capt.SI_21210.HG5Y2BCX2	Tumor	MO_1997	Myelofibrosis	PBMCs	MPN	MPN	Tumor	-4310
MO_2161.capt.SI_21141.HG3J7BCX2	Tumor	MO_2161	Myelofibrosis	PBMCs	MPN	MPN	Tumor	-4309.85
MO_1982.capt.SI_18501.HTT7NBCXY	Tumor	MO_1982	Diffuse Large B Cell Lymphoma	Liver	NHL	LYMP	Tumor	-4309.74
TP_2474.capt.SI_18649.HTW2NBCXY	Tumor	TP_2474	Sebaceous Carcinoma	Subq Nodule	SECR	SECR	Tumor	-4308.49
MO_1340.capt.SI_8247.C471RANXX	Tumor	MO_1340	signet ring adenocarcinoma	PERITONEAL FLUID	STAD	STAD	Tumor	-4306.06
MM_5047.capt.SI_14347.HYHYVBCXX	Tumor	MM_5047	Multiple_Myeloma	Bone Marrow Aspirate	MM	MM	Tumor	-4305.98
MO_1200.capt.SI_6936.H77UCADXX	Tumor	MO_1200	ADENOCARCINOMA	LYMPH NODE	PRAD	PRAD	Tumor	-4305.75
MM_5154.capt.SI_15942.HFF23BCXY	Tumor	MM_5154	Multiple_Myeloma	Bone Marrow Aspirate	MM	MM	Tumor	-4305.38
MO_2089.capt.SI_20299.H3F3KBCX2	Tumor	MO_2089	Prostate Adenocarcinoma	Lymph Node	PRAD	PRAD	Tumor	-4304.35
MO_1615.capt.SI_13841.HTMLHBCXX	Tumor	MO_1615	Nasopharyngeal Carcinoma	Liver	MISC	MISC	Tumor	-4304.06
UT_4042.capt.SI_14125.C9ENVANXX	Normal	UT_4042	Prostate Adenocarcinoma	Adjacent Normal RNA	PRAD	PRAD	Normal	-4303.97
MO_1580.capt.SI_13081.H5N33ADXY	Tumor	MO_1580	Intrahepatic Cholangiocarcinoma	Liver	CHOL	CHOL	Tumor	-4303.4
MO_1463.capt.SI_10151.C6EHCANXX	Tumor	MO_1463	Myelofibrosis	CD34 Selected PBMCs	MPN	MPN	Tumor	-4303.08
MM_5239.capt.SI_17070.HJNH5BCXY	Tumor	MM_5239	Multiple_Myeloma	Bone Marrow Aspirate	MM	MM	Tumor	-4303.03
UT_4048.capt.SI_14252.C9EUCANXX	Normal	UT_4048	Prostate Adenocarcinoma	Adjacent Normal RNA	PRAD	PRAD	Normal	-4302.48
MO_2250.capt.SI_21821.HHTKWBCX2	Tumor	MO_2250	Prostate Adenocarcinoma	Bone	PRAD	PRAD	Tumor	-4302.12
MO_1947.capt.SI_18048.HMVWWBCXY	Tumor	MO_1947	Polycythemia Vera	PBMCs	MPN	MPN	Tumor	-4301.65
MO_1327.capt.SI_8130.C4E6CACXX	Tumor	MO_1327	Mycosis Fungoides	PBMCs	NHL	LYMP	Tumor	-4300.39
PO_3084.capt.SI_8605.C5A4VACXX	Tumor	PO_3084	SPINDLE CELL CARCINOMA	CHEST WALL	MISC	MISC	Tumor	-4300.18
MO_1133.capt.SI_6228.D1RWDACXX	Tumor	MO_1133	SYNOVIAL SARCOMA	EPIDURAL	SARC	SARC	Tumor	-4299.53
MO_1715.capt.SI_15161.H3YJHBCXY	Tumor	MO_1715	Diffuse Large B Cell Lymphoma	Lymph Node	NHL	LYMP	Tumor	-4299.14
MM_5210.capt.SI_16616.HJMNJBCXY	Tumor	MM_5210	Multiple_Myeloma	Bone Marrow Aspirate	MM	MM	Tumor	-4298.57
TP_2145.capt.SI_13028.H5NCYADXY	Tumor	TP_2145	Non-Small Cell Lung Cancer	Brain	LUNG	LUNG	Tumor	-4298.46
PO_3096.capt.SI_8951.C46BDANXX	Tumor	PO_3096	LEUKEMIA	BLOOD	ALL	ALL	Tumor	-4298.05
MO_1550.capt.SI_12296.H523KADXX	Tumor	MO_1550	CHOLANGIOCARCINOMA	LIVER	CHOL	CHOL	Tumor	-4297.99
MO_2023.capt.SI_19260.CBTA7ANXX	Tumor	MO_2023	Chronic Lymphocytic Leukemia/Small Lymphocytic Lymphoma	Lymph Node	NHL	LYMP	Tumor	-4296.7
TP_2227.capt.SI_13736.HTH2NBCXX	Tumor	TP_2227	Pancreatic Adenocarcinoma	Perineal nodule	PAAD	PAAD	Tumor	-4295.8
MO_1751.capt.SI_15691.CA5HJANXX	Tumor	MO_1751	Myelofibrosis	CD3/4 Depleted PBMCs	MPN	MPN	Tumor	-4295.41
TP_2291.capt.SI_15167.H5CFCBCXY	Tumor	TP_2291	Myelofibrosis	Bone Marrow Mononuclear	MPN	MPN	Tumor	-4294.36
PO_3076.capt.SI_7914.C4CADACXX	Tumor	PO_3076	LEUKEMIA	BLOOD	AML	AML	Tumor	-4293.86
MO_1227.capt.SI_7130.C25YLACXX	Tumor	MO_1227	LOBULAR CARCINOMA	BONE	BRCA	BRCA	Tumor	-4293.81
VCaP.capt.SI_8054.C4D5HACXX	Cell	VCaP	PROSTATE	PROSTATE	prostate	prostate	cellLine	-4293.56
SC_9093.capt.SI_8558.C59M0ACXX	Tumor	SC_9093	ADENOCARCINOMA	TBD	PRAD	PRAD	Tumor	-4293.07
MO_1577.capt.SI_12993.H5NGVADXY	Tumor	MO_1577	Papillary Renal Cell Carcinoma	Lung	KDNY	KDNY	Tumor	-4292.91
MM_5167.capt.SI_16090.HGY53BCXY	Tumor	MM_5167	Multiple_Myeloma	Bone Marrow Aspirate	MM	MM	Tumor	-4291.86
MM_5018.capt.SI_13631.HN55TBCXX	Tumor	MM_5018	Multiple_Myeloma	Bone Marrow Aspirate	MM	MM	Tumor	-4291.82
MM_5257.capt.SI_17290.HLVHCBCXY	Tumor	MM_5257	Multiple_Myeloma	Bone Marrow Aspirate	MM	MM	Tumor	-4291.66
PO_3014.capt.SI_8210.C4K88ACXX	Tumor	PO_3014	LEUKEMIA	BONE MARROW	ALL	ALL	Tumor	-4291.34
MM_5116.capt.SI_15330.H57M7BCXY	Tumor	MM_5116	Multiple_Myeloma	Bone Marrow Aspirate	MM	MM	Tumor	-4288.94
MM_5165.capt.SI_16059.HGWGYBCXY	Tumor	MM_5165	Multiple_Myeloma	Bone Marrow Aspirate	MM	MM	Tumor	-4288.08
MM_5197.capt.SI_16437.HHJHYBCXY	Tumor	MM_5197	Multiple_Myeloma	Bone Marrow Aspirate	MM	MM	Tumor	-4287.17
MO_2218.capt.SI_21611.HHWWVBCX2	Tumor	MO_2218	Extranodal Marginal Zone Lymphoma of Mucosa-Associated Lymphoid Tissue	Orbital excision	NHL	LYMP	Tumor	-4285.45
MO_1598.capt.SI_13331.HL5FCBCXX	Tumor	MO_1598	Pancreatic Neuroendocrine Tumor	Liver	PAAD	PAAD	Tumor	-4285.38
TP_2250.capt.SI_14375.HYJ7MBCXX	Tumor	TP_2250	B-Cell Non-Hodgkin Lymphoma	Orbital Mass	NHL	LYMP	Tumor	-4284.63
MO_1650.capt.SI_14426.HYH57BCXX	Tumor	MO_1650	Chronic Neutrophilic Leukemia	PMNs	MPN	LEUK	Tumor	-4284.5
Human_Normal_Tissues.capt.SI_13299.C90DVANXX	Normal	Human_Normal_Tissues	lymph_node	lymph_node	lymph_node	lymph_node	Normal	-4281.49
MM_5079.capt.SI_14873.H2WKVBCXY	Tumor	MM_5079	Multiple_Myeloma	Bone Marrow Aspirate	MM	MM	Tumor	-4279.65
MO_1882.capt.SI_17418.CAYW8ANXX	Tumor	MO_1882	T-Cell Large Granular Lymphocyte Leukemia	CD3+ Bone Marrow Mononuclear	LEUK	LEUK	Tumor	-4279.25
MO_1477.capt.SI_10665.C6UPRANXX	Tumor	MO_1477	ADENOCARCINOMA	LIVER	ESCA	ESCA	Tumor	-4278.98
MM_5193.capt.SI_16384.HHGF3BCXY	Tumor	MM_5193	Multiple_Myeloma	Bone Marrow Aspirate	MM	MM	Tumor	-4278.58
TP_2301.capt.SI_15304.H3YHYBCXY	Tumor	TP_2301	Myelofibrosis	CD33/34 Selected PBMCs	MPN	MPN	Tumor	-4277
MO_1684.capt.SI_14875.H2WH5BCXY	Tumor	MO_1684	Esophageal Adenocarcinoma	Liver	ESCA	ESCA	Tumor	-4276.07
MO_1729.capt.SI_15307.H3V73BCXY	Tumor	MO_1729	Myelofibrosis	CD33/34 Selected PBMCs	MPN	MPN	Tumor	-4276.05
MO_1375.capt.SI_8638.HAAACADXX	Tumor	MO_1375	ADENOCARCINOMA	LIVER	ESCA	ESCA	Tumor	-4275.52
MM_5054.capt.SI_14478.HYH7TBCXX	Tumor	MM_5054	Multiple_Myeloma	Bone Marrow Aspirate	MM	MM	Tumor	-4274.83
MO_1676.capt.SI_14874.H2WKVBCXY	Tumor	MO_1676	Endometrioid Stromal Sarcoma	Pelvic Mass	SARC	SARC	Tumor	-4273.84
MO_1836.capt.SI_16809.HJMMHBCXY	Tumor	MO_1836	Polycythemia Vera	Bone Marrow Mononuclear	MPN	MPN	Tumor	-4269.57
VCaP.capt.SI_8050.C4D5HACXX	Cell	VCaP	PROSTATE	PROSTATE	prostate	prostate	cellLine	-4268.61
MM_5070.capt.SI_14745.H2VCNBCXY	Tumor	MM_5070	Multiple_Myeloma	Bone Marrow Aspirate	MM	MM	Tumor	-4267
MO_1639.capt.SI_14371.HNG3MBCXX	Tumor	MO_1639	Duodenal Adenocarcinoma	Peritoneum	COLO	COLO	Tumor	-4266.3
MO_1713.capt.SI_15220.H3Y5JBCXY	Tumor	MO_1713	Prostate Adenocarcinoma	Liver	PRAD	PRAD	Tumor	-4264.75
MO_1564.capt.SI_12747.H3YH5ADXX	Tumor	MO_1564	Hepatocellular Carcinoma	Abdominal Mass	HCC	HCC	Tumor	-4264.75
MO_2136.capt.SI_20899.HCMKTBCX2	Tumor	MO_2136	Chordoma	Scalp	SARC	SARC	Tumor	-4264.66
MO_1716.capt.SI_15200.H5CFHBCXY	Tumor	MO_1716	Well Differentiated Liposarcoma	Pelvic Mass	SARC	SARC	Tumor	-4263.09
MO_1485.capt.SI_10921.C6V1TANXX	Tumor	MO_1485	CHOLANGIOCARCINOMA	LIVER	CHOL	CHOL	Tumor	-4262.66
UT_4050.capt.SI_14307.C9EN9ANXX	Normal	UT_4050	Prostate Adenocarcinoma	Adjacent Normal RNA	PRAD	PRAD	Normal	-4261.67
PO_3066.capt.SI_9993.C6EL5ANXX	Tumor	PO_3066	LEUKEMIA	N/A	JMML	LEUK	Tumor	-4261.41
PO_3079.capt.SI_8330.C46WVANXX	Tumor	PO_3079	HEPATOBLASTOMA	LIVER	HPBL	HPBL	Tumor	-4260.71
TP_2199.capt.SI_13092.H5NGYADXY	Tumor	TP_2199	Myxofibrosarcoma	Chest Wall	SARC	SARC	Tumor	-4259.38
MM_5207.capt.SI_16565.HJMH5BCXY	Tumor	MM_5207	Multiple_Myeloma	Bone Marrow Aspirate	MM	MM	Tumor	-4259.27
MM_5190.capt.SI_16691.HJMHYBCXY	Tumor	MM_5190	Multiple_Myeloma	Bone Marrow Aspirate	MM	MM	Tumor	-4258.1
MO_1703.capt.SI_15109.H57J7BCXY	Tumor	MO_1703	Adrenocortical Carcinoma	Adrenal Mass	ACC	ACC	Tumor	-4256.8
MM_5141.capt.SI_15862.HF7TLBCXY	Tumor	MM_5141	Multiple_Myeloma	Bone Marrow Aspirate	MM	MM	Tumor	-4256.11
TP_2047.capt.SI_8705.HA9PMADXX	Tumor	TP_2047	ADENOCARCINOMA	LUNG	PAAD	PAAD	Tumor	-4255.89
TP_2042.capt.SI_7076.C262MACXX	Tumor	TP_2042	CARCINOMA	LUNG	MISC	MISC	Tumor	-4254.61
PO_3010.capt.SI_6708.H15U7ADXX	Tumor	PO_3010	RHABDOMYOSARCOMA	LUNG	RHABDO	RHABDO	Tumor	-4252.91
MO_2092.capt.SI_20300.H3CT2BCX2	Tumor	MO_2092	Waldenstrom Macroglobulinemia	Leg Mass	NHL	LYMP	Tumor	-4251.52
TP_2057.capt.SI_8248.C471RANXX	Tumor	TP_2057	Chronic Lymphocytic Leukemia	CD19 Selected PBMCs	LEUK	LEUK	Tumor	-4251.14
MO_1830.capt.SI_17118.CB01LANXX	Tumor	MO_1830	Prostate Adenocarcinoma	Bone	PRAD	PRAD	Tumor	-4250.51
MO_1910.capt.SI_17703.HMGCNBCXY	Tumor	MO_1910	Myelofibrosis	PBMCs	MPN	MPN	Tumor	-4249.43
TP_2238.capt.SI_13868.HTKWVBCXX	Tumor	TP_2238	Acute Myeloid Leukemia with t(11;17)(q23;q21)	CD4/CD19 Depleted PBMCs	LEUK	AML	Tumor	-4249.34
MO_2205.capt.SI_21609.HHWN7BCX2	Tumor	MO_2205	Undifferentiated Malignant Neoplasm	Liver	SARC	SARC	Tumor	-4249.25
TP_2183.capt.SI_12805.C8LHHANXX	Tumor	TP_2183	Embryonal Rhabdomyosarcoma	Lung	SARC	SARC	Tumor	-4247.47
MO_2042.capt.SI_19375.CBRV8ANXX	Tumor	MO_2042	Myelofibrosis	Bone Marrow Mononuclear	MPN	MPN	Tumor	-4246.5
MO_1604.capt.SI_13466.C8WCMANXX	Tumor	MO_1604	Essential Thrombocythemia	CD33/34 Selected PBMCs	MPN	MPN	Tumor	-4246.3
TP_2047.capt.SI_8705.HA9L4ADXX	Tumor	TP_2047	ADENOCARCINOMA	LUNG	PAAD	PAAD	Tumor	-4245.89
MO_1824.capt.SI_16693.HJMVLBCXY	Tumor	MO_1824	High Grade Sarcoma	Lung	SARC	SARC	Tumor	-4245.56
TP_2284.capt.SI_15165.H5CFCBCXY	Tumor	TP_2284	Ewing Sarcoma	Bone	SARC	SARC	Tumor	-4245.32
MM_5118.capt.SI_15332.H3YHWBCXY	Tumor	MM_5118	Multiple_Myeloma	Bone Marrow Aspirate	MM	MM	Tumor	-4245
MO_1890.capt.SI_17655.HMWMCBCXY	Tumor	MO_1890	Diffuse Large B Cell Lymphoma	Liver	NHL	LYMP	Tumor	-4244.53
MO_1968.capt.SI_18439.HTW3LBCXY	Tumor	MO_1968	Myelofibrosis	Bone Marrow Mononuclear	MPN	MPN	Tumor	-4244.52
MO_1188.capt.SI_6798.H77PAADXX	Tumor	MO_1188	DUCTAL CARCINOMA	LYMPH NODE	BRCA	BRCA	Tumor	-4243.37
MM_5178.capt.SI_16227.HGVTFBCXY	Tumor	MM_5178	Multiple_Myeloma	Bone Marrow Aspirate	MM	MM	Tumor	-4243.3
UT_4036.capt.SI_14028.C8WDBANXX	Tumor	UT_4036	Prostate Adenocarcinoma	Tumor RNA	PRAD	PRAD	Tumor	-4242.9
MO_1810.capt.SI_16560.HJMH5BCXY	Tumor	MO_1810	Solitary Fibrous Tumor	Rib Mass	SARC	SARC	Tumor	-4241.48
MO_1632.capt.SI_14164.HVK3YBCXX	Tumor	MO_1632	Angioimmunoblastic T-cell Lymphoma	Lymph Node	NHL	LYMP	Tumor	-4241.08
MO_1187.capt.SI_6797.C2560ACXX	Tumor	MO_1187	SQUAMOUS CELL CARCINOMA	LIVER	HNSC	HNSC	Tumor	-4241.06
MM_5088.capt.SI_14947.H2VMNBCXY	Tumor	MM_5088	Multiple_Myeloma	Bone Marrow Aspirate	MM	MM	Tumor	-4240.46
UT_4040.capt.SI_14118.C9EN9ANXX	Normal	UT_4040	Prostate Adenocarcinoma	Adjacent Normal RNA	PRAD	PRAD	Normal	-4239.85
MO_1330.capt.SI_8190.C4JLUACXX	Tumor	MO_1330	DUCTAL CARCINOMA	STERNAL MASS	BRCA	BRCA	Tumor	-4238.98
MO_2255.capt.SI_21824.HHMTWBCX2	Tumor	MO_2255	Cholangiocarcinoma	Peritoneal Nodule	CHOL	CHOL	Tumor	-4238.75
MM_5001.capt.SI_10559.C6EEUANXX	Tumor	MM_5001	Multiple_Myeloma	Bone Marrow Aspirate	MM	MM	Tumor	-4238.57
MO_1799.capt.SI_16306.HGYVGBCXY	Tumor	MO_1799	Myelofibrosis	PBMCs	MPN	MPN	Tumor	-4238.08
MO_2267.capt.SI_21868.CCE0WANXX	Tumor	MO_2267	Myeloproliferative Neoplasm	Bone Marrow Mononuclear	MPN	MPN	Tumor	-4236.42
MO_1313.capt.SI_7953.C4CW0ACXX	Tumor	MO_1313	malignant myoepithelioma	LIVER	SECR	SECR	Tumor	-4236.17
MO_2053.capt.SI_19604.HYJT2BCXY	Tumor	MO_2053	Myelofibrosis	PBMCs	MPN	MPN	Tumor	-4232.79
MO_1428.capt.SI_9605.C5MGWANXX	Tumor	MO_1428	CARCINOMA	LIVER	MISC	MISC	Tumor	-4232.53
MO_2273.capt.SI_21976.CCDW7ANXX	Tumor	MO_2273	Breast Invasive Ductal Carcinoma	Skin Punch	BRCA	BRCA	Tumor	-4230.89
VCaP.capt.SI_8058.C4D5HACXX	Cell	VCaP	PROSTATE	PROSTATE	prostate	prostate	cellLine	-4230.37
SC_9091.capt.SI_8391.C46LAANXX	Tumor	SC_9091	ADENOCARCINOMA	TBD	PRAD	PRAD	Tumor	-4230.35
MO_1750.capt.SI_15732.CA5HJANXX	Tumor	MO_1750	Myeloproliferative Neoplasm	Bone Marrow Mononuclear	MPN	MPN	Tumor	-4229.54
MO_1226.capt.SI_7129.C25YLACXX	Tumor	MO_1226	ANGIOSARCOMA	CHEST WALL NODULE	SARC	SARC	Tumor	-4228.35
MM_5132.capt.SI_16089.HGY53BCXY	Tumor	MM_5132	Multiple_Myeloma	Bone Marrow Aspirate	MM	MM	Tumor	-4228.1
MM_5124.capt.SI_15398.H3Y7LBCXY	Tumor	MM_5124	Multiple_Myeloma	Bone Marrow Aspirate	MM	MM	Tumor	-4227.81
MO_1614.capt.SI_13803.C92F3ANXX	Tumor	MO_1614	Myelofibrosis	CD33/34 Selected PBMCs	MPN	MPN	Tumor	-4227.47
MM_5101.capt.SI_15162.H5CFMBCXY	Tumor	MM_5101	Multiple_Myeloma	Bone Marrow Aspirate	MM	MM	Tumor	-4227.23
MO_1561.capt.SI_12521.H3YJFADXX	Tumor	MO_1561	Adenoid Cystic Breast Carcinoma	Liver	BRCA	BRCA	Tumor	-4227.19
MO_1188.capt.SI_6798.C33JEACXX	Tumor	MO_1188	DUCTAL CARCINOMA	LYMPH NODE	BRCA	BRCA	Tumor	-4226.48
MM_5150.capt.SI_15918.HF72KBCXY	Tumor	MM_5150	Multiple_Myeloma	Bone Marrow Aspirate	MM	MM	Tumor	-4225.75
MO_1347.capt.SI_8388.C46LAANXX	Tumor	MO_1347	CHOLANGIOCARCINOMA	LYMPH NODE	CHOL	CHOL	Tumor	-4225.71
MO_1700.capt.SI_15108.H57J7BCXY	Tumor	MO_1700	Gastrointestinal Stromal Tumor	Liver	STAD	STAD	Tumor	-4224.7
MO_2022.capt.SI_19181.CBTA7ANXX	Tumor	MO_2022	Thrombocytosis	PBMCs	MISC	MISC	Tumor	-4224.45
MO_2059.capt.SI_19659.CBR92ANXX	Tumor	MO_2059	Follicular Lymphoma	PBMCs	NHL	LYMP	Tumor	-4224.45
MO_1872.capt.SI_17348.CATG2ANXX	Tumor	MO_1872	Follicular Lymphoma	Lymph Node	NHL	LYMP	Tumor	-4223.84
MM_5188.capt.SI_16378.HHHJ5BCXY	Tumor	MM_5188	Multiple_Myeloma	Bone Marrow Aspirate	MM	MM	Tumor	-4222.14
TP_2058.capt.SI_8324.C46WVANXX	Tumor	TP_2058	UROTHELIAL CARCINOMA	BLADDER	BLCA	BLCA	Tumor	-4220.3
TP_2276.capt.SI_14879.H32V7BCXY	Tumor	TP_2276	Myelofibrosis	PBMCs	MPN	MPN	Tumor	-4219.98
MO_1801.capt.SI_16383.HHGF3BCXY	Tumor	MO_1801	Essential Thrombocythemia	Bone Marrow Mononuclear	MPN	MPN	Tumor	-4219.48
MO_1253.capt.SI_12584.C8LK0ANXX	Tumor	MO_1253	ADENOCARCINOMA	HILUM	LUNG	LUNG	Tumor	-4219.41
UT_4029.capt.SI_12624.C8H3PANXX	Tumor	UT_4029	ADENOCARCINOMA	TBD	PRAD	PRAD	Tumor	-4219.16
MM_5180.capt.SI_16298.HGW3YBCXY	Tumor	MM_5180	Multiple_Myeloma	Bone Marrow Aspirate	MM	MM	Tumor	-4216.89
MM_5134.capt.SI_15726.CA5HJANXX	Tumor	MM_5134	Multiple_Myeloma	Bone Marrow Aspirate	MM	MM	Tumor	-4216.73
MO_1736.capt.SI_15328.H3VMGBCXY	Tumor	MO_1736	Myelofibrosis	CD33/34 Selected PBMCs	MPN	MPN	Tumor	-4215.96
MM_5221.capt.SI_16808.HJMMHBCXY	Tumor	MM_5221	Multiple_Myeloma	Bone Marrow Aspirate	MM	MM	Tumor	-4215.51
MO_1813.capt.SI_16422.HHGJLBCXY	Tumor	MO_1813	Myelofibrosis	PBMCs	MPN	MPN	Tumor	-4214.98
MO_1987.capt.SI_18560.HTVYYBCXY	Tumor	MO_1987	Polycythemia Vera	Bone Marrow Mononuclear	MPN	MPN	Tumor	-4214.15
MO_1559.capt.SI_12476.C7G91ANXX	Tumor	MO_1559	Sezary Syndrome	CD4 selected PBMCs	NHL	LYMP	Tumor	-4213.13
MO_2168.capt.SI_21211.CC2LYANXX	Tumor	MO_2168	B-Cell Non-Hodgkin Lymphoma	Conjunctiva	NHL	LYMP	Tumor	-4212.55
MO_1732.capt.SI_15359.H3VMGBCXY	Tumor	MO_1732	Lung Carcinoid Tumor	Liver	LUNG	LUNG	Tumor	-4212.19
Human_Normal_Tissues.capt.SI_13300.C90DVANXX	Normal	Human_Normal_Tissues	lymph_node	lymph_node	lymph_node	lymph_node	Normal	-4211.18
MO_2112.capt.SI_20610.HCMNYBCX2	Tumor	MO_2112	Myelofibrosis	PBMCs	MPN	MPN	Tumor	-4211.05
TP_2280.capt.SI_15089.H5CCGBCXY	Tumor	TP_2280	Prostate Adenocarcinoma	Bone	PRAD	PRAD	Tumor	-4208.97
Human_Normal_Tissues.capt.SI_13209.C8LJ8ANXX	Normal	Human_Normal_Tissues	small_intestine	small_intestine	small_intestine	small_intestine	Normal	-4207.87
MO_2084.capt.SI_20440.CC5R2ANXX	Tumor	MO_2084	Neuroendocrine Carcinoma	Brain	MISC	MISC	Tumor	-4206.89
MM_5010.capt.SI_13392.HL2HWBCXX	Tumor	MM_5010	Multiple_Myeloma	Bone Marrow Aspirate	MM	MM	Tumor	-4206.87
SC_9027.capt.SI_10922.C6V1TANXX	Tumor	SC_9027	ADENOCARCINOMA	TBD	PRAD	PRAD	Tumor	-4205.28
TP_2316.capt.SI_15805.CA3TJANXX	Tumor	TP_2316	Myelofibrosis	CD33/34 Selected PBMCs	MPN	MPN	Tumor	-4205.25
MM_5012.capt.SI_13431.HM57NBCXX	Tumor	MM_5012	Multiple_Myeloma	Bone Marrow Aspirate	MM	MM	Tumor	-4205.13
MM_5174.capt.SI_16111.HGTT2BCXY	Tumor	MM_5174	Multiple_Myeloma	Bone Marrow Aspirate	MM	MM	Tumor	-4204.63
MO_1772.capt.SI_16003.CA1MRANXX	Tumor	MO_1772	Pancreatic Neuroendocrine Tumor	Lymph Node	PAAD	PAAD	Tumor	-4204.41
TP_2066.capt.SI_8848.C472VANXX	Tumor	TP_2066	Acute Promyelocytic Leukemia	CD33 Selected Bone Marrow	LEUK	AML	Tumor	-4204.15
MO_2087.capt.SI_20163.H3FVMBCX2	Tumor	MO_2087	Adult B Acute Lymphoblastic Leukemia	Bone Marrow Mononuclear	LEUK	ALL	Tumor	-4204.02
MM_5058.capt.SI_14529.HYGVGBCXX	Tumor	MM_5058	Multiple_Myeloma	Bone Marrow Aspirate	MM	MM	Tumor	-4203.99
MO_1628.capt.SI_14127.HVHKTBCXX	Tumor	MO_1628	Oral Cavity Squamous Cell Carcinoma	Liver	HNSC	HNSC	Tumor	-4203.69
MO_1313.capt.SI_7953.C475EANXX	Tumor	MO_1313	malignant myoepithelioma	LIVER	SECR	SECR	Tumor	-4203.59
MM_5115.capt.SI_15329.H57M7BCXY	Tumor	MM_5115	Multiple_Myeloma	Bone Marrow Aspirate	MM	MM	Tumor	-4203.15
TP_2113.capt.SI_11427.HVGFHADXX	Tumor	TP_2113	Myelofibrosis	CD33/34 Selected Bone Marrow	MPN	MPN	Tumor	-4203.03
UT_4048.capt.SI_14253.C9EUCANXX	Normal	UT_4048	Prostate Adenocarcinoma	Distant Normal RNA	PRAD	PRAD	Normal	-4202.66
MM_5089.capt.SI_19889.H3FNGBCX2	Tumor	MM_5089	Multiple_Myeloma	Bone Marrow Aspirate	MM	MM	Tumor	-4202.16
MO_2159.capt.SI_21020.HG75LBCX2	Tumor	MO_2159	Myelofibrosis	PBMCs	MPN	MPN	Tumor	-4201.68
MO_2211.capt.SI_21554.CC1TWANXX	Tumor	MO_2211	Myxofibrosarcoma	Pleural Mass	SARC	SARC	Tumor	-4200.48
MO_1586.capt.SI_13090.H5N5CADXY	Tumor	MO_1586	Intrahepatic Cholangiocarcinoma	Liver	CHOL	CHOL	Tumor	-4199.96
MO_1822.capt.SI_16638.HJMJKBCXY	Tumor	MO_1822	Essential Thrombocythemia	PBMCs	MPN	MPN	Tumor	-4199.61
MO_1704.capt.SI_15065.H52LFBCXY	Tumor	MO_1704	Undifferentiated Carcinoma of Unknown Primary	Mediastinal Mass	MISC	MISC	Tumor	-4198.38
MM_5113.capt.SI_15313.H3YHGBCXY	Tumor	MM_5113	Multiple_Myeloma	Bone Marrow Aspirate	MM	MM	Tumor	-4198.1
TP_2254.capt.SI_14878.H2WKMBCXY	Tumor	TP_2254	Pancreatic Neuroendocrine Tumor	Liver	PAAD	PAAD	Tumor	-4197.92
MO_1629.capt.SI_15213.C9NVLANXX	Tumor	MO_1629	Breast Invasive Ductal Carcinoma	Breast	BRCA	BRCA	Tumor	-4197
MO_1219.capt.SI_7073.C267GACXX	Tumor	MO_1219	ADENOCARCINOMA	BONE	PRAD	PRAD	Tumor	-4196.07
MM_5067.capt.SI_14742.H2VNGBCXY	Tumor	MM_5067	Multiple_Myeloma	Bone Marrow Aspirate	MM	MM	Tumor	-4195.63
TP_2327.capt.SI_16113.HGTTHBCXY	Tumor	TP_2327	B-Cell Non-Hodgkin Lymphoma	Orbital Mass	NHL	LYMP	Tumor	-4195.2
MM_5198.capt.SI_16438.HHGCKBCXY	Tumor	MM_5198	Multiple_Myeloma	Bone Marrow Aspirate	MM	MM	Tumor	-4195.05
TP_2161.capt.SI_12585.H3YJTADXX	Tumor	TP_2161	Sinonasal Squamous Cell Carcinoma	Skull base	HNSC	HNSC	Tumor	-4194.13
UT_4031.capt.SI_12626.C8H3PANXX	Tumor	UT_4031	ADENOCARCINOMA	TBD	PRAD	PRAD	Tumor	-4193.91
TP_2245.capt.SI_14168.HVK7TBCXX	Tumor	TP_2245	Follicular Lymphoma	Orbital Mass	NHL	LYMP	Tumor	-4193.52
MO_2131.capt.SI_20777.CC1WGANXX	Tumor	MO_2131	Myelofibrosis	Bone Marrow Mononuclear	MPN	MPN	Tumor	-4192.36
VCaP.capt.SI_8062.C4D5HACXX	Cell	VCaP	PROSTATE	PROSTATE	prostate	prostate	cellLine	-4191.68
MO_2056.capt.SI_19528.CBRVFANXX	Tumor	MO_2056	Follicular Lymphoma	PBMCs	NHL	LYMP	Tumor	-4191.31
MO_1401.capt.SI_8948.C46BDANXX	Tumor	MO_1401	Waldenstrom Macroglobulinemia	CD19 Selected Bone Marrow	NHL	LYMP	Tumor	-4190.59
MM_5100.capt.SI_15113.H57HKBCXY	Tumor	MM_5100	Multiple_Myeloma	Bone Marrow Aspirate	MM	MM	Tumor	-4190.36
MO_1942.capt.SI_17919.HMT53BCXY	Tumor	MO_1942	Chronic Myelomonocytic Leukemia	PBMCs	LEUK	LEUK	Tumor	-4188.85
TP_2155.capt.SI_12522.H3YJFADXX	Tumor	TP_2155	Extrarenal Rhabdoid Tumor	Abdominal Mass	SARC	SARC	Tumor	-4188.37
MM_5205.capt.SI_16563.HHL3MBCXY	Tumor	MM_5205	Multiple_Myeloma	Bone Marrow Aspirate	MM	MM	Tumor	-4187.11
MO_1792.capt.SI_16060.HGWJYBCXY	Tumor	MO_1792	Essential Thrombocythemia	CD33/34 Selected Bone Marrow	MPN	MPN	Tumor	-4186.09
PO_3003.capt.SI_7546.H84P5ADXX	Tumor	PO_3003	LEUKEMIA	BONE MARROW	ALL	ALL	Tumor	-4185.72
TP_2159.capt.SI_12523.H3YJGADXX	Tumor	TP_2159	Conjunctival Melanoma	Conjunctiva	SKCM	SKCM	Tumor	-4185.53
Human_Normal_Tissues.capt.SI_13294.C90DVANXX	Normal	Human_Normal_Tissues	bone	bone	bone	bone	Normal	-4185.14
MO_1634.capt.SI_14369.HYJKTBCXX	Tumor	MO_1634	Squamous Cell Carcinoma of Unknown Primary Origin	Liver	MISC	MISC	Tumor	-4183.6
MO_2049.capt.SI_19527.CBRVFANXX	Tumor	MO_2049	Diffuse Large B Cell Lymphoma	Lymph Node	NHL	LYMP	Tumor	-4183.5
TP_2223.capt.SI_13633.C8WDNANXX	Tumor	TP_2223	Follicular Lymphoma	Lymph Node	NHL	LYMP	Tumor	-4182.41
MM_5175.capt.SI_16112.HGTT2BCXY	Tumor	MM_5175	Multiple_Myeloma	Bone Marrow Aspirate	MM	MM	Tumor	-4181.9
MO_2124.capt.SI_20640.HCMM3BCX2	Tumor	MO_2124	Atypical Chronic Myeloid Leukemia, BCR-ABL1 Negative	PBMCs	LEUK	LEUK	Tumor	-4181.81
SC_9057.capt.SI_7136.C25UAACXX	Tumor	SC_9057	ADENOCARCINOMA	TBD	PRAD	PRAD	Tumor	-4180.57
MM_5236.capt.SI_17067.HJNTLBCXY	Tumor	MM_5236	Multiple_Myeloma	Bone Marrow Aspirate	MM	MM	Tumor	-4180.12
TP_2118.capt.SI_11547.C7GBMANXX	Tumor	TP_2118	DUCTAL CARCINOMA	LYMPH NODE	BRCA	BRCA	Tumor	-4179.41
TP_2103.capt.SI_11013.HKMKKADXX	Tumor	TP_2103	Chronic Lymphocytic Leukemia	PBMCs	LEUK	LEUK	Tumor	-4177.98
PO_3064.capt.SI_7779.H95W2ADXX	Tumor	PO_3064	HYPEREOSINOPHILIC¬†	BLOOD	MISC	MISC	Tumor	-4177.06
UT_4041.capt.SI_14122.C9EN9ANXX	Normal	UT_4041	Prostate Adenocarcinoma	Distant Normal RNA	PRAD	PRAD	Normal	-4176.17
MM_5114.capt.SI_15314.H3V73BCXY	Tumor	MM_5114	Multiple_Myeloma	Bone Marrow Aspirate	MM	MM	Tumor	-4175.56
TP_2244.capt.SI_14167.HVHMWBCXX	Tumor	TP_2244	Gallbladder Adenocarcinoma	Liver	CHOL	CHOL	Tumor	-4174.45
MM_5076.capt.SI_14857.H2VNKBCXY	Tumor	MM_5076	Multiple_Myeloma	Bone Marrow Aspirate	MM	MM	Tumor	-4174.2
MO_2150.capt.SI_20930.HCMMWBCX2	Tumor	MO_2150	Follicular Lymphoma	CD19 Selected Thoracentesis	NHL	LYMP	Tumor	-4173.91
MO_2001.capt.SI_18896.HTVFCBCXY	Tumor	MO_2001	Myelofibrosis	PBMCs	MPN	MPN	Tumor	-4173.05
VCaP.capt.SI_8049.C4D5HACXX	Cell	VCaP	PROSTATE	PROSTATE	prostate	prostate	cellLine	-4172.61
MM_5107.capt.SI_15204.H5CFHBCXY	Tumor	MM_5107	Multiple_Myeloma	Bone Marrow Aspirate	MM	MM	Tumor	-4171.89
MO_1339.capt.SI_8320.C46WVANXX	Tumor	MO_1339	ADENOCARCINOMA	LYMPH NODE	PRAD	PRAD	Tumor	-4171.81
MM_5228.capt.SI_16992.HJLJ2BCXY	Tumor	MM_5228	Multiple_Myeloma	Bone Marrow Aspirate	MM	MM	Tumor	-4171.35
MO_1611.capt.SI_13769.HTGKKBCXX	Tumor	MO_1611	Undifferentiated Carcinoma of Unknown Primary	Lymph Node	MISC	MISC	Tumor	-4171.02
TP_2409.capt.SI_17077.CB02EANXX	Tumor	TP_2409	Myeloproliferative Neoplasm	PBMCs	MPN	MPN	Tumor	-4170.29
MM_5151.capt.SI_15919.HF72KBCXY	Tumor	MM_5151	Multiple_Myeloma	Bone Marrow Aspirate	MM	MM	Tumor	-4169.15
MO_1692.capt.SI_14980.H372YBCXY	Tumor	MO_1692	Undifferentiated Gastric Carcinoma	Paracentesis	MISC	MISC	Tumor	-4167.53
MM_5244.capt.SI_17117.HJNLVBCXY	Tumor	MM_5244	Multiple_Myeloma	Bone Marrow Aspirate	MM	MM	Tumor	-4166.09
MO_2050.capt.SI_19404.HYJJHBCXY	Tumor	MO_2050	Bladder Urothelial Carcinoma	Bone	BLCA	BLCA	Tumor	-4165.99
MO_1633.capt.SI_14165.HVK3YBCXX	Tumor	MO_1633	Hepatocellular Carcinoma	Liver	HCC	HCC	Tumor	-4165.7
MM_5159.capt.SI_16009.HFCH7BCXY	Tumor	MM_5159	Multiple_Myeloma	Bone Marrow Aspirate	MM	MM	Tumor	-4163.81
MO_1555.capt.SI_12341.H523TADXX	Tumor	MO_1555	Epitheloid angiosarcoma	Subcutaneous nodule	SARC	SARC	Tumor	-4163.71
TP_2328.capt.SI_16810.HJMMHBCXY	Tumor	TP_2328	Diffuse Large B-cell Lymphoma	Lymph Node	NHL	LYMP	Tumor	-4161.74
MM_5247.capt.SI_17187.HJNT7BCXY	Tumor	MM_5247	Multiple_Myeloma	Bone Marrow Aspirate	MM	MM	Tumor	-4161.01
MM_5043.capt.SI_14126.HVHKTBCXX	Tumor	MM_5043	Multiple_Myeloma	Bone Marrow Aspirate	MM	MM	Tumor	-4160.33
MM_5240.capt.SI_17071.HJNH5BCXY	Tumor	MM_5240	Multiple_Myeloma	Bone Marrow Aspirate	MM	MM	Tumor	-4159.75
VCaP.capt.SI_8052.C4D5HACXX	Cell	VCaP	PROSTATE	PROSTATE	prostate	prostate	cellLine	-4158.99
MO_1519.capt.SI_11514.C7A7HANXX	Tumor	MO_1519	Diffuse Large B-cell Lymphoma	Forearm	NHL	LYMP	Tumor	-4158.71
MM_5206.capt.SI_16564.HJMH5BCXY	Tumor	MM_5206	Multiple_Myeloma	Bone Marrow Aspirate	MM	MM	Tumor	-4154.08
TP_2411.capt.SI_17076.CB02EANXX	Tumor	TP_2411	Salivary Gland Myoepithelial Carcinoma	Maxillary Sinus	SECR	SECR	Tumor	-4153.97
MM_5196.capt.SI_16424.HHGWGBCXY	Tumor	MM_5196	Multiple_Myeloma	Bone Marrow Aspirate	MM	MM	Tumor	-4153.63
TP_2289.capt.SI_15114.H57J7BCXY	Tumor	TP_2289	Polycythemia Vera	PBMCs	MPN	MPN	Tumor	-4153.14
Human_Normal_Tissues.capt.SI_13202.C8LJ8ANXX	Normal	Human_Normal_Tissues	bone_marrow	bone_marrow	bone_marrow	bone_marrow	Normal	-4152.76
MO_1374.capt.SI_8694.HA8TLADXX	Tumor	MO_1374	MELANOMA	BREAST	SKCM	SKCM	Tumor	-4152.62
Human_Normal_Tissues.capt.SI_13211.C8LJ8ANXX	Normal	Human_Normal_Tissues	placenta	placenta	placenta	placenta	Normal	-4152.44
MO_1802.capt.SI_16219.HGWK5BCXY	Tumor	MO_1802	Follicular Lymphoma	Lymph Node	NHL	LYMP	Tumor	-4152.2
MM_5051.capt.SI_14381.HYJKTBCXX	Tumor	MM_5051	Multiple_Myeloma	Bone Marrow Aspirate	MM	MM	Tumor	-4150.84
MM_5160.capt.SI_16010.HFCH7BCXY	Tumor	MM_5160	Multiple_Myeloma	Bone Marrow Aspirate	MM	MM	Tumor	-4150.07
MO_2075.capt.SI_19841.CBWYAANXX	Tumor	MO_2075	Follicular Lymphoma	Lymph Node	NHL	LYMP	Tumor	-4149.04
MO_1542.capt.SI_12053.H53CHADXX	Tumor	MO_1542	ADENOCARCINOMA	LYMPH NODE	MISC	MISC	Tumor	-4148.79
MM_5148.capt.SI_15917.HF72KBCXY	Tumor	MM_5148	Multiple_Myeloma	Bone Marrow Aspirate	MM	MM	Tumor	-4147.85
TP_2448.capt.SI_18075.HMTJMBCXY	Tumor	TP_2448	Solitary Fibrous Tumor	Parasellar Mass	SARC	SARC	Tumor	-4147.8
VCaP.capt.SI_8059.C4D5HACXX	Cell	VCaP	PROSTATE	PROSTATE	prostate	prostate	cellLine	-4147.62
VCaP.capt.SI_8051.C4D5HACXX	Cell	VCaP	PROSTATE	PROSTATE	prostate	prostate	cellLine	-4145.35
MM_5238.capt.SI_17069.HJNH5BCXY	Tumor	MM_5238	Multiple_Myeloma	Bone Marrow Aspirate	MM	MM	Tumor	-4145.33
MO_1754.capt.SI_15685.CA5HJANXX	Tumor	MO_1754	Myelofibrosis	CD33/34 Selected PBMCs	MPN	MPN	Tumor	-4145.28
MM_5201.capt.SI_16479.HHJLYBCXY	Tumor	MM_5201	Multiple_Myeloma	Bone Marrow Aspirate	MM	MM	Tumor	-4144.95
MO_1673.capt.SI_14638.HYM3HBCXX	Tumor	MO_1673	Clear Cell Renal Cell Carcinoma	Adrenal Mass	KDNY	KDNY	Tumor	-4141.55
MO_1820.capt.SI_16567.HJMNFBCXY	Tumor	MO_1820	Follicular Lymphoma	Lymph Node	NHL	LYMP	Tumor	-4140.89
PO_3003.capt.SI_11223.C6UTYANXX	Tumor	PO_3003	LEUKEMIA	BONE MARROW	ALL	ALL	Tumor	-4140.18
TP_2147.capt.SI_12094.H3YVYADXX	Tumor	TP_2147	Chronic Myelomonocytic Leukemia	Bone Marrow Mononuclear	LEUK	LEUK	Tumor	-4140.1
UT_4030.capt.SI_12625.C8H3PANXX	Tumor	UT_4030	ADENOCARCINOMA	TBD	PRAD	PRAD	Tumor	-4140
MM_5094.capt.SI_15028.H3VMLBCXY	Tumor	MM_5094	Multiple_Myeloma	Bone Marrow Aspirate	MM	MM	Tumor	-4139.6
VCaP.capt.SI_8060.C4D5HACXX	Cell	VCaP	PROSTATE	PROSTATE	prostate	prostate	cellLine	-4139.38
UT_4032.capt.SI_12627.C8H3PANXX	Tumor	UT_4032	ADENOCARCINOMA	TBD	PRAD	PRAD	Tumor	-4138.21
MO_1649.capt.SI_14425.C9EAFANXX	Tumor	MO_1649	Prostate Adenocarcinoma	Bone	PRAD	PRAD	Tumor	-4137.5
VCaP.capt.SI_8053.C4D5HACXX	Cell	VCaP	PROSTATE	PROSTATE	prostate	prostate	cellLine	-4137.42
TP_2036.capt.SI_6710.H0UUFADXX	Tumor	TP_2036	Prostate Adenocarcinoma	Prostate	PRAD	PRAD	Tumor	-4136.95
MO_1527.capt.SI_11627.C7G67ANXX	Tumor	MO_1527	DUCTAL CARCINOMA	HIP LESION	BRCA	BRCA	Tumor	-4136.92
MM_5006.capt.SI_13301.HKYMCBCXX	Tumor	MM_5006	Multiple_Myeloma	Bone Marrow Aspirate	MM	MM	Tumor	-4136.49
MM_5075.capt.SI_14831.H2WG7BCXY	Tumor	MM_5075	Multiple_Myeloma	Bone Marrow Aspirate	MM	MM	Tumor	-4134.4
MO_2097.capt.SI_21087.HG73TBCX2	Tumor	MO_2097	Myelofibrosis	Bone Marrow Mononuclear	MPN	MPN	Tumor	-4133.21
PO_3081.capt.SI_8249.C471RANXX	Tumor	PO_3081	NEUROBLASTOMA	KIDNEY	NRBL	NRBL	Tumor	-4132.51
MO_1726.capt.SI_15356.C9P1VANXX	Tumor	MO_1726	Small Cell Lung Carcinoma	Liver	LUNG	LUNG	Tumor	-4132.23
Human_Normal_Tissues.capt.SI_13297.C90DVANXX	Normal	Human_Normal_Tissues	liver	liver	liver	liver	Normal	-4131.84
UT_4036.capt.SI_14030.C8WDBANXX	Normal	UT_4036	Prostate Adenocarcinoma	Distant Normal RNA	PRAD	PRAD	Normal	-4131.44
MM_5199.capt.SI_16439.HHJHYBCXY	Tumor	MM_5199	Multiple_Myeloma	Bone Marrow Aspirate	MM	MM	Tumor	-4130.54
MO_1621.capt.SI_13932.HVK77BCXX	Tumor	MO_1621	Uterine Carcinosarcoma	0	UCEC	UCEC	Tumor	-4129.14
MM_5256.capt.SI_17224.HLLNGBCXY	Tumor	MM_5256	Multiple_Myeloma	Bone Marrow Aspirate	MM	MM	Tumor	-4127.66
MM_5008.capt.SI_13303.HL5T5BCXX	Tumor	MM_5008	Multiple_Myeloma	Bone Marrow Aspirate	MM	MM	Tumor	-4127.58
MO_1416.capt.SI_9228.C4R00ANXX	Tumor	MO_1416	ADENOCARCINOMA	LIVER	ESCA	ESCA	Tumor	-4126.9
TP_2268.capt.SI_14680.HYM3KBCXX	Tumor	TP_2268	Myelofibrosis	PBMCs	MPN	MPN	Tumor	-4125.97
MO_2241.capt.SI_21786.HHWTCBCX2	Tumor	MO_2241	Myeloproliferative Neoplasm	PBMCs	MPN	MPN	Tumor	-4121.38
MM_5253.capt.SI_17223.HLWTMBCXY	Tumor	MM_5253	Multiple_Myeloma	Bone Marrow Aspirate	MM	MM	Tumor	-4121.19
PO_3060.capt.SI_9608.C5MGWANXX	Tumor	PO_3060	NEUROENDOCRINE CARCINOMA	BRAIN	SECR	SECR	Tumor	-4120.93
MM_5005.capt.SI_13154.H5NFVADXY	Tumor	MM_5005	Multiple_Myeloma	Bone Marrow Aspirate	MM	MM	Tumor	-4119.44
PO_3069.capt.SI_7849.C3Y81ACXX	Tumor	PO_3069	MEDULLOBLASTOMA	BRAIN	MBL	MBL	Tumor	-4118.97
TP_2279.capt.SI_14945.H2V5YBCXY	Tumor	TP_2279	Chronic Myelomonocytic Leukemia	PBMCs	LEUK	LEUK	Tumor	-4118.18
MM_5119.capt.SI_15361.H3V5TBCXY	Tumor	MM_5119	Multiple_Myeloma	Bone Marrow Aspirate	MM	MM	Tumor	-4118.02
MO_1933.capt.SI_17964.HMVNTBCXY	Tumor	MO_1933	Myelofibrosis	PBMCs	MPN	MPN	Tumor	-4117.63
MO_1190.capt.SI_6799.H77PFADXX	Tumor	MO_1190	DUCTAL / LOBULAR CARCINOMA	BLADDER	BRCA	BRCA	Tumor	-4116.59
TP_2413.capt.SI_17121.CB01LANXX	Tumor	TP_2413	Myeloproliferative Neoplasm	Bone Marrow Mononuclear	MPN	MPN	Tumor	-4114.57
TP_2176.capt.SI_12662.H3YGFADXX	Tumor	TP_2176	Adult B Acute Lymphoblastic Leukemia	PBMCs	LEUK	ALL	Tumor	-4113.65
MO_2117.capt.SI_20639.HCMM3BCX2	Tumor	MO_2117	Myeloproliferative Neoplasm	PBMCs	MPN	MPN	Tumor	-4113.54
UT_4049.capt.SI_14257.C9EMPANXX	Normal	UT_4049	Prostate Adenocarcinoma	Distant Normal RNA	PRAD	PRAD	Normal	-4110.44
MO_1784.capt.SI_16007.CA1MRANXX	Tumor	MO_1784	Follicular Lymphoma	Lymph Node	NHL	LYMP	Tumor	-4107.1
MO_1565.capt.SI_12619.H3YJVADXX	Tumor	MO_1565	Myelofibrosis	CD33/34 Selected PBMCs	MPN	MPN	Tumor	-4107.07
MO_1623.capt.SI_13933.C8WDBANXX	Tumor	MO_1623	Myelofibrosis	CD33/34 Selected PBMCs	MPN	MPN	Tumor	-4106.92
MO_2119.capt.SI_20674.CC2KHANXX	Tumor	MO_2119	Myelofibrosis	Bone Marrow Mononuclear	MPN	MPN	Tumor	-4105.49
MM_5120.capt.SI_15362.H3V5TBCXY	Tumor	MM_5120	Multiple_Myeloma	Bone Marrow Aspirate	MM	MM	Tumor	-4104.17
MO_1800.capt.SI_16375.HHGCMBCXY	Tumor	MO_1800	Myelofibrosis	PBMCs	MPN	MPN	Tumor	-4103.23
MO_1556.capt.SI_12473.C7G91ANXX	Tumor	MO_1556	ADENOCARCINOMA	LYMPH NODE	PRAD	PRAD	Tumor	-4102.59
MO_1728.capt.SI_15306.H3V5TBCXY	Tumor	MO_1728	Breast Invasive Ductal Carcinoma	Skin Punch	BRCA	BRCA	Tumor	-4102.36
TP_2285.capt.SI_15166.H5CFCBCXY	Tumor	TP_2285	Myelofibrosis	CD3/CD19 depleted Bone Marrow Mononuclear	MPN	MPN	Tumor	-4101.93
MO_1342.capt.SI_8385.C46LAANXX	Tumor	MO_1342	ADENOCARCINOMA	BONE	MISC	MISC	Tumor	-4099.22
MO_1668.capt.SI_14595.HYGLNBCXX	Tumor	MO_1668	Pancreatic Neuroendocrine Tumor	Liver	PAAD	PAAD	Tumor	-4098.53
TP_2267.capt.SI_14740.H2VM7BCXY	Tumor	TP_2267	Adenoid Cystic Carcinoma	Salivary Gland	SECR	SECR	Tumor	-4098.5
MM_5177.capt.SI_16226.HGWK5BCXY	Tumor	MM_5177	Multiple_Myeloma	Bone Marrow Aspirate	MM	MM	Tumor	-4097.74
MM_5007.capt.SI_13302.HKYMCBCXX	Tumor	MM_5007	Multiple_Myeloma	Bone Marrow Aspirate	MM	MM	Tumor	-4094.66
MM_5110.capt.SI_15212.H3Y5JBCXY	Tumor	MM_5110	Multiple_Myeloma	Bone Marrow Aspirate	MM	MM	Tumor	-4094.15
MO_1472.capt.SI_10560.C6EEUANXX	Tumor	MO_1472	poorly differentiated prostate carcinoma with focal small cell/neuroendocrine	LYMPH NODE	PRAD	PRAD	Tumor	-4092.92
VCaP.capt.SI_8048.C4D5HACXX	Cell	VCaP	PROSTATE	PROSTATE	prostate	prostate	cellLine	-4091.98
UT_4033.capt.SI_11900.C7F4VANXX	Tumor	UT_4033	ADENOCARCINOMA	TBD	PRAD	PRAD	Tumor	-4091.77
MM_5170.capt.SI_16107.HGTTHBCXY	Tumor	MM_5170	Multiple_Myeloma	Bone Marrow Aspirate	MM	MM	Tumor	-4090.6
MM_5204.capt.SI_16562.HHL3MBCXY	Tumor	MM_5204	Multiple_Myeloma	Bone Marrow Aspirate	MM	MM	Tumor	-4090.04
MM_5099.capt.SI_15112.H57HKBCXY	Tumor	MM_5099	Multiple_Myeloma	Bone Marrow Aspirate	MM	MM	Tumor	-4089.43
UT_4041.capt.SI_14121.C9EN9ANXX	Normal	UT_4041	Prostate Adenocarcinoma	Adjacent Normal RNA	PRAD	PRAD	Normal	-4089.14
MO_1543.capt.SI_12054.C7FVAANXX	Tumor	MO_1543	ADENOCARCINOMA	LIVER	PRAD	PRAD	Tumor	-4088.67
MO_2091.capt.SI_20314.H3F5VBCX2	Tumor	MO_2091	Myelofibrosis	PBMCs	MPN	MPN	Tumor	-4087.2
PO_3092.capt.SI_8639.C5A72ACXX	Tumor	PO_3092	LEUKEMIA	BONE MARROW	ALL	ALL	Tumor	-4085.3
MO_1838.capt.SI_16741.HJMN5BCXY	Tumor	MO_1838	Myelofibrosis	PBMCs	MPN	MPN	Tumor	-4084.71
MM_5061.capt.SI_14592.HYGLNBCXX	Tumor	MM_5061	Multiple_Myeloma	Bone Marrow Aspirate	MM	MM	Tumor	-4084.27
MO_1495.capt.SI_11221.C6UTYANXX	Tumor	MO_1495	DUCTAL CARCINOMA	LIVER	BRCA	BRCA	Tumor	-4083.89
MM_5123.capt.SI_15397.H3Y7LBCXY	Tumor	MM_5123	Multiple_Myeloma	Bone Marrow Aspirate	MM	MM	Tumor	-4082.94
MO_2177.capt.SI_21231.HG3JJBCX2	Tumor	MO_2177	Myeloproliferative Neoplasm	PBMCs	MPN	MPN	Tumor	-4080.82
MO_1536.capt.SI_11944.C7G8DANXX	Tumor	MO_1536	DUCTAL CARCINOMA	LIVER	BRCA	BRCA	Tumor	-4078.99
MM_5172.capt.SI_16109.HGWKHBCXY	Tumor	MM_5172	Multiple_Myeloma	Bone Marrow Aspirate	MM	MM	Tumor	-4078.49
PO_3064.capt.SI_7778.H95W2ADXX	Tumor	PO_3064	HYPEREOSINOPHILIC¬†	BLOOD	MISC	MISC	Tumor	-4077.59
MO_1376.capt.SI_8655.HAA98ADXX	Tumor	MO_1376	CHOLANGIOCARCINOMA	LIVER	CHOL	CHOL	Tumor	-4077.34
MM_5130.capt.SI_15682.CA5HJANXX	Tumor	MM_5130	Multiple_Myeloma	Bone Marrow Aspirate	MM	MM	Tumor	-4075.81
MO_1817.capt.SI_16566.HJMNFBCXY	Tumor	MO_1817	Myelofibrosis	PBMCs	MPN	MPN	Tumor	-4075.48
MM_5078.capt.SI_14858.H2VNKBCXY	Tumor	MM_5078	Multiple_Myeloma	Bone Marrow Aspirate	MM	MM	Tumor	-4075.05
MM_5214.capt.SI_16692.HJMHYBCXY	Tumor	MM_5214	Multiple_Myeloma	Bone Marrow Aspirate	MM	MM	Tumor	-4074.91
Human_Normal_Tissues.capt.SI_13208.C8LJ8ANXX	Normal	Human_Normal_Tissues	stomach	stomach	stomach	stomach	Normal	-4072.87
MO_1707.capt.SI_15031.H3VMLBCXY	Tumor	MO_1707	Gastrointestinal Stromal Tumor	Pancreas	STAD	STAD	Tumor	-4072.01
TP_2433.capt.SI_17706.HMWTGBCXY	Tumor	TP_2433	Spindle Cell Sarcoma	Bone	SARC	SARC	Tumor	-4070.9
TP_2270.capt.SI_15223.H3Y5JBCXY	Tumor	TP_2270	Olfactory Neuroblastoma	Neck Mass	MISC	MISC	Tumor	-4070.75
MO_1486.capt.SI_10984.C6UWKANXX	Tumor	MO_1486	ADENOCARCINOMA	LIVER	PAAD	PAAD	Tumor	-4068.6
MM_5128.capt.SI_15577.HFCGLBCXY	Tumor	MM_5128	Multiple_Myeloma	Bone Marrow Aspirate	MM	MM	Tumor	-4066.63
MM_5091.capt.SI_14975.H2VFJBCXY	Tumor	MM_5091	Multiple_Myeloma	Bone Marrow Aspirate	MM	MM	Tumor	-4065.8
MM_5003.capt.SI_12893.H2NKYADXY	Tumor	MM_5003	Multiple_Myeloma	Bone Marrow Aspirate	MM	MM	Tumor	-4061.44
MM_5069.capt.SI_14744.H2VCNBCXY	Tumor	MM_5069	Multiple_Myeloma	Bone Marrow Aspirate	MM	MM	Tumor	-4059.1
MO_1541.capt.SI_12052.H53C5ADXX	Tumor	MO_1541	ADENOCARCINOMA	LIVER	PRAD	PRAD	Tumor	-4058.43
TP_2271.capt.SI_14832.H2WG7BCXY	Tumor	TP_2271	Myelofibrosis	PBMCs	MPN	MPN	Tumor	-4057
MO_1776.capt.SI_15858.HF7GKBCXY	Tumor	MO_1776	Myelofibrosis	PBMCs	MPN	MPN	Tumor	-4056.12
MM_5068.capt.SI_14743.H2VNGBCXY	Tumor	MM_5068	Multiple_Myeloma	Bone Marrow Aspirate	MM	MM	Tumor	-4054.14
MO_2274.capt.SI_21977.CCDW7ANXX	Tumor	MO_2274	Neuroendocrine Carcinoma	Liver	MISC	MISC	Tumor	-4052.6
TP_2165.capt.SI_12621.H3YGWADXX	Tumor	TP_2165	Extrarenal Rhabdoid Tumor	Peritoneal Nodule	SARC	SARC	Tumor	-4048.37
MM_5203.capt.SI_16561.HHL3MBCXY	Tumor	MM_5203	Multiple_Myeloma	Bone Marrow Aspirate	MM	MM	Tumor	-4047.83
MM_5163.capt.SI_16013.HFCG7BCXY	Tumor	MM_5163	Multiple_Myeloma	Bone Marrow Aspirate	MM	MM	Tumor	-4043.78
MM_5156.capt.SI_15944.HF72MBCXY	Tumor	MM_5156	Multiple_Myeloma	Bone Marrow Aspirate	MM	MM	Tumor	-4043.34
UT_4050.capt.SI_14308.C9EN9ANXX	Normal	UT_4050	Prostate Adenocarcinoma	Distant Normal RNA	PRAD	PRAD	Normal	-4042.88
MM_5020.capt.SI_13733.HTH2NBCXX	Tumor	MM_5020	Multiple_Myeloma	Bone Marrow Aspirate	MM	MM	Tumor	-4039.99
MO_2253.capt.SI_21847.HHTKWBCX2	Tumor	MO_2253	Myelofibrosis	PBMCs	MPN	MPN	Tumor	-4037.84
MO_1176.capt.SI_6698.H15U7ADXX	Tumor	MO_1176	ADENOCARCINOMA	LYMPH NODE	PRAD	PRAD	Tumor	-4035.36
MM_5060.capt.SI_14530.HYGVGBCXX	Tumor	MM_5060	Multiple_Myeloma	Bone Marrow Aspirate	MM	MM	Tumor	-4033.09
MM_5106.capt.SI_15203.H5CFHBCXY	Tumor	MM_5106	Multiple_Myeloma	Bone Marrow Aspirate	MM	MM	Tumor	-4029.27
TP_2214.capt.SI_13359.HM552BCXX	Tumor	TP_2214	Mantle Cell Lymphoma	Conjunctiva	NHL	LYMP	Tumor	-4028.32
MO_2086.capt.SI_20098.H3GJWBCX2	Tumor	MO_2086	Myelofibrosis	PBMCs	MPN	MPN	Tumor	-4028.19
TP_2179.capt.SI_12803.C8LHHANXX	Tumor	TP_2179	Nasal Cavity and Paranasal Sinus Small Cell Neuroendocrine Carcinoma	Brain	MISC	MISC	Tumor	-4026.32
MO_2021.capt.SI_19180.CBTA7ANXX	Tumor	MO_2021	Polycythemia Vera	Bone Marrow Mononuclear	MPN	MPN	Tumor	-4025.71
MO_1791.capt.SI_16216.HGVTFBCXY	Tumor	MO_1791	Myelofibrosis	CD3/4 Depleted Bone Marrow	MPN	MPN	Tumor	-4025.41
MO_1903.capt.SI_17763.HMGCMBCXY	Tumor	MO_1903	B-Cell Non-Hodgkin Lymphoma	Mediastinal Mass	NHL	LYMP	Tumor	-4022.95
Human_Normal_Tissues.capt.SI_13206.C8LJ8ANXX	Normal	Human_Normal_Tissues	thymus	thymus	thymus	thymus	Normal	-4021.21
MO_1403.capt.SI_8973.C472MANXX	Tumor	MO_1403	de-differentiated liposarcoma	ABDOMINAL MASS	SARC	SARC	Tumor	-4019.71
MO_1955.capt.SI_18084.HMT5GBCXY	Tumor	MO_1955	Myelofibrosis	PBMCs	MPN	MPN	Tumor	-4019.67
MO_1761.capt.SI_15861.CA5GKANXX	Tumor	MO_1761	Breast Invasive Ductal Carcinoma	Parasternal Mass	BRCA	BRCA	Tumor	-4017.26
MM_5125.capt.SI_15523.H3Y7HBCXY	Tumor	MM_5125	Multiple_Myeloma	Bone Marrow Aspirate	MM	MM	Tumor	-4017.22
MO_2194.capt.SI_21347.HG5WTBCX2	Tumor	MO_2194	Pilocytic Astrocytoma	Brain	GBM	GBM	Tumor	-4016.37
Human_Normal_Tissues.capt.SI_13293.C90DVANXX	Normal	Human_Normal_Tissues	bone	bone	bone	bone	Normal	-4015.79
MO_1952.capt.SI_18119.HMTCYBCXY	Tumor	MO_1952	Myelofibrosis	Bone Marrow Mononuclear	MPN	MPN	Tumor	-4015.16
MO_1959.capt.SI_18305.HTW2TBCXY	Tumor	MO_1959	Myelofibrosis	PBMCs	MPN	MPN	Tumor	-4014.38
UT_4040.capt.SI_14119.C9EN9ANXX	Normal	UT_4040	Prostate Adenocarcinoma	Distant Normal RNA	PRAD	PRAD	Normal	-4013.9
UT_4036.capt.SI_14029.C8WDBANXX	Normal	UT_4036	Prostate Adenocarcinoma	Adjacent Normal RNA	PRAD	PRAD	Normal	-4013.6
MO_1663.capt.SI_14593.HYGLNBCXX	Tumor	MO_1663	Breast Invasive Lobular Carcinoma	Lung	BRCA	BRCA	Tumor	-4013.38
MO_1929.capt.SI_17905.HMYVHBCXY	Tumor	MO_1929	Myelofibrosis	PBMCs	MPN	MPN	Tumor	-4011.92
TP_2235.capt.SI_13843.C8WDBANXX	Tumor	TP_2235	Breast Invasive Ductal Carcinoma	Bone	BRCA	BRCA	Tumor	-4011.09
Human_Normal_Tissues.capt.SI_13295.C90DVANXX	Normal	Human_Normal_Tissues	liver	liver	liver	liver	Normal	-4009.71
MO_1858.capt.SI_17182.CB01LANXX	Tumor	MO_1858	Prostate Small Cell Carcinoma	Liver	PRAD	PRAD	Tumor	-4008.7
MM_5158.capt.SI_15945.HF72MBCXY	Tumor	MM_5158	Multiple_Myeloma	Bone Marrow Aspirate	MM	MM	Tumor	-4008.11
VCaP.capt.SI_8047.C4D5HACXX	Cell	VCaP	PROSTATE	PROSTATE	prostate	prostate	cellLine	-4007.3
TP_2163.capt.SI_12587.H3YKFADXX	Tumor	TP_2163	Myeloproliferative Neoplasm	CD33/34 Selected Bone Marrow	MPN	MPN	Tumor	-4006.28
MM_5173.capt.SI_16110.HGTT2BCXY	Tumor	MM_5173	Multiple_Myeloma	Bone Marrow Aspirate	MM	MM	Tumor	-4003.91
MO_1796.capt.SI_16218.HGY3JBCXY	Tumor	MO_1796	Myelofibrosis	CD3/4 Depleted PBMCs	MPN	MPN	Tumor	-4002.38
MO_1590.capt.SI_13191.H5T2CADXY	Tumor	MO_1590	Oropharyngeal Squamous Cell Carcinoma	Lung	HNSC	HNSC	Tumor	-4001.83
MM_5055.capt.SI_14527.HYG2FBCXX	Tumor	MM_5055	Multiple_Myeloma	Bone Marrow Aspirate	MM	MM	Tumor	-4000.38
MO_2263.capt.SI_21941.CCDW7ANXX	Tumor	MO_2263	Polycythemia Vera	PBMCs	MPN	MPN	Tumor	-3999.81
MM_5225.capt.SI_16946.HJMJJBCXY	Tumor	MM_5225	Multiple_Myeloma	Bone Marrow Aspirate	MM	MM	Tumor	-3998.12
MM_5226.capt.SI_16947.HJNF7BCXY	Tumor	MM_5226	Multiple_Myeloma	Bone Marrow Aspirate	MM	MM	Tumor	-3997.54
TP_2240.capt.SI_14166.HVK3YBCXX	Tumor	TP_2240	Bladder Urothelial Carcinoma	Brain	BLCA	BLCA	Tumor	-3997.39
MO_1497.capt.SI_11222.C6UTYANXX	Tumor	MO_1497	Diffuse Large B-cell Lymphoma	Lymph Node	NHL	LYMP	Tumor	-3994.07
MM_5155.capt.SI_15943.HFF23BCXY	Tumor	MM_5155	Multiple_Myeloma	Bone Marrow Aspirate	MM	MM	Tumor	-3991.97
TP_2471.capt.SI_19087.HYJGMBCXY	Tumor	TP_2471	Pituitary Gland Adenoma	Pituitary	MISC	MISC	Tumor	-3991.36
MO_1558.capt.SI_12475.C7G91ANXX	Tumor	MO_1558	Bronchogenic adenocarcinoma	LYMPH NODE	LUNG	LUNG	Tumor	-3990.56
UT_4028.capt.SI_12623.C8H3PANXX	Tumor	UT_4028	ADENOCARCINOMA	TBD	PRAD	PRAD	Tumor	-3990.23
MO_2171.capt.SI_21090.HG77YBCX2	Tumor	MO_2171	Acute Myeloid Leukemia	Bone Marrow Mononuclear	MPN	AML	Tumor	-3989.14
MO_2039.capt.SI_19374.CBRV8ANXX	Tumor	MO_2039	Myelofibrosis	PBMCs	MPN	MPN	Tumor	-3987.95
PO_3038.capt.SI_6643.H0V80ADXX	Tumor	PO_3038	LEUKEMIA	BLOOD	ALL	ALL	Tumor	-3986.84
MM_5011.capt.SI_13418.HL2MMBCXX	Tumor	MM_5011	Multiple_Myeloma	Bone Marrow Aspirate	MM	MM	Tumor	-3984.1
MO_2181.capt.SI_21344.HG5WMBCX2	Tumor	MO_2181	Diffuse Large B Cell Lymphoma	Lymph Node	NHL	LYMP	Tumor	-3983.36
MM_5176.capt.SI_16225.HGVTFBCXY	Tumor	MM_5176	Multiple_Myeloma	Bone Marrow Aspirate	MM	MM	Tumor	-3982.61
PO_3048.capt.SI_6973.C24VEACXX	Tumor	PO_3048	LEUKEMIA	BONE MARROW	ALL	ALL	Tumor	-3982.2
MM_5162.capt.SI_16012.HFCG7BCXY	Tumor	MM_5162	Multiple_Myeloma	Bone Marrow Aspirate	MM	MM	Tumor	-3977.13
MM_5050.capt.SI_14380.HYJKTBCXX	Tumor	MM_5050	Multiple_Myeloma	Bone Marrow Aspirate	MM	MM	Tumor	-3976.14
MM_5208.capt.SI_16608.HJMNJBCXY	Tumor	MM_5208	Multiple_Myeloma	Bone Marrow Aspirate	MM	MM	Tumor	-3971.81
MO_2179.capt.SI_21274.HG3KVBCX2	Tumor	MO_2179	Myeloproliferative Neoplasm	PBMCs	MPN	MPN	Tumor	-3970.71
MM_5135.capt.SI_15727.CA5HJANXX	Tumor	MM_5135	Multiple_Myeloma	Bone Marrow Aspirate	MM	MM	Tumor	-3965.4
TP_2167.capt.SI_12589.H3YJTADXX	Tumor	TP_2167	Papillary Renal Cell Carcinoma	Lymph Node	KDNY	KDNY	Tumor	-3965.39
MO_1723.capt.SI_15222.H3Y5FBCXY	Tumor	MO_1723	Hepatocellular Carcinoma plus Intrahepatic Cholangiocarcinoma¬†	Liver	CHOL	CHOL	Tumor	-3963.93
TP_2261.capt.SI_14621.HYH5FBCXX	Tumor	TP_2261	Myelofibrosis	PBMCs	MPN	MPN	Tumor	-3963.46
MO_2148.capt.SI_20929.HCMKTBCX2	Tumor	MO_2148	Olfactory Neuroblastoma	Ethmoid Olfactory	MISC	MISC	Tumor	-3963.34
MO_2165.capt.SI_21143.HG5WWBCX2	Tumor	MO_2165	Adult B Acute Lymphoblastic Leukemia	Bone Marrow Mononuclear	LEUK	ALL	Tumor	-3963.26
MM_5086.capt.SI_14946.H2VN2BCXY	Tumor	MM_5086	Multiple_Myeloma	Bone Marrow Aspirate	MM	MM	Tumor	-3963.04
MO_1545.capt.SI_12294.H523KADXX	Tumor	MO_1545	Gastrointestinal Stromal Tumor	Liver	STAD	STAD	Tumor	-3960.15
VCaP.capt.SI_8046.C4D5HACXX	Cell	VCaP	PROSTATE	PROSTATE	prostate	prostate	cellLine	-3960.15
MM_5092.capt.SI_14976.H2VFJBCXY	Tumor	MM_5092	Multiple_Myeloma	Bone Marrow Aspirate	MM	MM	Tumor	-3960.01
MO_1344.capt.SI_8322.C46WVANXX	Tumor	MO_1344	SYNOVIAL SARCOMA	PLEURAL MASS	SARC	SARC	Tumor	-3958.87
MO_1949.capt.SI_18221.HTW3GBCXY	Tumor	MO_1949	Myeloproliferative Neoplasm	PBMCs	MPN	MPN	Tumor	-3957.87
MO_1709.capt.SI_15219.H3WLMBCXY	Tumor	MO_1709	Sinonasal Undifferentiated Carcinoma	Skull Base	MISC	MISC	Tumor	-3954.41
TP_2138.capt.SI_13468.HM552BCXX	Tumor	TP_2138	Small Cell Bladder Cancer	Left Flank Soft Tissue Mass	BLCA	BLCA	Tumor	-3952.74
MM_5103.capt.SI_15164.H5CFMBCXY	Tumor	MM_5103	Multiple_Myeloma	Bone Marrow Aspirate	MM	MM	Tumor	-3952.21
MO_2014.capt.SI_18975.CBKMCANXX	Tumor	MO_2014	Myelofibrosis	Bone Marrow Mononuclear	MPN	MPN	Tumor	-3951.92
MO_1763.capt.SI_16945.HJLVYBCXY	Tumor	MO_1763	Myeloproliferative Neoplasm	PBMCs	MPN	MPN	Tumor	-3951.13
TP_2180.capt.SI_12715.H3Y7TADXX	Tumor	TP_2180	Adenosquamous Carcinoma	Skin Punch	MISC	MISC	Tumor	-3951.04
Human_Normal_Tissues.capt.SI_13204.C8LJ8ANXX	Normal	Human_Normal_Tissues	liver	liver	liver	liver	Normal	-3950.35
TP_2152.capt.SI_12343.H3YGGADXX	Tumor	TP_2152	Angioimmunoblastic T-cell Lymphoma	Bone Marrow Core	NHL	LYMP	Tumor	-3950.26
MO_2079.capt.SI_19758.H3FG3BCX2	Tumor	MO_2079	Adult B Acute Lymphoblastic Leukemia	PBMCs	LEUK	ALL	Tumor	-3950.21
MM_5109.capt.SI_15211.H3Y5KBCXY	Tumor	MM_5109	Multiple_Myeloma	Bone Marrow Aspirate	MM	MM	Tumor	-3940.64
MO_2201.capt.SI_21517.CC1L3ANXX	Tumor	MO_2201	Prostate Adenocarcinoma	Liver	PRAD	PRAD	Tumor	-3938.34
Human_Normal_Tissues.capt.SI_13298.C90DVANXX	Normal	Human_Normal_Tissues	lymph_node	lymph_node	lymph_node	lymph_node	Normal	-3936.78
MM_5021.capt.SI_13770.HTGKKBCXX	Tumor	MM_5021	Multiple_Myeloma	Bone Marrow Aspirate	MM	MM	Tumor	-3935.94
Human_Normal_Tissues.capt.SI_13296.C90DVANXX	Normal	Human_Normal_Tissues	liver	liver	liver	liver	Normal	-3932.17
PO_3039.capt.SI_6709.D2GC3ACXX	Tumor	PO_3039	RHABDOMYOSARCOMA	BONE MARROW	RHABDO	RHABDO	Tumor	-3931.35
MO_1775.capt.SI_15920.HF7NVBCXY	Tumor	MO_1775	Myelofibrosis	CD33/34 Selected PBMCs	MPN	MPN	Tumor	-3929.53
VCaP.capt.SI_8057.C4D5HACXX	Cell	VCaP	PROSTATE	PROSTATE	prostate	prostate	cellLine	-3927.88
Human_Normal_Tissues.capt.SI_13213.C8LJ8ANXX	Normal	Human_Normal_Tissues	lung	lung	lung	lung	Normal	-3925.76
MM_5102.capt.SI_15163.H5CFMBCXY	Tumor	MM_5102	Multiple_Myeloma	Bone Marrow Aspirate	MM	MM	Tumor	-3924.28
VCaP.capt.SI_8064.C4D5HACXX	Cell	VCaP	PROSTATE	PROSTATE	prostate	prostate	cellLine	-3920.08
MM_5098.capt.SI_15111.H57HKBCXY	Tumor	MM_5098	Multiple_Myeloma	Bone Marrow Aspirate	MM	MM	Tumor	-3917.89
MM_5095.capt.SI_15029.H3VMLBCXY	Tumor	MM_5095	Multiple_Myeloma	Bone Marrow Aspirate	MM	MM	Tumor	-3917.02
TP_2102.capt.SI_11150.C6UTYANXX	Tumor	TP_2102	pleomorphic undifferentiated sarcoma	ARM	SARC	SARC	Tumor	-3913.85
MO_1984.capt.SI_18666.CBFYPANXX	Tumor	MO_1984	Breast Invasive Ductal Carcinoma	Liver	BRCA	BRCA	Tumor	-3912.52
TP_2297.capt.SI_15686.CA5HJANXX	Tumor	TP_2297	Craniopharyngioma	Brain	MISC	MISC	Tumor	-3911.12
VCaP.capt.SI_8045.C4D5HACXX	Cell	VCaP	PROSTATE	PROSTATE	prostate	prostate	cellLine	-3910.97
UT_4049.capt.SI_14256.C9EMPANXX	Normal	UT_4049	Prostate Adenocarcinoma	Adjacent Normal RNA	PRAD	PRAD	Normal	-3910.53
MO_1642.capt.SI_14422.HYH57BCXX	Tumor	MO_1642	Intrahepatic Cholangiocarcinoma	Liver	CHOL	CHOL	Tumor	-3909.82
MM_5137.capt.SI_15728.CA5HJANXX	Tumor	MM_5137	Multiple_Myeloma	Bone Marrow Aspirate	MM	MM	Tumor	-3905.72
MO_1023.capt.SI_4824.D0L3RACXX	Tumor	MO_1023	EXTRASKELETAL MYXOID CHONDROSARCOMA	LUNG	SARC	SARC	Tumor	-3903.55
MO_1502.capt.SI_11309.C6UY8ANXX	Tumor	MO_1502	ADENOID CYSTIC CARCINOMA	LUNG	SECR	SECR	Tumor	-3902.29
TP_2139.capt.SI_12029.H535MADXX	Tumor	TP_2139	Diffuse Large B Cell Lymphoma	Liver	NHL	LYMP	Tumor	-3901.49
MO_1714.capt.SI_15160.H3YJHBCXY	Tumor	MO_1714	Myelofibrosis	PBMCs	MPN	MPN	Tumor	-3898.83
MO_1764.capt.SI_15802.CA3TJANXX	Tumor	MO_1764	Polycythemia Vera	CD3/4 Depleted PBMCs	MPN	MPN	Tumor	-3897.97
VCaP.capt.SI_8063.C4D5HACXX	Cell	VCaP	PROSTATE	PROSTATE	prostate	prostate	cellLine	-3897.89
MO_1370.capt.SI_8635.HAAAEADXX	Tumor	MO_1370	Undifferentiated Spindle cell sarcoma	THIGH MASS	SARC	SARC	Tumor	-3897.18
MO_2183.capt.SI_21233.HG3H3BCX2	Tumor	MO_2183	Atypical Chronic Myeloid Leukemia, BCR-ABL1 Negative	PBMCs	LEUK	LEUK	Tumor	-3894.59
PO_3098.capt.SI_9054.HAKJFADXX	Tumor	PO_3098	LEUKEMIA	BLOOD	ALL	ALL	Tumor	-3893.72
MO_1272.capt.SI_7598.D2GFBACXX	Tumor	MO_1272	chromophobe renal cell carcinoma	LYMPH NODE	KDNY	KDNY	Tumor	-3893.01
TP_2184.capt.SI_12746.H3YC2ADXX	Tumor	TP_2184	Plasma Cell Myeloma	Bone Marrow Mononuclear	MM	MM	Tumor	-3892.03
MM_5013.capt.SI_13432.HM57NBCXX	Tumor	MM_5013	Multiple_Myeloma	Bone Marrow Aspirate	MM	MM	Tumor	-3890.39
PO_3049.capt.SI_7038.C25UAACXX	Tumor	PO_3049	LEUKEMIA	BLOOD	ALL	ALL	Tumor	-3887.48
MM_5097.capt.SI_15110.H5CFTBCXY	Tumor	MM_5097	Multiple_Myeloma	Bone Marrow Aspirate	MM	MM	Tumor	-3884.84
TP_2237.capt.SI_13924.HVKMMBCXX	Tumor	TP_2237	Squamous Cell Carcinoma of the Penis	Thigh Mass	MISC	MISC	Tumor	-3881.43
MM_5161.capt.SI_16011.HFCG7BCXY	Tumor	MM_5161	Multiple_Myeloma	Bone Marrow Aspirate	MM	MM	Tumor	-3881.06
MO_1507.capt.SI_11424.C6UY8ANXX	Tumor	MO_1507	SMALL CELL NEUROENDOCRINE CARCINOMA	LIVER	MISC	MISC	Tumor	-3880.63
MO_1591.capt.SI_13244.H3LFFADXY	Tumor	MO_1591	Diffuse Large B-cell Lymphoma	Abdominal Mass	NHL	LYMP	Tumor	-3876.52
MO_1409.capt.SI_9123.C46PDANXX	Tumor	MO_1409	Chronic Myelomonocytic Leukemia	CD33 Selected PBMCs	LEUK	LEUK	Tumor	-3876.18
TP_2061.capt.SI_8399.H9TEBADXX	Tumor	TP_2061	CARCINOSARCOMA	PELVIC MASS	PRAD	PRAD	Tumor	-3875.53
MO_1720.capt.SI_15221.H3Y5FBCXY	Tumor	MO_1720	Pancreatic Neuroendocrine Tumor	Liver	PAAD	PAAD	Tumor	-3873.96
MM_5004.capt.SI_17360.HLLM3BCXY	Tumor	MM_5004	Multiple_Myeloma	Bone Marrow Aspirate	MM	MM	Tumor	-3872.73
MM_5071.capt.SI_14797.H2TYGBCXY	Tumor	MM_5071	Multiple_Myeloma	Bone Marrow Aspirate	MM	MM	Tumor	-3867.03
MM_5157.capt.SI_16008.HFCH7BCXY	Tumor	MM_5157	Multiple_Myeloma	Bone Marrow Aspirate	MM	MM	Tumor	-3865.76
MM_5117.capt.SI_15331.H3YHWBCXY	Tumor	MM_5117	Multiple_Myeloma	Bone Marrow Aspirate	MM	MM	Tumor	-3865
VCaP.capt.SI_8056.C4D5HACXX	Cell	VCaP	PROSTATE	PROSTATE	prostate	prostate	cellLine	-3864.85
Human_Normal_Tissues.capt.SI_13207.C8LJ8ANXX	Normal	Human_Normal_Tissues	fetal_liver	fetal_liver	fetal_liver	fetal_liver	Normal	-3860.78
MO_1956.capt.SI_18120.HMVMWBCXY	Tumor	MO_1956	Atypical Chronic Myeloid Leukemia, BCR-ABL1 Negative	PBMCs	LEUK	LEUK	Tumor	-3856.24
MM_5184.capt.SI_16300.HH2MLBCXY	Tumor	MM_5184	Multiple_Myeloma	Bone Marrow Aspirate	MM	MM	Tumor	-3853.45
MM_5045.capt.SI_14258.HVK7GBCXX	Tumor	MM_5045	Multiple_Myeloma	Bone Marrow Aspirate	MM	MM	Tumor	-3852.46
MM_5072.capt.SI_14798.H2TYGBCXY	Tumor	MM_5072	Multiple_Myeloma	Bone Marrow Aspirate	MM	MM	Tumor	-3851.39
MM_5186.capt.SI_16302.HGYVGBCXY	Tumor	MM_5186	Multiple_Myeloma	Bone Marrow Aspirate	MM	MM	Tumor	-3851.15
TP_2258.capt.SI_14480.HYHC3BCXX	Tumor	TP_2258	Myeloproliferative Neoplasm	Bone Marrow Mononuclear	MPN	MPN	Tumor	-3850.62
MM_5104.capt.SI_15194.H57HWBCXY	Tumor	MM_5104	Multiple_Myeloma	Bone Marrow Aspirate	MM	MM	Tumor	-3848.76
Human_Normal_Tissues.capt.SI_13203.C8LJ8ANXX	Normal	Human_Normal_Tissues	colon	colon	colon	colon	Normal	-3848.41
MM_5237.capt.SI_17068.HJNTLBCXY	Tumor	MM_5237	Multiple_Myeloma	Bone Marrow Aspirate	MM	MM	Tumor	-3847.23
Human_Normal_Tissues.capt.SI_13205.C8LJ8ANXX	Normal	Human_Normal_Tissues	spinal_cord	spinal_cord	spinal_cord	spinal_cord	Normal	-3846.37
MM_5038.capt.SI_13982.HVK7CBCXX	Tumor	MM_5038	Multiple_Myeloma	Bone Marrow Aspirate	MM	MM	Tumor	-3844.38
MM_5164.capt.SI_16058.HGWGYBCXY	Tumor	MM_5164	Multiple_Myeloma	Bone Marrow Aspirate	MM	MM	Tumor	-3843.43
PO_3066.capt.SI_10925.C6V1TANXX	Tumor	PO_3066	LEUKEMIA	N/A	JMML	LEUK	Tumor	-3838.54
MM_5063.capt.SI_14733.HYGTVBCXX	Tumor	MM_5063	Multiple_Myeloma	Bone Marrow Aspirate	MM	MM	Tumor	-3836.29
MM_5074.capt.SI_14799.H2TYGBCXY	Tumor	MM_5074	Multiple_Myeloma	Bone Marrow Aspirate	MM	MM	Tumor	-3836.07
MO_2138.capt.SI_20815.CC1WGANXX	Tumor	MO_2138	Myelofibrosis	PBMCs	MPN	MPN	Tumor	-3834.11
MM_5108.capt.SI_15210.H3Y5KBCXY	Tumor	MM_5108	Multiple_Myeloma	Bone Marrow Aspirate	MM	MM	Tumor	-3833.17
VCaP.capt.SI_8061.C4D5HACXX	Cell	VCaP	PROSTATE	PROSTATE	prostate	prostate	cellLine	-3828.34
MO_1539.capt.SI_12028.H53CCADXX	Tumor	MO_1539	Acinic Cell Carcinoma	Lung	SECR	SECR	Tumor	-3824.05
MO_1177.capt.SI_6699.D2GC3ACXX	Tumor	MO_1177	NSCLC (SQUAMOUS?)	PLEURA	LUNG	LUNG	Tumor	-3823.31
MO_2176.capt.SI_21212.CC2LYANXX	Tumor	MO_2176	Myelofibrosis	PBMCs	MPN	MPN	Tumor	-3819.75
TP_2186.capt.SI_12840.H3YJWADXX	Tumor	TP_2186	Pleural Epithelioid Mesothelioma	Lymph Node	MESO	MESO	Tumor	-3815.15
MO_1667.capt.SI_15214.H3WLMBCXY	Tumor	MO_1667	Cutaneous Melanoma	Lymph Node	SKCM	SKCM	Tumor	-3814.63
MM_5046.capt.SI_14346.HYGMCBCXX	Tumor	MM_5046	Multiple_Myeloma	Bone Marrow Aspirate	MM	MM	Tumor	-3813.03
TP_2197.capt.SI_13194.H3L53ADXY	Tumor	TP_2197	Adrenocortical Carcinoma	Liver	ACC	ACC	Tumor	-3811.8
MO_1844.capt.SI_17075.CB02EANXX	Tumor	MO_1844	Polycythemia Vera	Bone Marrow Mononuclear	MPN	MPN	Tumor	-3809.29
TP_2172.capt.SI_12661.C8H3PANXX	Tumor	TP_2172	Peripheral T-Cell Lymphoma, Not Otherwise Specified	Bone Marrow Mononuclear	NHL	LYMP	Tumor	-3807.83
MM_5049.capt.SI_14349.HYGMCBCXX	Tumor	MM_5049	Multiple_Myeloma	Bone Marrow Aspirate	MM	MM	Tumor	-3806.99
TP_2148.capt.SI_12297.H523VADXX	Tumor	TP_2148	Leiomyosarcoma	Liver	SARC	SARC	Tumor	-3792.65
MO_1990.capt.SI_18701.CBKLTANXX	Tumor	MO_1990	Diffuse Large B Cell Lymphoma	Pelvic Mass	NHL	LYMP	Tumor	-3792.01
Human_Normal_Tissues.capt.SI_13215.C8LJ8ANXX	Normal	Human_Normal_Tissues	kidney	kidney	kidney	kidney	Normal	-3791.42
MM_5245.capt.SI_17185.HJLJTBCXY	Tumor	MM_5245	Multiple_Myeloma	Bone Marrow Aspirate	MM	MM	Tumor	-3790.85
TP_2143.capt.SI_12093.H3YVYADXX	Tumor	TP_2143	Pancreatic Adenocarcinoma	Pancreas	PAAD	PAAD	Tumor	-3789.15
MM_5185.capt.SI_16301.HH2MLBCXY	Tumor	MM_5185	Multiple_Myeloma	Bone Marrow Aspirate	MM	MM	Tumor	-3787.39
MM_5022.capt.SI_13802.HTH3CBCXX	Tumor	MM_5022	Multiple_Myeloma	Bone Marrow Aspirate	MM	MM	Tumor	-3787.11
TP_2300.capt.SI_15303.H3YHNBCXY	Tumor	TP_2300	Mantle Cell Lymphoma	PBMCs	NHL	LYMP	Tumor	-3785.26
Human_Normal_Tissues.capt.SI_13212.C8LJ8ANXX	Normal	Human_Normal_Tissues	spleen	spleen	spleen	spleen	Normal	-3778.27
PO_3094.capt.SI_8891.C4739ANXX	Tumor	PO_3094	RHABDOMYOSARCOMA	MASS	RHABDO	RHABDO	Tumor	-3776.79
MO_2182.capt.SI_21213.CC2LYANXX	Tumor	MO_2182	Myeloproliferative Neoplasm	PBMCs	MPN	MPN	Tumor	-3770.99
PO_3099.capt.SI_9055.HAE7YADXX	Tumor	PO_3099	LEUKEMIA	BLOOD	ALL	ALL	Tumor	-3770.34
TP_2156.capt.SI_12477.C7G91ANXX	Tumor	TP_2156	ADENOCARCINOMA	LIVER	PRAD	PRAD	Tumor	-3764.33
Human_Normal_Tissues.capt.SI_13217.C8LJ8ANXX	Normal	Human_Normal_Tissues	uterus	uterus	uterus	uterus	Normal	-3764.2
TP_2119.capt.SI_11548.C7GBMANXX	Tumor	TP_2119	CHONDROSARCOMA	LIVER	SARC	SARC	Tumor	-3757.43
MO_1176.capt.SI_6698.C33JEACXX	Tumor	MO_1176	ADENOCARCINOMA	LYMPH NODE	PRAD	PRAD	Tumor	-3757
MO_1722.capt.SI_15197.H5CFLBCXY	Tumor	MO_1722	Myelofibrosis	CD33/34 Selected Bone Marrow	MPN	MPN	Tumor	-3749.39
MM_5191.capt.SI_16380.HHHJ7BCXY	Tumor	MM_5191	Multiple_Myeloma	Bone Marrow Aspirate	MM	MM	Tumor	-3745.73
MO_2167.capt.SI_21048.HG75VBCX2	Tumor	MO_2167	Myeloproliferative Neoplasm	PBMCs	MPN	MPN	Tumor	-3743.04
MO_1569.capt.SI_12713.H3Y7WADXX	Tumor	MO_1569	High Grade Ovarian Serous Adenocarcinoma	Chest Wall	OV	OV	Tumor	-3735.72
TP_2168.capt.SI_12622.H3YGWADXX	Tumor	TP_2168	Renal Pelvis and Ureter Urothelial Carcinoma	Muscle	BLCA	BLCA	Tumor	-3733.8
MO_1489.capt.SI_11010.C6T3EANXX	Tumor	MO_1489	SQUAMOUS CELL CARCINOMA	LIVER	HNSC	HNSC	Tumor	-3733.36
MO_1666.capt.SI_14738.H2VCNBCXY	Tumor	MO_1666	Leiomyosarcoma	Lung	SARC	SARC	Tumor	-3722.35
MO_1560.capt.SI_12520.H3YJGADXX	Tumor	MO_1560	Breast Invasive Ductal Carcinoma	Lymph Node	BRCA	BRCA	Tumor	-3719.41
MO_1895.capt.SI_17508.HLWLKBCXY	Tumor	MO_1895	Diffuse Large B Cell Lymphoma	Psoas Mass	NHL	LYMP	Tumor	-3717.04
MO_1740.capt.SI_15395.H3Y3YBCXY	Tumor	MO_1740	Chronic Myelomonocytic Leukemia	CD33/34 Selected Bone Marrow	MPN	LEUK	Tumor	-3712.84
MO_1557.capt.SI_12474.C7G91ANXX	Tumor	MO_1557	DUCTAL CARCINOMA	LYMPH NODE	BRCA	BRCA	Tumor	-3712.15
MO_1571.capt.SI_12801.C8LHHANXX	Tumor	MO_1571	Breast Invasive Ductal Carcinoma	Skin Punch	BRCA	BRCA	Tumor	-3707.84
MM_5064.capt.SI_14734.HYGTVBCXX	Tumor	MM_5064	Multiple_Myeloma	Bone Marrow Aspirate	MM	MM	Tumor	-3699.87
MM_5246.capt.SI_17186.HJLJTBCXY	Tumor	MM_5246	Multiple_Myeloma	Bone Marrow Aspirate	MM	MM	Tumor	-3691.9
MO_2245.capt.SI_21818.HHMTHBCX2	Tumor	MO_2245	Squamous Cell Carcinoma of the Penis	Liver	MISC	MISC	Tumor	-3687.59
MO_2130.capt.SI_20776.HCMNLBCX2	Tumor	MO_2130	Myelofibrosis	PBMCs	MPN	MPN	Tumor	-3686.49
MO_1682.capt.SI_15215.H3WLMBCXY	Tumor	MO_1682	Squamous Cell Carcinoma of Unknown Primary Origin	Lymph Node	HNSC	HNSC	Tumor	-3684.82
MO_1826.capt.SI_16639.CATM4ANXX	Tumor	MO_1826	Breast Invasive Lobular Carcinoma	Lymph Node	BRCA	BRCA	Tumor	-3682.37
TP_2189.capt.SI_13029.C8LK8ANXX	Tumor	TP_2189	Non-Hodgkin Lymphoma	Conjunctiva	NHL	LYMP	Tumor	-3681.64
Human_Normal_Tissues.capt.SI_13216.C8LJ8ANXX	Normal	Human_Normal_Tissues	testis	testis	testis	testis	Normal	-3675.41
MO_1688.capt.SI_14876.H2WH5BCXY	Tumor	MO_1688	Myelofibrosis	CD33/34 Selected PBMCs	MPN	MPN	Tumor	-3672.77
VCaP.capt.SI_8055.C4D5HACXX	Cell	VCaP	PROSTATE	PROSTATE	prostate	prostate	cellLine	-3668.27
MO_2203.capt.SI_21518.CC1L3ANXX	Tumor	MO_2203	Breast Invasive Ductal Carcinoma	Lung	BRCA	BRCA	Tumor	-3659.9
MM_5048.capt.SI_14348.HYHYVBCXX	Tumor	MM_5048	Multiple_Myeloma	Bone Marrow Aspirate	MM	MM	Tumor	-3658.3
MO_1698.capt.SI_15218.H3Y5FBCXY	Tumor	MO_1698	Solitary Fibrous Tumor	Mediastinal Mass	SARC	SARC	Tumor	-3653
MM_5080.capt.SI_14880.H2WKVBCXY	Tumor	MM_5080	Multiple_Myeloma	Bone Marrow Aspirate	MM	MM	Tumor	-3649.66
MO_1980.capt.SI_18665.CBFYPANXX	Tumor	MO_1980	T-Cell Non-Hodgkin Lymphoma	Spleen	NHL	LYMP	Tumor	-3630.87
PO_3076.capt.SI_9478.C5N19ANXX	Tumor	PO_3076	LEUKEMIA	BLOOD	AML	AML	Tumor	-3629.53
MM_5055.capt.SI_14527.HYM52BCXX	Tumor	MM_5055	Multiple_Myeloma	Bone Marrow Aspirate	MM	MM	Tumor	-3625.49
MO_1216.capt.SI_7013.D26P3ACXX	Tumor	MO_1216	Chronic Neutrophilic Leukemia	PMNs	MPN	LEUK	Tumor	-3616.21
MM_5066.capt.SI_14741.H2VNGBCXY	Tumor	MM_5066	Multiple_Myeloma	Bone Marrow Aspirate	MM	MM	Tumor	-3614.32
TP_2102.capt.SI_11150.C6T5LANXX	Tumor	TP_2102	pleomorphic undifferentiated sarcoma	ARM	SARC	SARC	Tumor	-3613.84
MO_2223.capt.SI_21663.CC1FJANXX	Tumor	MO_2223	Conjunctival Squamous Cell Carcinoma	Conjunctiva	MISC	MISC	Tumor	-3610.17
MO_1132.capt.SI_6342.D1R6AACXX	Tumor	MO_1132	ADENOCARCINOMA	BONE	PRAD	PRAD	Tumor	-3609.38
MO_2164.capt.SI_21142.HG5WWBCX2	Tumor	MO_2164	Inflammatory Breast Carcinoma	Liver	BRCA	BRCA	Tumor	-3604.75
MM_5105.capt.SI_15195.H57HWBCXY	Tumor	MM_5105	Multiple_Myeloma	Bone Marrow Aspirate	MM	MM	Tumor	-3602.23
MO_2187.capt.SI_21345.HG3MVBCX2	Tumor	MO_2187	Diffuse Large B Cell Lymphoma	Lymph Node	NHL	LYMP	Tumor	-3597.85
MO_1618.capt.SI_13804.HTH3CBCXX	Tumor	MO_1618	Essential Thrombocythemia	CD33/34 Selected PBMCs	MPN	MPN	Tumor	-3594.59
MM_5065.capt.SI_14735.HYGTVBCXX	Tumor	MM_5065	Multiple_Myeloma	Bone Marrow Aspirate	MM	MM	Tumor	-3585.91
TP_2188.capt.SI_12888.H3VL7ADXX	Tumor	TP_2188	Diffuse Large B Cell Lymphoma	Lymph Node	NHL	LYMP	Tumor	-3552.03
MO_2170.capt.SI_21089.HG77YBCX2	Tumor	MO_2170	Myelofibrosis	PBMCs	MPN	MPN	Tumor	-3551.01
MO_2240.capt.SI_21817.HHMV3BCX2	Tumor	MO_2240	Diffuse Large B Cell Lymphoma	Lymph Node	NHL	LYMP	Tumor	-3549.84
MM_5227.capt.SI_16948.HJMJJBCXY	Tumor	MM_5227	Multiple_Myeloma	Bone Marrow Aspirate	MM	MM	Tumor	-3538.05
TP_2097.capt.SI_10859.C6URJANXX	Tumor	TP_2097	B-Cell Non-Hodgkin Lymphoma	Conjunctiva	NHL	LYMP	Tumor	-3535.46
MO_2129.capt.SI_20775.HCMNLBCX2	Tumor	MO_2129	Myelofibrosis	PBMCs	MPN	MPN	Tumor	-3522.45
MM_5036.capt.SI_13931.HVHJJBCXX	Tumor	MM_5036	Multiple_Myeloma	Bone Marrow Aspirate	MM	MM	Tumor	-3484.88
MM_5171.capt.SI_16108.HGWKHBCXY	Tumor	MM_5171	Multiple_Myeloma	Bone Marrow Aspirate	MM	MM	Tumor	-3471.49
PO_3054.capt.SI_7360.C2G13ACXX	Tumor	PO_3054	LEUKEMIA	BONE MARROW	AML	AML	Tumor	-3460.73
MO_2206.capt.SI_21519.CC1L3ANXX	Tumor	MO_2206	Prostate Adenocarcinoma	Liver	PRAD	PRAD	Tumor	-3431.26
MO_2094.capt.SI_20298.H3F5VBCX2	Tumor	MO_2094	Myelofibrosis	PBMCs	MPN	MPN	Tumor	-3401.15
MO_1533.capt.SI_11827.C7F4VANXX	Tumor	MO_1533	DUCTAL CARCINOMA	SUBCUTANEOUS NODULE	BRCA	BRCA	Tumor	-3399.16
MO_2227.capt.SI_21664.CC1FJANXX	Tumor	MO_2227	Blastoid Variant Mantle Cell Lymphoma	Lymph Node	NHL	LYMP	Tumor	-3395.81
MO_2068.capt.SI_19710.CC2M4ANXX	Tumor	MO_2068	Essential Thrombocythemia	PBMCs	MPN	MPN	Tumor	-3376.47
TP_2177.capt.SI_12839.H5HCGADXX	Tumor	TP_2177	Prostate Adenocarcinoma	Prostate	PRAD	PRAD	Tumor	-3375.89
MO_2219.capt.SI_21556.CC1TWANXX	Tumor	MO_2219	Breast Invasive Ductal Carcinoma	Skin Punch	BRCA	BRCA	Tumor	-3357.28
TP_2181.capt.SI_12804.C8LHHANXX	Tumor	TP_2181	Breast Invasive Ductal Carcinoma	Skin Punch	BRCA	BRCA	Tumor	-3349.63
TP_2005.capt.SI_5852.C19L8ACXX	Tumor	TP_2005	Chronic Myelogenous Leukemia	PBMCs	LEUK	LEUK	Tumor	-3348.01
MO_2266.capt.SI_21974.CCDW7ANXX	Tumor	MO_2266	Thyroid Gland Medullary Carcinoma	Liver	THCA	THCA	Tumor	-3342.46
MO_2213.capt.SI_21555.HHMTYBCX2	Tumor	MO_2213	Marginal Zone Lymphoma	Lymph Node	NHL	LYMP	Tumor	-3339.99
MO_2173.capt.SI_21272.CC1U2ANXX	Tumor	MO_2173	Prostate Adenocarcinoma	Prostate	PRAD	PRAD	Tumor	-3323.56
Human_Normal_Tissues.capt.SI_13214.C8LJ8ANXX	Normal	Human_Normal_Tissues	brain	brain	brain	brain	Normal	-3317.17
TP_2219.capt.SI_13474.HM57HBCXX	Tumor	TP_2219	Mantle Cell Lymphoma	Orbital Mass	NHL	LYMP	Tumor	-3304.22
[truncated: 38 more rows]

## Sheet: TableS3
Table S3. Prediction of internal ribosome entry site (IRES) in circRNAs with coding potential.
circRNAs	probability_IRES
ENST00000355954.7_76738281_76769871_MFSD11	0.302105
ENST00000282516.13_36953617_36955637_NIPBL	0.302606
ENST00000336509.8_76738281_76769871_MFSD11	0.303293
ENST00000395347.1_59672769_59684327_SLC16A9	0.307223
ENST00000611268.4_9283370_9295387_TMEM41B	0.310083
ENST00000416889.6_64969254_64983593_SPG21	0.311287
ENST00000320081.10_29121373_29135666_CLIP4	0.311966
ENST00000286031.10_169798856_169827199_C1orf112	0.312269
ENST00000355954.7_76740956_76769871_MFSD11	0.316632
ENST00000343327.6_112268048_112297916_PTBP3	0.316723
ENST00000341329.7_226864603_226908878_RHBDD1	0.317503
ENST00000336509.8_76740956_76776541_MFSD11	0.318039
ENST00000405006.8_43397970_43430302_THADA	0.318391
ENST00000336509.8_76738281_76776541_MFSD11	0.320048
ENST00000578270.5_21656860_21683965_ABHD3	0.320876
ENST00000287169.8_57672020_57682543_ZDHHC5	0.325062
ENST00000204566.7_64974601_64983593_SPG21	0.326114
ENST00000358763.7_33006351_33006824_SYN3	0.328766
ENST00000431932.6_65729071_65756472_DENND4A	0.329326
ENST00000578270.5_21656860_21664230_ABHD3	0.330513
ENST00000370203.9_95143890_95173889_TLCD4	0.333654
ENST00000320285.9_161232035_161232302_AGPAT4	0.333811
ENST00000370112.8_100906851_100974902_SLC30A7	0.334704
ENST00000431932.6_65729071_65761438_DENND4A	0.337041
ENST00000443035.7_65729071_65761438_DENND4A	0.337927
ENST00000370112.8_100896569_100974902_SLC30A7	0.342209
ENST00000379542.10_10749201_10755232_TMEM14B	0.346605
ENST00000355954.7_76740956_76776541_MFSD11	0.352634
ENST00000355954.7_76738281_76776541_MFSD11	0.353587
ENST00000394162.5_98756368_98773983_ST3GAL6	0.354161
ENST00000403410.5_100519461_100568967_TMEM45A	0.356919
ENST00000380916.8_14639895_14680162_ZDHHC21	0.359834
ENST00000304056.9_32879434_32879942_KBTBD2	0.360735
ENST00000344229.7_149846010_149852596_RNF13	0.364118
ENST00000471696.6_150622384_150624899_SELENOT	0.377008
ENST00000379530.7_10749201_10755232_TMEM14B	0.379013
ENST00000380916.8_14639895_14674385_ZDHHC21	0.384246
ENST00000320081.10_29121373_29133816_CLIP4	0.384549
ENST00000245680.7_113717752_113735858_SLC35F5	0.396793
ENST00000394162.5_98756368_98772916_ST3GAL6	0.399684
ENST00000336509.8_76738281_76742048_MFSD11	0.400423
ENST00000542230.7_33455726_33468926_TMEM50B	0.408032
ENST00000610884.4_15457959_15460313_SNAPC3	0.409167
ENST00000396987.7_41598291_41599304_GPAT4	0.410253
ENST00000542230.7_33460412_33468926_TMEM50B	0.412363
ENST00000406854.6_60107585_60108327_PCNX4	0.42844
ENST00000416889.6_64974601_64983593_SPG21	0.429533
ENST00000336509.8_76740956_76743456_MFSD11	0.431925
ENST00000253814.6_142131807_142144676_NDFIP1	0.439954
ENST00000611268.4_9283370_9299701_TMEM41B	0.444305
ENST00000254742.6_4237826_4246343_TMEM128	0.454286
ENST00000238961.9_100937401_100938736_SLF2	0.474952
ENST00000609923.6_68487143_68493570_SLC25A16	0.5048
ENST00000361756.8_71982760_71987111_RNF121	0.510236
ENST00000253814.6_142135729_142144676_NDFIP1	0.548195
ENST00000609923.6_68488466_68493570_SLC25A16	0.569418
ENST00000253814.6_142137733_142144676_NDFIP1	0.622679
ENST00000445593.6_97815327_97825153_LAPTM4B	0.648364
ENST00000445593.6_97815327_97819238_LAPTM4B	0.700264

## Sheet: Table S4
Table S4. CircRNAs with an identical domain structure than linear isoforms
GeneSymbol	CircularId
AAAS	ENST00000550286.5_53308051_53320692_AAAS.p1
AASDH	ENST00000602986.5_56371450_56384341_AASDH.p1
AASDH	ENST00000205214.11_56382476_56384341_AASDH.p1
AASDH	ENST00000205214.11_56378147_56384341_AASDH.p1
AASDH	ENST00000205214.11_56371450_56384341_AASDH.p1
ABCB7	ENST00000644766.1_75060222_75076654_ABCB7.p2
ABHD12	ENST00000671784.1_25302218_25309575_ABHD12.p2
ABHD12	ENST00000672258.1_25302218_25309575_ABHD12.p2
ABHD18	ENST00000611882.1_127982938_128011700_ABHD18.p1
ABHD18	ENST00000611882.1_127982938_128021238_ABHD18.p1
ABHD18	ENST00000611882.1_127982938_128028853_ABHD18.p1
ABHD18	ENST00000611882.1_127982938_128020169_ABHD18.p1
ABHD18	ENST00000388795.9_127982938_128011700_ABHD18.p1
ABHD18	ENST00000388795.9_127982938_128021238_ABHD18.p1
ABHD18	ENST00000388795.9_127982938_128028853_ABHD18.p1
ABHD18	ENST00000388795.9_127982938_128030672_ABHD18.p1
ABHD18	ENST00000388795.9_127982938_128020169_ABHD18.p1
ABHD2	ENST00000352732.10_89113724_89193319_ABHD2.p1
ABI2	ENST00000261016.10_203366876_203380384_ABI2.p1
ABI2	ENST00000261016.10_203366876_203391143_ABI2.p1
ABI2	ENST00000261016.10_203366876_203394846_ABI2.p1
ABI2	ENST00000261016.10_203366876_203395780_ABI2.p1
ABI2	ENST00000261016.10_203366876_203402734_ABI2.p1
ABI2	ENST00000261016.10_203366876_203417081_ABI2.p1
AC022966.1	ENST00000312010.10_78827244_78838750_AC022966.1.p1
AC022966.1	ENST00000590546.6_78827244_78838750_AC022966.1.p1
AC090527.3	ENST00000564080.1_45658906_45676310_AC090527.3.p1
AC093012.1	ENST00000551736.5_43768102_43783724_AC093012.1.p1
AC093012.1	ENST00000551736.5_43760924_43783724_AC093012.1.p1
AC093012.1	ENST00000431837.5_43760924_43783724_AC093012.1.p1
AC093827.5	ENST00000473559.5_86887757_86891593_AC093827.5.p1
ACACA	ENST00000617649.4_37283266_37289528_ACACA.p1
ACER3	ENST00000526597.5_76958978_76998821_ACER3.p1
ACP6	ENST00000487562.5_147650142_147659775_ACP6.p2
ACSF3	ENST00000317447.9_89098590_89102759_ACSF3.p1
ACSF3	ENST00000317447.9_89098590_89114487_ACSF3.p1
ACSL3	ENST00000357430.8_222908732_222916496_ACSL3.p1
ACSL3	ENST00000357430.8_222900673_222916496_ACSL3.p1
ACSL3	ENST00000357430.8_222908732_222919202_ACSL3.p1
ACSL3	ENST00000357430.8_222900673_222919202_ACSL3.p1
ACSL3	ENST00000357430.8_222908732_222924595_ACSL3.p1
ACSL3	ENST00000357430.8_222900673_222924595_ACSL3.p1
ACSL3	ENST00000357430.8_222908732_222934687_ACSL3.p1
ACSL3	ENST00000357430.8_222900673_222934687_ACSL3.p1
ACSL3	ENST00000392066.7_222887829_222934687_ACSL3.p1
ACSL3	ENST00000357430.8_222887829_222934687_ACSL3.p1
ACSL3	ENST00000392066.7_222887829_222919202_ACSL3.p1
ACSL3	ENST00000357430.8_222887829_222919202_ACSL3.p1
ACSL4	ENST00000348502.10_109659353_109696196_ACSL4.p1
ACSL4	ENST00000672401.1_109659353_109696196_ACSL4.p1
ACSL4	ENST00000673016.1_109659353_109696196_ACSL4.p1
ACSL4	ENST00000340800.6_109659353_109696196_ACSL4.p1
ACSL4	ENST00000469796.7_109659353_109696196_ACSL4.p1
ACSL4	ENST00000671846.1_109659353_109696196_ACSL4.p1
ACTR3	ENST00000415792.5_113913171_113934386_ACTR3.p1
ACTR3	ENST00000415792.5_113913171_113931396_ACTR3.p1
ADAMTS6	ENST00000381055.8_65470777_65473952_ADAMTS6.p1
ADAMTS9	ENST00000295903.8_64522165_64541970_ADAMTS9.p1
ADARB1	ENST00000348831.9_45128401_45185091_ADARB1.p1
ADARB1	ENST00000348831.9_45128401_45204736_ADARB1.p1
ADARB1	ENST00000389863.8_45128401_45185091_ADARB1.p1
ADARB1	ENST00000389863.8_45128401_45204736_ADARB1.p1
ADAT1	ENST00000307921.7_75603084_75622464_ADAT1.p1
ADAT1	ENST00000307921.7_75617141_75622464_ADAT1.p1
ADCY10	ENST00000367851.9_167875130_167905198_ADCY10.p1
ADCY10	ENST00000367848.1_167875130_167905198_ADCY10.p1
ADD1	ENST00000446856.5_2881897_2915040_ADD1.p2
ADD1	ENST00000446856.5_2894012_2915040_ADD1.p2
ADD1	ENST00000264758.11_2875895_2899435_ADD1.p1
ADD1	ENST00000446856.5_2881897_2908604_ADD1.p1
ADD3	ENST00000277900.12_110100624_110119354_ADD3.p1
ADD3	ENST00000277900.12_110100624_110119564_ADD3.p1
ADD3	ENST00000277900.12_110100624_110124274_ADD3.p1
ADD3	ENST00000277900.12_110100624_110130486_ADD3.p1
ADD3	ENST00000277900.12_110100624_110122292_ADD3.p1
ADHFE1	ENST00000396623.8_66444366_66452105_ADHFE1.p1
ADIPOR2	ENST00000357103.5_1754257_1784073_ADIPOR2.p1
ADK	ENST00000672394.1_74200763_74398579_ADK.p2
AFAP1	ENST00000358461.6_7838523_7872080_AFAP1.p1
AFF1	ENST00000395146.8_86948497_87047594_AFF1.p1
AFF1	ENST00000307808.10_87105627_87115299_AFF1.p1
AFF4	ENST00000265343.10_132896322_132899641_AFF4.p2
AFTPH	ENST00000238855.11_64551442_64585545_AFTPH.p1
AFTPH	ENST00000238856.8_64551442_64585545_AFTPH.p1
AFTPH	ENST00000238855.11_64551442_64573068_AFTPH.p1
AFTPH	ENST00000238855.11_64551442_64569679_AFTPH.p1
AKAP12	ENST00000253332.5_151348710_151353752_AKAP12.p2
AKAP13	ENST00000361243.6_85662387_85710645_AKAP13.p1
AKT1	ENST00000349310.7_104780087_104792722_AKT1.p2
AKT1	ENST00000349310.7_104775651_104792722_AKT1.p1
AKT1	ENST00000349310.7_104776658_104792722_AKT1.p1
AKT2	ENST00000358335.9_40255157_40265351_AKT2.p1
AKT2	ENST00000392038.7_40255157_40265351_AKT2.p1
AKT3	ENST00000263826.11_243645892_243843282_AKT3.p1
AKT3	ENST00000263826.11_243637610_243843282_AKT3.p1
AKT3	ENST00000366539.6_243512323_243843282_AKT3.p1
AKT3	ENST00000263826.11_243512323_243843282_AKT3.p1
AKT3	ENST00000263826.11_243664771_243843282_AKT3.p1
AKT3	ENST00000263826.11_243695590_243843282_AKT3.p1
ALDH1A2	ENST00000561070.5_58010648_58014281_ALDH1A2.p1
ALDH3A2	ENST00000631291.2_19656365_19671956_ALDH3A2.p1
ALDH3A2	ENST00000631291.2_19651546_19671956_ALDH3A2.p1
ALPL	ENST00000539907.5_21553977_21570374_ALPL.p1
ALS2	ENST00000264276.11_201760880_201768945_ALS2.p1
AMMECR1L	ENST00000272647.9_127869453_127874272_AMMECR1L.p1
AMN1	ENST00000536761.5_31689006_31719356_AMN1.p1
AMN1	ENST00000537562.5_31689006_31719356_AMN1.p1
AMY2B	ENST00000361355.8_103565434_103575540_AMY2B.p1
ANAPC16	ENST00000299381.5_72223887_72230440_ANAPC16.p1
ANAPC16	ENST00000615507.4_72223887_72230440_ANAPC16.p2
ANKMY1	ENST00000391987.5_240523884_240555055_ANKMY1.p1
ANKMY1	ENST00000391987.5_240480936_240555055_ANKMY1.p4
ANKRD12	ENST00000262126.9_9182381_9216900_ANKRD12.p1
ANKRD12	ENST00000262126.9_9182381_9221999_ANKRD12.p1
ANKRD12	ENST00000400020.7_9182381_9216900_ANKRD12.p1
ANKRD12	ENST00000400020.7_9182381_9221999_ANKRD12.p1
ANKRD46	ENST00000335659.7_100522605_100533311_ANKRD46.p1
ANKRD46	ENST00000519597.5_100522605_100533311_ANKRD46.p1
ANKRD46	ENST00000520552.5_100522605_100533311_ANKRD46.p1
ANKRD7	ENST00000265224.9_118234430_118239998_ANKRD7.p2
ANKRD7	ENST00000417525.5_118234430_118239998_ANKRD7.p2
ANKS1A	ENST00000649117.1_34967238_34994422_ANKS1A.p1
ANKS3	ENST00000450067.6_4724749_4730151_ANKS3.p1
ANKS3	ENST00000592698.5_4724749_4727177_ANKS3.p5
ANO1	ENST00000531604.5_70103065_70108404_ANO1.p1
ANXA7	ENST00000372919.8_73387688_73400857_ANXA7.p1
ANXA7	ENST00000372921.10_73387688_73400857_ANXA7.p1
AP003108.2	ENST00000541135.5_61437624_61438342_AP003108.2.p1
AP1S3	ENST00000444408.1_223775900_223777869_AP1S3.p1
AP2B1	ENST00000610402.5_35594007_35608387_AP2B1.p1
AP2B1	ENST00000616681.4_35594007_35608387_AP2B1.p1
AP4B1	ENST00000369567.5_113897839_113901885_AP4B1.p1
AP4E1	ENST00000560508.1_50912077_50930971_AP4E1.p1
AP4E1	ENST00000560508.1_50912077_50934697_AP4E1.p1
AP4S1	ENST00000216366.8_31066125_31072973_AP4S1.p1
AP4S1	ENST00000554609.5_31066125_31072973_AP4S1.p1
APBB1	ENST00000529519.5_6400988_6403822_APBB1.p2
APC	ENST00000257430.9_112754872_112767390_APC.p1
APC	ENST00000257430.9_112754872_112801383_APC.p1
APC	ENST00000257430.9_112754872_112780903_APC.p1
APOOL	ENST00000373173.7_85046445_85074391_APOOL.p1
APOOL	ENST00000622540.4_85046445_85074391_APOOL.p1
AREL1	ENST00000356357.9_74683295_74685660_AREL1.p1
AREL1	ENST00000356357.9_74683295_74692328_AREL1.p1
ARHGAP21	ENST00000612832.4_24619472_24722279_ARHGAP21.p1
ARHGAP21	ENST00000396432.7_24619472_24722279_ARHGAP21.p1
ARHGEF10L	ENST00000361221.8_17580552_17687747_ARHGEF10L.p1
ARHGEF9	ENST00000437457.6_63638049_63678572_ARHGEF9.p2
ARHGEF9	ENST00000672194.1_63697124_63724711_ARHGEF9.p1
ARHGEF9	ENST00000672194.1_63674037_63724711_ARHGEF9.p1
ARHGEF9	ENST00000672194.1_63665885_63724711_ARHGEF9.p1
ARHGEF9	ENST00000637040.1_63697124_63724711_ARHGEF9.p1
ARHGEF9	ENST00000637040.1_63665885_63724711_ARHGEF9.p1
ARHGEF9	ENST00000637040.1_63674037_63724711_ARHGEF9.p1
ARHGEF9	ENST00000437457.6_63638049_63706449_ARHGEF9.p2
ARMC1	ENST00000276569.8_65622262_65627433_ARMC1.p1
ARMC1	ENST00000276569.8_65613243_65627433_ARMC1.p1
ARMC6	ENST00000546344.5_19042710_19052195_ARMC6.p1
ARNTL	ENST00000389707.8_13349944_13360424_ARNTL.p1
ARNTL	ENST00000401424.6_13349944_13360424_ARNTL.p1
ARPP21	ENST00000417925.5_35679786_35691005_ARPP21.p1
ARPP21	ENST00000187397.8_35679786_35691005_ARPP21.p1
ARSB	ENST00000396151.7_78955294_78985558_ARSB.p1
ARV1	ENST00000310256.7_230995759_230997267_ARV1.p2
ASB7	ENST00000332783.11_100609706_100630042_ASB7.p1
ATE1	ENST00000543447.5_121870005_121924329_ATE1.p1
ATE1	ENST00000543447.5_121836717_121924329_ATE1.p1
ATE1	ENST00000543447.5_121790168_121924329_ATE1.p1
ATE1	ENST00000543447.5_121841081_121924329_ATE1.p1
ATE1	ENST00000543447.5_121910905_121924329_ATE1.p1
ATE1	ENST00000224652.10_121902390_121924329_ATE1.p1
ATE1	ENST00000369043.7_121898840_121924329_ATE1.p1
ATE1	ENST00000369043.7_121836717_121924329_ATE1.p1
ATE1	ENST00000369043.7_121841081_121924329_ATE1.p1
ATE1	ENST00000224652.10_121898840_121924329_ATE1.p1
ATE1	ENST00000224652.10_121836717_121924329_ATE1.p1
ATE1	ENST00000224652.10_121841081_121924329_ATE1.p1
ATF2	ENST00000264110.7_175080659_175151158_ATF2.p1
ATF2	ENST00000392544.5_175080659_175151158_ATF2.p1
ATF2	ENST00000426833.7_175080659_175151158_ATF2.p1
ATF2	ENST00000345739.9_175080659_175151158_ATF2.p1
ATF2	ENST00000409635.5_175080659_175151158_ATF2.p1
ATF7IP2	ENST00000396559.5_10428867_10440462_ATF7IP2.p1
ATF7IP2	ENST00000396559.5_10419580_10440462_ATF7IP2.p1
ATG13	ENST00000359513.8_46644278_46650317_ATG13.p1
ATG4C	ENST00000317868.9_62803718_62821209_ATG4C.p1
ATG4C	ENST00000317868.9_62803718_62834852_ATG4C.p1
ATG4C	ENST00000317868.9_62803718_62841547_ATG4C.p1
ATG5	ENST00000635758.2_106248149_106316266_ATG5.p1
ATG5	ENST00000635758.2_106279660_106316266_ATG5.p1
ATG5	ENST00000343245.7_106248149_106316266_ATG5.p1
ATG5	ENST00000343245.7_106279660_106316266_ATG5.p1
ATM	ENST00000278616.8_108227594_108229323_ATM.p1
ATM	ENST00000278616.8_108227594_108235834_ATM.p1
ATM	ENST00000278616.8_108227594_108247127_ATM.p1
ATM	ENST00000278616.8_108227594_108267342_ATM.p1
ATM	ENST00000278616.8_108227594_108293477_ATM.p1
ATM	ENST00000278616.8_108227594_108259075_ATM.p1
ATM	ENST00000526567.5_108227594_108229323_ATM.p1
ATM	ENST00000639240.1_108227594_108229323_ATM.p1
ATP11B	ENST00000498086.5_182879495_182913994_ATP11B.p1
ATP11B	ENST00000498086.5_182884752_182913994_ATP11B.p2
ATP13A3	ENST00000256031.8_194459470_194462236_ATP13A3.p1
ATP6V1A	ENST00000273398.8_113778740_113786383_ATP6V1A.p1
ATP6V1A	ENST00000273398.8_113778740_113784833_ATP6V1A.p1
ATP6V1C1	ENST00000395862.7_103040797_103042407_ATP6V1C1.p1
ATXN1	ENST00000244769.8_16326393_16753347_ATXN1.p1
ATXN1	ENST00000244769.8_16326393_16328470_ATXN1.p1
ATXN7	ENST00000295900.10_63898398_63983021_ATXN7.p1
AXDND1	ENST00000367618.8_179385237_179395202_AXDND1.p1
AXIN2	ENST00000307078.10_65557805_65558736_AXIN2.p1
AXIN2	ENST00000307078.10_65549519_65558736_AXIN2.p1
AXIN2	ENST00000611991.1_65549519_65558736_AXIN2.p1
AZIN1	ENST00000521536.6_102838743_102843747_AZIN1.p1
AZIN1	ENST00000337198.10_102839649_102843747_AZIN1.p1
AZIN1	ENST00000347770.8_102838743_102850144_AZIN1.p1
AZIN1	ENST00000337198.10_102834188_102843747_AZIN1.p1
AZIN1	ENST00000337198.10_102833055_102843747_AZIN1.p1
AZIN1	ENST00000337198.10_102838743_102843747_AZIN1.p1
BABAM2	ENST00000342045.6_27894532_27988087_BABAM2.p1
BACH1	ENST00000286800.8_29321220_29321514_BACH1.p1
BACH1	ENST00000286800.8_29321220_29327393_BACH1.p1
BACH1	ENST00000286800.8_29321220_29329693_BACH1.p1
BACH2	ENST00000537989.5_90008601_90271941_BACH2.p1
BACH2	ENST00000343122.7_90008601_90271941_BACH2.p1
BACH2	ENST00000257749.9_90008601_90271941_BACH2.p1
BACH2	ENST00000257749.9_90008601_90089109_BACH2.p1
BANP	ENST00000626016.2_87975047_88038011_BANP.p1
BANP	ENST00000479780.6_87975047_88038011_BANP.p1
BANP	ENST00000355022.8_87975047_88038011_BANP.p1
BANP	ENST00000538234.5_87975047_88038011_BANP.p1
BANP	ENST00000286122.11_87975047_88038011_BANP.p1
BARD1	ENST00000620057.4_214730410_214792445_BARD1.p3
BARD1	ENST00000620057.4_214730410_214797117_BARD1.p3
BARD1	ENST00000620057.4_214752446_214792445_BARD1.p3
BARD1	ENST00000620057.4_214752446_214797117_BARD1.p3
BAZ2B	ENST00000343439.9_159404848_159433363_BAZ2B.p1
BBS9	ENST00000242067.11_33146241_33273956_BBS9.p1
BBS9	ENST00000242067.11_33146241_33177591_BBS9.p1
BBS9	ENST00000242067.11_33146241_33155702_BBS9.p1
BBS9	ENST00000671871.1_33146241_33273956_BBS9.p1
BBS9	ENST00000671871.1_33146241_33177591_BBS9.p1
BBS9	ENST00000671871.1_33146241_33155702_BBS9.p1
BCL2L11	ENST00000619294.4_111123732_111150147_BCL2L11.p1
BCL2L13	ENST00000317582.10_17655661_17702386_BCL2L13.p1
BCLAF3	ENST00000379682.8_19952987_19970298_BCLAF3.p1
BCLAF3	ENST00000379687.7_19937417_19970298_BCLAF3.p1
BCLAF3	ENST00000379687.7_19935808_19970298_BCLAF3.p1
BCLAF3	ENST00000379682.8_19937417_19970298_BCLAF3.p1
BCLAF3	ENST00000379682.8_19935808_19970298_BCLAF3.p1
BCLAF3	ENST00000379682.8_19950752_19970298_BCLAF3.p1
BCLAF3	ENST00000379682.8_19965043_19970298_BCLAF3.p1
BCO2	ENST00000531169.5_112199698_112217889_BCO2.p1
BEST1	ENST00000534553.5_61955106_61955951_BEST1.p1
BFAR	ENST00000261658.7_14644273_14648592_BFAR.p1
BFAR	ENST00000261658.7_14644273_14655210_BFAR.p1
BFAR	ENST00000261658.7_14644273_14649973_BFAR.p1
BFAR	ENST00000563971.5_14644273_14655210_BFAR.p1
BFAR	ENST00000261658.7_14644273_14644609_BFAR.p1
BMERB1	ENST00000300006.9_15567982_15583238_BMERB1.p1
BMP2K	ENST00000628286.1_78833581_78865720_BMP2K.p2
BMP2K	ENST00000628286.1_78833581_78887284_BMP2K.p4
BMP2K	ENST00000628286.1_78842384_78865720_BMP2K.p1
BMP2K	ENST00000628286.1_78826036_78887284_BMP2K.p1
BMP2K	ENST00000628286.1_78826036_78878891_BMP2K.p1
BMP2K	ENST00000628286.1_78842384_78878891_BMP2K.p1
BMP2K	ENST00000628286.1_78826036_78865720_BMP2K.p1
BMP2K	ENST00000628286.1_78826036_78861468_BMP2K.p2
BMP2K	ENST00000628286.1_78826036_78872798_BMP2K.p3
BRCA1	ENST00000493795.5_43076487_43124115_BRCA1.p1
BRD3	ENST00000303407.12_134051561_134053590_BRD3.p1
BRD3	ENST00000303407.12_134048082_134053590_BRD3.p1
BRD3	ENST00000303407.12_134040033_134053590_BRD3.p1
BRD3	ENST00000303407.12_134041759_134053590_BRD3.p1
BRD3	ENST00000303407.12_134045292_134053590_BRD3.p1
BRD3	ENST00000303407.12_134050373_134053590_BRD3.p1
BRMS1L	ENST00000216807.12_35831409_35834923_BRMS1L.p1
BTBD10	ENST00000278174.9_13403167_13445181_BTBD10.p1
BTBD10	ENST00000278174.9_13413529_13445181_BTBD10.p1
BTBD10	ENST00000278174.9_13417157_13445181_BTBD10.p1
BTBD7	ENST00000298896.7_93293857_93296157_BTBD7.p1
BTBD7	ENST00000334746.10_93261601_93296157_BTBD7.p1
BUB1	ENST00000302759.11_110666262_110674365_BUB1.p2
C11orf54	ENST00000331239.8_93747296_93755386_C11orf54.p1
C11orf54	ENST00000354421.7_93747296_93755386_C11orf54.p1
C11orf54	ENST00000528288.5_93747296_93759858_C11orf54.p1
C11orf54	ENST00000331239.8_93747296_93757465_C11orf54.p1
C11orf54	ENST00000354421.7_93747296_93757465_C11orf54.p1
C11orf54	ENST00000331239.8_93747296_93759858_C11orf54.p1
C11orf54	ENST00000354421.7_93747296_93759858_C11orf54.p1
C11orf54	ENST00000331239.8_93747296_93754037_C11orf54.p1
C11orf54	ENST00000354421.7_93747296_93754037_C11orf54.p1
C11orf54	ENST00000531650.5_93747296_93757465_C11orf54.p1
C11orf54	ENST00000617482.4_93747296_93759858_C11orf54.p1
C11orf54	ENST00000528288.5_93747301_93757465_C11orf54.p1
C11orf54	ENST00000528288.5_93750345_93759858_C11orf54.p1
C11orf54	ENST00000331239.8_93750345_93757465_C11orf54.p1
C11orf54	ENST00000331239.8_93750345_93759858_C11orf54.p1
C11orf54	ENST00000526335.1_93747296_93754037_C11orf54.p1
C11orf54	ENST00000617482.4_93747301_93757465_C11orf54.p1
C11orf54	ENST00000617482.4_93750345_93759858_C11orf54.p1
C11orf74	ENST00000347206.8_36610080_36648155_C11orf74.p1
C11orf74	ENST00000347206.8_36610080_36636117_C11orf74.p1
C11orf74	ENST00000334307.9_36610080_36648155_C11orf74.p1
C11orf74	ENST00000334307.9_36610080_36636117_C11orf74.p1
C11orf80	ENST00000532565.6_66748378_66796364_C11orf80.p1
C11orf80	ENST00000532565.6_66748378_66828364_C11orf80.p1
C11orf80	ENST00000532565.6_66759042_66828364_C11orf80.p1
C11orf80	ENST00000532565.6_66748378_66822674_C11orf80.p1
C11orf80	ENST00000527634.5_66748378_66828364_C11orf80.p1
C11orf80	ENST00000527634.5_66748378_66822674_C11orf80.p1
C17orf67	ENST00000397861.7_56814868_56825321_C17orf67.p1
C17orf67	ENST00000397861.7_56814868_56824853_C17orf67.p1
C18orf25	ENST00000615052.5_46215810_46216595_C18orf25.p1
C19orf44	ENST00000221671.8_16500791_16509988_C19orf44.p1
C1orf112	ENST00000286031.10_169798856_169827199_C1orf112.p1
C21orf58	ENST00000397680.5_46302484_46318220_C21orf58.p1
C21orf58	ENST00000397682.7_46302484_46318220_C21orf58.p1
C21orf58	ENST00000397679.5_46301996_46315547_C21orf58.p1
C21orf58	ENST00000397679.5_46302484_46318220_C21orf58.p1
C21orf58	ENST00000417060.5_46301996_46315547_C21orf58.p2
C2CD6	ENST00000286195.7_201565728_201604697_C2CD6.p1
C2CD6	ENST00000286195.7_201545542_201604697_C2CD6.p1
C2orf42	ENST00000264434.6_70179531_70182935_C2orf42.p1
C2orf42	ENST00000264434.6_70165091_70181997_C2orf42.p1
C2orf42	ENST00000264434.6_70160624_70182935_C2orf42.p1
C2orf42	ENST00000264434.6_70160624_70181997_C2orf42.p1
C2orf42	ENST00000264434.6_70169556_70181997_C2orf42.p1
C2orf42	ENST00000264434.6_70175672_70181997_C2orf42.p1
C2orf42	ENST00000264434.6_70179531_70181997_C2orf42.p1
C2orf42	ENST00000264434.6_70181162_70181997_C2orf42.p1
CA8	ENST00000317995.5_60208749_60226935_CA8.p1
CAB39	ENST00000258418.10_230759958_230793331_CAB39.p1
CAB39	ENST00000258418.10_230759958_230798897_CAB39.p1
CACUL1	ENST00000369151.8_118691264_118730410_CACUL1.p2
CARD11	ENST00000396946.8_2944211_2958631_CARD11.p1
CARD8	ENST00000391898.7_48218870_48241063_CARD8.p1
CARD8	ENST00000391898.7_48215339_48241063_CARD8.p1
CARD8	ENST00000391898.7_48221729_48241063_CARD8.p1
CARD8	ENST00000391898.7_48230437_48241063_CARD8.p1
CARD8	ENST00000447740.6_48218870_48241063_CARD8.p1
CARD8	ENST00000447740.6_48215339_48241063_CARD8.p1
CARD8	ENST00000447740.6_48221729_48241063_CARD8.p1
CARD8	ENST00000447740.6_48230437_48241063_CARD8.p1
CARF	ENST00000320443.12_202952558_202967098_CARF.p1
CARF	ENST00000320443.12_202952558_202971738_CARF.p1
CARMIL1	ENST00000329474.7_25435482_25472521_CARMIL1.p1
CARMIL1	ENST00000329474.7_25580923_25594527_CARMIL1.p1
CARMIL1	ENST00000329474.7_25580923_25610181_CARMIL1.p2
CARS2	ENST00000257347.9_110676973_110688018_CARS2.p1
CBFA2T2	ENST00000346541.7_33573973_33625017_CBFA2T2.p1
CBFA2T2	ENST00000346541.7_33573973_33611335_CBFA2T2.p1
CBFA2T2	ENST00000492345.5_33573973_33625017_CBFA2T2.p1
CBFA2T2	ENST00000492345.5_33573973_33611335_CBFA2T2.p1
CBX3	ENST00000337620.8_26202970_26208555_CBX3.p1
CBX3	ENST00000409747.5_26202970_26208555_CBX3.p1
CCAR1	ENST00000630771.2_68722454_68757377_CCAR1.p2
CCAR1	ENST00000630771.2_68737844_68757377_CCAR1.p1
CCAR1	ENST00000630771.2_68754713_68757377_CCAR1.p1
CCAR1	ENST00000630771.2_68753851_68773099_CCAR1.p1
CCAR1	ENST00000630771.2_68753851_68757377_CCAR1.p2
CCAR1	ENST00000630771.2_68753851_68766079_CCAR1.p2
CCAR1	ENST00000630771.2_68747160_68773099_CCAR1.p2
CCAR2	ENST00000308511.8_22605735_22607325_CCAR2.p1
CCAR2	ENST00000308511.8_22605735_22608065_CCAR2.p1
CCDC126	ENST00000448353.5_23604085_23611553_CCDC126.p1
CCDC126	ENST00000307471.8_23604085_23611553_CCDC126.p1
CCDC126	ENST00000410069.1_23604085_23611553_CCDC126.p1
CCDC25	ENST00000522915.5_27748076_27762458_CCDC25.p1
CCDC47	ENST00000612558.4_63751939_63756570_CCDC47.p1
CCDC66	ENST00000326595.11_56563683_56615272_CCDC66.p1
CCDC66	ENST00000422222.5_56563683_56615272_CCDC66.p1
CCDC7	ENST00000277657.12_32451591_32453436_CCDC7.p1
CCDC7	ENST00000277657.12_32451591_32456334_CCDC7.p1
CCDC7	ENST00000277657.12_32451591_32462703_CCDC7.p1
CCDC7	ENST00000277657.12_32451591_32463049_CCDC7.p1
CCDC7	ENST00000277657.12_32451591_32518505_CCDC7.p1
CCDC7	ENST00000277657.12_32451591_32544301_CCDC7.p1
CCDC7	ENST00000277657.12_32451591_32491997_CCDC7.p1
CCDC7	ENST00000277657.12_32451591_32474023_CCDC7.p1
CCDC7	ENST00000277657.12_32451591_32472542_CCDC7.p1
CCNG2	ENST00000316355.10_77158532_77164479_CCNG2.p1
CCNI	ENST00000237654.9_77055149_77066405_CCNI.p1
CCNI	ENST00000237654.9_77055961_77066405_CCNI.p1
CCNI	ENST00000237654.9_77056248_77066405_CCNI.p1
CCNI	ENST00000237654.9_77058506_77066405_CCNI.p1
CCNK	ENST00000389879.9_99492625_99503644_CCNK.p1
CCT8	ENST00000540844.5_29064967_29070337_CCT8.p1
CCT8	ENST00000540844.5_29066715_29070337_CCT8.p1
CCZ1B	ENST00000626257.2_6819765_6824737_CCZ1B.p1
CD226	ENST00000579496.5_69895700_69947532_CD226.p1
CD226	ENST00000579496.5_69946733_69947532_CD226.p1
CD36	ENST00000309881.11_80646087_80674147_CD36.p1
CD36	ENST00000433696.6_80646087_80674147_CD36.p1
CD36	ENST00000538969.5_80646087_80674147_CD36.p1
CD36	ENST00000447544.7_80662989_80674147_CD36.p2
CD36	ENST00000544133.5_80662989_80674147_CD36.p1
CD36	ENST00000544133.5_80646087_80674147_CD36.p3
CDC14B	ENST00000463569.5_96509672_96565483_CDC14B.p1
CDC37L1	ENST00000381854.4_4697095_4702028_CDC37L1.p1
CDC42	ENST00000652582.1_22078428_22078881_CDC42.p1
CDC42	ENST00000667384.1_22078428_22086866_CDC42.p1
CDC42	ENST00000315554.13_22078428_22086866_CDC42.p1
CDC42	ENST00000315554.13_22078428_22078881_CDC42.p1
CDK1	ENST00000316629.8_60780140_60785787_CDK1.p1
CDK13	ENST00000611390.1_39987598_40088331_CDK13.p2
CDK14	ENST00000265741.7_90747680_91118208_CDK14.p1
CDK14	ENST00000436577.3_90747680_91118208_CDK14.p2
CDK14	ENST00000436577.3_90726566_90917724_CDK14.p1
CDK14	ENST00000436577.3_90726566_90984241_CDK14.p1
CDK5RAP3	ENST00000583352.5_47971361_47974448_CDK5RAP3.p1
CDKAL1	ENST00000274695.8_20535350_20548705_CDKAL1.p1
CDKAL1	ENST00000274695.8_20535350_20846178_CDKAL1.p1
CDKAL1	ENST00000274695.8_20535350_20781265_CDKAL1.p1
CDKAL1	ENST00000274695.8_20535350_20649377_CDKAL1.p1
CDON	ENST00000263577.11_125978303_126023537_CDON.p1
CELF1	ENST00000531165.5_47482694_47500932_CELF1.p1
CELF1	ENST00000531165.5_47486749_47500932_CELF1.p1
CELF1	ENST00000532048.5_47482694_47500932_CELF1.p1
CELF1	ENST00000361904.7_47472190_47489024_CELF1.p2
CELF1	ENST00000395292.6_47472190_47489024_CELF1.p2
CELF1	ENST00000310513.10_47472190_47489024_CELF1.p2
CELF1	ENST00000531165.5_47472190_47489024_CELF1.p2
CELF1	ENST00000395290.6_47472190_47489024_CELF1.p2
CELF2	ENST00000417956.6_11321206_11329097_CELF2.p2
CELF2	ENST00000354897.3_11249152_11275120_CELF2.p1
CELF2	ENST00000354897.3_11249152_11288552_CELF2.p2
CEMIP2	ENST00000377044.9_71740062_71750385_CEMIP2.p1
CEMIP2	ENST00000377044.9_71745017_71750385_CEMIP2.p1
CENPA	ENST00000233505.12_26792130_26793893_CENPA.p1
CENPA	ENST00000335756.9_26792130_26793893_CENPA.p1
CENPK	ENST00000396679.6_65521474_65554946_CENPK.p1
CENPK	ENST00000510693.5_65521474_65554946_CENPK.p1
CENPN	ENST00000299572.9_81017325_81020276_CENPN.p1
CEP170	ENST00000366542.6_243199059_243225321_CEP170.p1
CEP170	ENST00000366542.6_243186258_243225321_CEP170.p1
CEP170	ENST00000366542.6_243185778_243225321_CEP170.p1
CEP170	ENST00000366542.6_243164283_243225321_CEP170.p1
CEP170	ENST00000366542.6_243156220_243225321_CEP170.p1
CEP170	ENST00000366543.5_243156220_243225321_CEP170.p1
CEP170	ENST00000366543.5_243164283_243225321_CEP170.p1
CEP170	ENST00000366544.5_243156220_243225321_CEP170.p1
CEP192	ENST00000430049.6_13069737_13099581_CEP192.p1
CEP44	ENST00000457424.6_174297965_174316290_CEP44.p1
CEP57L1	ENST00000519286.5_109140420_109146937_CEP57L1.p1
CEP76	ENST00000262127.7_12698978_12701113_CEP76.p2
CEPT1	ENST00000357172.9_111147641_111159527_CEPT1.p1
CEPT1	ENST00000357172.9_111147641_111174963_CEPT1.p1
CEPT1	ENST00000357172.9_111147641_111161296_CEPT1.p1
CERS4	ENST00000559336.5_8251075_8257985_CERS4.p1
CERT1	ENST00000261415.12_75379336_75381201_CERT1.p2
CERT1	ENST00000261415.12_75379336_75386034_CERT1.p2
CERT1	ENST00000642488.1_75379336_75403058_CERT1.p2
CERT1	ENST00000261415.12_75379336_75403058_CERT1.p2
CERT1	ENST00000642809.1_75379336_75411103_CERT1.p2
CERT1	ENST00000261415.12_75379336_75411103_CERT1.p2
CERT1	ENST00000644445.1_75379336_75411103_CERT1.p2
CERT1	ENST00000642488.1_75379336_75411103_CERT1.p2
CERT1	ENST00000380494.10_75379336_75417033_CERT1.p2
CERT1	ENST00000645866.1_75379336_75417033_CERT1.p2
CERT1	ENST00000642809.1_75379336_75417033_CERT1.p2
CERT1	ENST00000261415.12_75379336_75417033_CERT1.p2
CERT1	ENST00000644445.1_75379336_75417033_CERT1.p2
CERT1	ENST00000642488.1_75379336_75417033_CERT1.p2
CERT1	ENST00000261415.12_75379336_75389687_CERT1.p2
CERT1	ENST00000642809.1_75379336_75403058_CERT1.p2
CERT1	ENST00000644445.1_75379336_75403058_CERT1.p2
CERT1	ENST00000380494.10_75379336_75426478_CERT1.p2
CERT1	ENST00000645866.1_75379336_75426478_CERT1.p2
CERT1	ENST00000642809.1_75379336_75426478_CERT1.p2
CERT1	ENST00000261415.12_75379336_75426478_CERT1.p2
CERT1	ENST00000644445.1_75379336_75426478_CERT1.p2
CFAP298	ENST00000290155.8_32603160_32610005_CFAP298.p1
CFLAR	ENST00000309955.8_201129728_201133134_CFLAR.p1
CFLAR	ENST00000309955.8_201129728_201136107_CFLAR.p1
CFLAR	ENST00000309955.8_201129728_201149835_CFLAR.p1
CFLAR	ENST00000309955.8_201129728_201140439_CFLAR.p1
CFLAR	ENST00000341582.10_201129728_201149835_CFLAR.p1
CGNL1	ENST00000281282.5_57437984_57461892_CGNL1.p1
CGNL1	ENST00000281282.5_57437984_57518497_CGNL1.p1
CHAF1A	ENST00000301280.10_4405911_4418076_CHAF1A.p1
CHAF1A	ENST00000301280.10_4405911_4409759_CHAF1A.p1
CHD1L	ENST00000639534.1_147252622_147268878_CHD1L.p1
CHD2	ENST00000394196.9_92901166_92967513_CHD2.p1
CHD2	ENST00000394196.9_92901166_92956649_CHD2.p1
CHEK2	ENST00000348295.7_28694031_28699937_CHEK2.p1
CHEK2	ENST00000382580.6_28694031_28699937_CHEK2.p1
CHEK2	ENST00000434810.5_28694031_28699937_CHEK2.p1
CHFR	ENST00000266880.11_132870723_132887340_CHFR.p1
CHFR	ENST00000443047.6_132870723_132887340_CHFR.p1
CHN1	ENST00000652434.1_174915057_174952202_CHN1.p1
CHRNA2	ENST00000520933.7_27467228_27471194_CHRNA2.p1
CHRNA2	ENST00000240132.7_27467228_27471194_CHRNA2.p1
CHRNA2	ENST00000407991.3_27467228_27471194_CHRNA2.p1
CHST15	ENST00000346248.7_124021255_124046724_CHST15.p1
CHST15	ENST00000346248.7_124012332_124046724_CHST15.p1
CIRBP	ENST00000589710.5_1270866_1272051_CIRBP.p1
CIRBP	ENST00000585630.5_1270866_1272051_CIRBP.p1
CLCN3	ENST00000347613.8_169635912_169713295_CLCN3.p1
CLCN3	ENST00000360642.7_169635912_169713295_CLCN3.p1
CLHC1	ENST00000401408.6_55206269_55212806_CLHC1.p1
CLHC1	ENST00000401408.6_55177601_55222493_CLHC1.p1
CLHC1	ENST00000401408.6_55206269_55222493_CLHC1.p1
CLHC1	ENST00000401408.6_55209403_55222493_CLHC1.p1
CLHC1	ENST00000401408.6_55209629_55222493_CLHC1.p1
CLIP1	ENST00000358808.6_122377388_122380558_CLIP1.p1
CLIP1	ENST00000540304.6_122352725_122380558_CLIP1.p1
CLIP1	ENST00000540304.6_122340752_122380558_CLIP1.p1
CLIP1	ENST00000358808.6_122360958_122380558_CLIP1.p1
CLIP1	ENST00000537178.5_122352725_122380558_CLIP1.p1
CLIP1	ENST00000620786.4_122340752_122380558_CLIP1.p1
CLIP1	ENST00000358808.6_122340752_122380558_CLIP1.p1
CLIP1	ENST00000361654.8_122340752_122380558_CLIP1.p1
CLIP1	ENST00000537178.5_122340752_122380558_CLIP1.p1
CLIP2	ENST00000223398.11_74317479_74339004_CLIP2.p1
CLIP4	ENST00000320081.10_29121373_29145367_CLIP4.p1
CLIP4	ENST00000320081.10_29121373_29167540_CLIP4.p1
CLIP4	ENST00000320081.10_29121373_29135666_CLIP4.p1
CLK1	ENST00000621181.4_200854615_200861862_CLK1.p1
CLK1	ENST00000621181.4_200856681_200861862_CLK1.p1
CLK1	ENST00000621181.4_200857717_200861862_CLK1.p1
CLK1	ENST00000321356.9_200854615_200861862_CLK1.p1
CLK1	ENST00000321356.9_200856681_200861862_CLK1.p1
CLK1	ENST00000321356.9_200857717_200861862_CLK1.p1
CLN6	ENST00000564752.1_68209636_68218650_CLN6.p1
CLN8	ENST00000331222.6_1770931_1771597_CLN8.p1
CLNS1A	ENST00000525064.5_77619605_77625818_CLNS1A.p3
CLNS1A	ENST00000263309.7_77619605_77625818_CLNS1A.p2
CLNS1A	ENST00000525428.6_77619605_77625818_CLNS1A.p3
CLNS1A	ENST00000525064.5_77619605_77629899_CLNS1A.p1
CLNS1A	ENST00000525428.6_77619605_77629899_CLNS1A.p1
CLNS1A	ENST00000532069.5_77619605_77629899_CLNS1A.p1
CLNS1A	ENST00000263309.7_77619605_77629899_CLNS1A.p1
CMC2	ENST00000570195.5_80975990_80997429_CMC2.p2
CMC2	ENST00000562713.3_80980769_80997429_CMC2.p2
CMC2	ENST00000486645.5_80975990_80997429_CMC2.p2
CNOT1	ENST00000317147.10_58525178_58534395_CNOT1.p1
CNOT3	ENST00000221232.11_54142928_54146657_CNOT3.p1
CNOT3	ENST00000221232.11_54142928_54153840_CNOT3.p1
CNOT3	ENST00000617930.2_54142928_54153840_CNOT3.p1
CNOT3	ENST00000221232.11_54142928_54149758_CNOT3.p1
CNOT3	ENST00000440571.6_54142928_54146657_CNOT3.p1
CNOT3	ENST00000221232.11_54142928_54144332_CNOT3.p1
CNOT4	ENST00000361528.8_135410514_135438423_CNOT4.p1
CNOT4	ENST00000315544.6_135393917_135438423_CNOT4.p1
CNOT4	ENST00000315544.6_135410514_135438423_CNOT4.p1
CNOT4	ENST00000361528.8_135393917_135438423_CNOT4.p1
CNOT6	ENST00000261951.9_180529274_180571432_CNOT6.p1
CNOT8	ENST00000285896.10_154863206_154870822_CNOT8.p1
CNOT8	ENST00000518775.5_154863206_154870822_CNOT8.p1
CNOT8	ENST00000521583.5_154865191_154872651_CNOT8.p1
CNTN4	ENST00000397461.5_2339177_2745697_CNTN4.p1
CNTRL	ENST00000373855.5_121088295_121115200_CNTRL.p1
CNTRL	ENST00000373855.5_121088295_121098572_CNTRL.p1
COA8	ENST00000556253.6_103571622_103587364_COA8.p2
COL21A1	ENST00000244728.10_56179577_56182656_COL21A1.p1
COMT	ENST00000403710.5_19961198_19964299_COMT.p1
COMT	ENST00000407537.5_19961198_19964299_COMT.p1
COPS5	ENST00000517736.5_67045811_67059445_COPS5.p1
COQ4	ENST00000300452.8_128325142_128325881_COQ4.p2
COX5A	ENST00000322347.11_74923647_74929232_COX5A.p1
COX5A	ENST00000322347.11_74923647_74926887_COX5A.p1
COX6C	ENST00000297564.6_99887489_99892052_COX6C.p2
COX6C	ENST00000518171.5_99887489_99892052_COX6C.p2
CPEB1	ENST00000617522.4_82571343_82627367_CPEB1.p2
CPLANE1	ENST00000425232.6_37125243_37162566_CPLANE1.p1
CPLANE1	ENST00000425232.6_37121616_37162566_CPLANE1.p2
CPLANE1	ENST00000514429.5_37125243_37162566_CPLANE1.p1
CPLANE1	ENST00000514429.5_37121616_37162566_CPLANE1.p2
CPLANE1	ENST00000425232.6_37121616_37139370_CPLANE1.p2
CPLANE1	ENST00000425232.6_37125243_37139370_CPLANE1.p1
CPNE3	ENST00000517490.6_86515461_86531229_CPNE3.p1
CPNE3	ENST00000523469.5_86515461_86531229_CPNE3.p1
CPNE3	ENST00000620393.4_86515461_86531229_CPNE3.p1
CPNE4	ENST00000429747.5_131669674_131905444_CPNE4.p1
CPNE4	ENST00000429747.5_131696541_131905444_CPNE4.p2
CPNE4	ENST00000429747.5_131723445_131905444_CPNE4.p1
CPSF2	ENST00000298875.9_92126121_92138347_CPSF2.p1
CPSF2	ENST00000298875.9_92130950_92138347_CPSF2.p1
CPSF2	ENST00000298875.9_92126121_92135496_CPSF2.p1
CPSF6	ENST00000456847.7_69251128_69262562_CPSF6.p2
CPSF6	ENST00000435070.7_69251128_69262562_CPSF6.p2
CPSF6	ENST00000266679.8_69251128_69262562_CPSF6.p2
CPSF7	ENST00000340437.8_61410937_61429290_CPSF7.p2
CPSF7	ENST00000439958.7_61410937_61429290_CPSF7.p2
CREB1	ENST00000353267.8_207555627_207577655_CREB1.p1
CREB1	ENST00000353267.8_207555627_207570321_CREB1.p1
CREB1	ENST00000432329.6_207555627_207577655_CREB1.p1
CREB1	ENST00000432329.6_207555627_207570321_CREB1.p1
CREB3L2	ENST00000616381.4_137901353_137928366_CREB3L2.p1
CREB3L2	ENST00000616381.4_137901353_137916012_CREB3L2.p1
CREM	ENST00000345491.7_35137781_35179276_CREM.p1
CREM	ENST00000374721.7_35137781_35179276_CREM.p1
CSNK1E	ENST00000403904.5_38293254_38314169_CSNK1E.p1
CSNK1E	ENST00000359867.7_38298785_38314169_CSNK1E.p1
CSNK1E	ENST00000359867.7_38299894_38314169_CSNK1E.p1
CSNK1G3	ENST00000345990.8_123545416_123604830_CSNK1G3.p1
CSNK2A1	ENST00000645260.1_495718_508660_CSNK2A1.p1
CSNK2A1	ENST00000645260.1_492253_508660_CSNK2A1.p1
CSNK2A1	ENST00000645260.1_486375_508660_CSNK2A1.p1
CSNK2A1	ENST00000645260.1_497720_508660_CSNK2A1.p1
CSNK2A1	ENST00000642689.1_495718_508660_CSNK2A1.p1
CSNK2A1	ENST00000642689.1_492253_508660_CSNK2A1.p1
CSNK2A1	ENST00000642689.1_486375_508660_CSNK2A1.p1
CSNK2A1	ENST00000642689.1_497720_508660_CSNK2A1.p1
CSNK2A1	ENST00000400217.7_497720_508660_CSNK2A1.p1
CSNK2A1	ENST00000400217.7_495718_508660_CSNK2A1.p1
CSNK2A1	ENST00000217244.9_495718_508660_CSNK2A1.p1
CSNK2A1	ENST00000400217.7_492253_508660_CSNK2A1.p1
CSNK2A1	ENST00000217244.9_492253_508660_CSNK2A1.p1
CSNK2A1	ENST00000217244.9_486375_508660_CSNK2A1.p1
CSNK2A1	ENST00000400217.7_486375_508660_CSNK2A1.p1
CSNK2A1	ENST00000647026.1_486375_508660_CSNK2A1.p1
CSNK2A1	ENST00000217244.9_497720_508660_CSNK2A1.p1
CSNK2A1	ENST00000644885.1_492253_508660_CSNK2A1.p1
CSNK2A1	ENST00000644885.1_486375_508660_CSNK2A1.p1
CSNK2A1	ENST00000644177.1_497720_508660_CSNK2A1.p1
CSNK2A1	ENST00000644003.1_495718_505229_CSNK2A1.p1
CSNK2A1	ENST00000647026.1_486375_492364_CSNK2A1.p1
CSNK2A1	ENST00000644003.1_486375_499934_CSNK2A1.p1
CSNK2A1	ENST00000646477.1_486375_499934_CSNK2A1.p1
CSNK2A1	ENST00000644003.1_486375_508660_CSNK2A1.p1
CSNK2A1	ENST00000646477.1_486375_508660_CSNK2A1.p1
CSNK2A1	ENST00000644003.1_492253_499934_CSNK2A1.p1
CSNK2A1	ENST00000646477.1_492253_499934_CSNK2A1.p1
CSRNP2	ENST00000228515.6_51073822_51076647_CSRNP2.p1
CTBP1	ENST00000382952.7_1225359_1241519_CTBP1.p1
CTBP1	ENST00000382952.7_1228198_1241519_CTBP1.p1
CTNNA1	ENST00000302763.12_138781922_138887642_CTNNA1.p1
CTNNA1	ENST00000302763.12_138781922_138827718_CTNNA1.p1
CTNNA1	ENST00000302763.12_138781922_138812302_CTNNA1.p1
CTNNB1	ENST00000642886.1_41224020_41236709_CTNNB1.p1
CTNNB1	ENST00000642886.1_41224020_41238076_CTNNB1.p1
CTNNB1	ENST00000642886.1_41224020_41227352_CTNNB1.p1
CTNNB1	ENST00000349496.11_41224020_41236709_CTNNB1.p1
CTNNB1	ENST00000405570.6_41224020_41238076_CTNNB1.p1
CTNNB1	ENST00000644873.1_41224020_41236709_CTNNB1.p1
CTNNB1	ENST00000644873.1_41224020_41238076_CTNNB1.p1
CTNNB1	ENST00000349496.11_41224020_41227352_CTNNB1.p1
CTNNB1	ENST00000645276.1_41224020_41236709_CTNNB1.p1
CTNNB1	ENST00000645276.1_41224020_41238076_CTNNB1.p1
CTNNB1	ENST00000645276.1_41224020_41227352_CTNNB1.p1
CTNNB1	ENST00000642986.1_41224020_41236709_CTNNB1.p1
CTNNB1	ENST00000642986.1_41224020_41238076_CTNNB1.p1
CTNNB1	ENST00000642986.1_41224020_41227352_CTNNB1.p1
CTNNB1	ENST00000453024.6_41224020_41236709_CTNNB1.p1
CTNNB1	ENST00000453024.6_41224020_41238076_CTNNB1.p1
CTNNB1	ENST00000647264.1_41224020_41236709_CTNNB1.p1
CTNNB1	ENST00000453024.6_41224020_41227352_CTNNB1.p1
CTSB	ENST00000345125.7_11852609_11861479_CTSB.p1
CTSB	ENST00000453527.6_11852609_11861479_CTSB.p1
CTSB	ENST00000505496.6_11852609_11864463_CTSB.p1
CTSB	ENST00000531089.5_11852609_11864463_CTSB.p1
CTSB	ENST00000531089.5_11850865_11864463_CTSB.p1
CTSB	ENST00000526645.5_11850865_11864463_CTSB.p1
CTSB	ENST00000345125.7_11850865_11853479_CTSB.p1
CTSB	ENST00000345125.7_11850865_11864463_CTSB.p1
CTSB	ENST00000453527.6_11850865_11864463_CTSB.p1
CTSB	ENST00000353047.11_11852609_11861479_CTSB.p1
CTSB	ENST00000505496.6_11852609_11861479_CTSB.p1
CUL1	ENST00000655324.1_148729961_148767749_CUL1.p1
CUL1	ENST00000325222.9_148729961_148767749_CUL1.p1
CUL1	ENST00000660240.1_148729961_148767749_CUL1.p1
CUL1	ENST00000662132.1_148729961_148767749_CUL1.p1
CUL3	ENST00000617432.4_224495831_224503822_CUL3.p1
CXorf38	ENST00000378421.1_40630613_40639128_CXorf38.p2
CXorf38	ENST00000327877.10_40630613_40639128_CXorf38.p2
CYLD	ENST00000311559.13_50749575_50754424_CYLD.p1
CYP24A1	ENST00000395955.7_54157168_54171670_CYP24A1.p2
CYP24A1	ENST00000216862.8_54157168_54171670_CYP24A1.p2
CYP24A1	ENST00000395954.3_54157168_54171670_CYP24A1.p1
CYP39A1	ENST00000619708.4_46587076_46642298_CYP39A1.p1
CYP4B1	ENST00000614163.4_46810807_46815264_CYP4B1.p2
D2HGDH	ENST00000321264.9_241754630_241756014_D2HGDH.p1
DAAM1	ENST00000360909.7_59263440_59291306_DAAM1.p1
DCAF11	ENST00000396936.5_24116916_24121517_DCAF11.p1
DCAF11	ENST00000396936.5_24116916_24123077_DCAF11.p1
DCAKD	ENST00000342350.9_45030091_45034999_DCAKD.p1
DCK	ENST00000504730.5_71022366_71026755_DCK.p1
DDHD2	ENST00000397166.7_38242249_38260147_DDHD2.p2
DDHD2	ENST00000517385.5_38247712_38260147_DDHD2.p1
DDHD2	ENST00000397166.7_38247712_38260147_DDHD2.p1
DDX59	ENST00000331314.11_200648438_200666751_DDX59.p1
DDX6	ENST00000526070.2_118768222_118786518_DDX6.p1
DDX6	ENST00000526070.2_118758773_118765355_DDX6.p1
DDX6	ENST00000526070.2_118759921_118765355_DDX6.p1
DDX60L	ENST00000260184.11_168415407_168472809_DDX60L.p1
DEDD	ENST00000368005.5_161123838_161124526_DEDD.p1
DENND10	ENST00000648560.1_119107967_119132609_DENND10.p1
DENND1B	ENST00000235453.8_197642710_197772932_DENND1B.p1
DENND1B	ENST00000235453.8_197607072_197772932_DENND1B.p1
DENND1B	ENST00000235453.8_197553021_197772932_DENND1B.p1
DENND1B	ENST00000235453.8_197595207_197772932_DENND1B.p1
DENND4A	ENST00000635620.1_65696365_65756472_DENND4A.p1
DENND4A	ENST00000443035.7_65696365_65756472_DENND4A.p1
DENND4A	ENST00000443035.7_65696365_65761438_DENND4A.p1
DENND4A	ENST00000431932.6_65696365_65756472_DENND4A.p1
DENND4A	ENST00000431932.6_65696365_65761438_DENND4A.p1
DENND4A	ENST00000564674.5_65696365_65761438_DENND4A.p1
DERL2	ENST00000570848.5_5480053_5482882_DERL2.p2
DET1	ENST00000564406.5_88527598_88536381_DET1.p1
DHTKD1	ENST00000448829.1_12100177_12108015_DHTKD1.p2
DHTKD1	ENST00000448829.1_12097683_12108015_DHTKD1.p2
DIDO1	ENST00000266070.8_62909698_62914406_DIDO1.p1
DIDO1	ENST00000266070.8_62905886_62914406_DIDO1.p1
DIDO1	ENST00000266070.8_62890959_62914406_DIDO1.p1
DIDO1	ENST00000354665.8_62905886_62914406_DIDO1.p1
DIDO1	ENST00000354665.8_62905886_62911614_DIDO1.p1
DIS3	ENST00000545453.5_72759472_72778380_DIS3.p2
DIS3L2	ENST00000273009.10_232014834_232030080_DIS3L2.p1
DIS3L2	ENST00000441279.5_232014834_232030080_DIS3L2.p1
DIS3L2	ENST00000273009.10_232014834_232087721_DIS3L2.p1
DLG2	ENST00000472545.6_85598656_85626753_DLG2.p1
DMC1	ENST00000216024.7_38552665_38568289_DMC1.p1
DMC1	ENST00000216024.7_38521607_38568289_DMC1.p1
DMC1	ENST00000216024.7_38537591_38568289_DMC1.p1
DMTF1	ENST00000331242.11_87163494_87182337_DMTF1.p1
DMTF1	ENST00000413276.6_87163494_87191027_DMTF1.p1
DMTF1	ENST00000331242.11_87163494_87185980_DMTF1.p1
DMTF1	ENST00000331242.11_87163494_87191027_DMTF1.p1
DMTF1	ENST00000432937.6_87163494_87182337_DMTF1.p1
DMTF1	ENST00000432937.6_87163494_87185980_DMTF1.p1
DMTF1	ENST00000432937.6_87163494_87191027_DMTF1.p1
DNAH14	ENST00000430092.5_224952669_225097239_DNAH14.p1
DNAJB6	ENST00000262177.9_157358546_157367483_DNAJB6.p1
DNAJC5	ENST00000360864.9_63928334_63931022_DNAJC5.p1
DNAJC5	ENST00000360864.9_63928334_63929525_DNAJC5.p1
DNAJC7	ENST00000316603.11_41994869_41997239_DNAJC7.p1
DNAL1	ENST00000554871.5_73653169_73689515_DNAL1.p1
DNAL1	ENST00000554871.5_73653169_73671597_DNAL1.p1
DNM2	ENST00000355667.10_10795371_10802358_DNM2.p1
DNM2	ENST00000389253.8_10795371_10802358_DNM2.p1
DNM2	ENST00000355667.10_10793719_10798572_DNM2.p1
DNM2	ENST00000389253.8_10793719_10798572_DNM2.p1
DOCK10	ENST00000258390.11_224787021_224789170_DOCK10.p1
DOHH	ENST00000427575.6_3496540_3496886_DOHH.p1
DOP1A	ENST00000237163.9_83096730_83097115_DOP1A.p1
DOP1A	ENST00000237163.9_83096924_83100886_DOP1A.p1
DOP1A	ENST00000237163.9_83096730_83100886_DOP1A.p1
DOP1A	ENST00000237163.9_83096730_83110314_DOP1A.p1
DOP1A	ENST00000349129.6_83096730_83142046_DOP1A.p1
DOP1A	ENST00000237163.9_83096730_83142046_DOP1A.p1
DOP1A	ENST00000369739.7_83096730_83142046_DOP1A.p1
DOP1A	ENST00000237163.9_83096924_83110314_DOP1A.p1
DOP1A	ENST00000369739.7_83096730_83097115_DOP1A.p1
DPP8	ENST00000321147.10_65497863_65515791_DPP8.p1
DPY19L4	ENST00000414645.6_94766611_94770571_DPY19L4.p1
DTNA	ENST00000283365.13_34679467_34794250_DTNA.p1
DTNA	ENST00000596745.5_34755975_34827676_DTNA.p2
DTWD1	ENST00000251250.7_49625112_49634794_DTWD1.p1
DUS2	ENST00000565263.6_68025414_68056424_DUS2.p1
DUS2	ENST00000565263.6_68025414_68054617_DUS2.p1
DUS4L	ENST00000265720.8_107567049_107571266_DUS4L.p1
DUS4L	ENST00000265720.8_107567049_107576592_DUS4L.p1
DUS4L-BCAP29	ENST00000673689.1_107567049_107576592_DUS4L-BCAP29.p1
DUSP16	ENST00000228862.3_12500518_12521463_DUSP16.p1
DUSP16	ENST00000298573.9_12500518_12521463_DUSP16.p1
DYM	ENST00000269445.10_49417934_49430447_DYM.p1
DYM	ENST00000269445.10_49391592_49430447_DYM.p1
DYM	ENST00000269445.10_49378566_49430447_DYM.p1
DYM	ENST00000269445.10_49331863_49430447_DYM.p1
DYRK1A	ENST00000643624.1_37420298_37493163_DYRK1A.p1
DYRK1A	ENST00000643624.1_37420298_37496258_DYRK1A.p1
DYRK1A	ENST00000338785.8_37420298_37493163_DYRK1A.p1
DYRK1A	ENST00000338785.8_37420298_37496258_DYRK1A.p1
DZIP3	ENST00000361582.8_108605334_108644781_DZIP3.p1
DZIP3	ENST00000361582.8_108605334_108651162_DZIP3.p1
DZIP3	ENST00000361582.8_108605334_108669749_DZIP3.p1
DZIP3	ENST00000361582.8_108605334_108662257_DZIP3.p1
DZIP3	ENST00000361582.8_108605334_108654310_DZIP3.p1
E2F5	ENST00000521429.5_85202146_85212204_E2F5.p1
E2F5	ENST00000521429.5_85202146_85209409_E2F5.p2
ECE1	ENST00000374893.11_21272698_21290156_ECE1.p1
ECHDC1	ENST00000430841.6_127314815_127331030_ECHDC1.p1
ECPAS	ENST00000602978.1_111444377_111473000_ECPAS.p1
ECSIT	ENST00000592312.5_11507456_11519193_ECSIT.p1
ECSIT	ENST00000591104.5_11507456_11519193_ECSIT.p1
ECSIT	ENST00000252440.11_11507456_11519193_ECSIT.p1
ECSIT	ENST00000592312.5_11507456_11508048_ECSIT.p3
EDC3	ENST00000315127.9_74671454_74675142_EDC3.p1
EDNRA	ENST00000324300.10_147485611_147519978_EDNRA.p1
EFCAB13	ENST00000331493.7_47328268_47429961_EFCAB13.p1
EFCAB13	ENST00000517484.5_47328268_47429961_EFCAB13.p1
EIF3B	ENST00000360876.9_2374527_2377075_EIF3B.p1
EIF4E3	ENST00000295612.7_71690009_71728623_EIF4E3.p1
EIF4ENIF1	ENST00000330125.10_31441773_31447568_EIF4ENIF1.p2
ELF1	ENST00000239882.7_40940920_40982282_ELF1.p1
ELF2	ENST00000379550.5_139125163_139137867_ELF2.p1
ELF2	ENST00000394235.6_139060323_139139497_ELF2.p1
ELF2	ENST00000394235.6_139116648_139139497_ELF2.p1
ELMO1	ENST00000310758.8_37211385_37342763_ELMO1.p1
ELMOD3	ENST00000315658.11_85356966_85377474_ELMOD3.p1
ENC1	ENST00000510316.5_74634683_74636498_ENC1.p1
ENC1	ENST00000302351.8_74634683_74636498_ENC1.p1
ENOSF1	ENST00000383578.7_685920_706578_ENOSF1.p1
ENOSF1	ENST00000383578.7_683245_706578_ENOSF1.p1
ENPP4	ENST00000321037.5_46139550_46141222_ENPP4.p1
EPB41	ENST00000373800.7_28987430_29065158_EPB41.p1
EPB41	ENST00000642260.1_28987430_29065158_EPB41.p1
EPB41L2	ENST00000530481.5_130858130_130870126_EPB41L2.p2
EPB41L2	ENST00000337057.8_130858130_130870126_EPB41L2.p2
EPB41L2	ENST00000368128.6_130858130_130870126_EPB41L2.p2
EPB41L2	ENST00000337057.8_130885095_130956499_EPB41L2.p1
EPB41L2	ENST00000337057.8_130858130_130867581_EPB41L2.p2
EPB41L2	ENST00000368128.6_130858130_130867581_EPB41L2.p2
EPB41L2	ENST00000530757.5_130858130_130867581_EPB41L2.p2
EPHB4	ENST00000616502.4_100813651_100822667_EPHB4.p2
EPN2	ENST00000314728.9_19281954_19283714_EPN2.p1
ERAP1	ENST00000296754.7_96800861_96803943_ERAP1.p1
ERAP1	ENST00000296754.7_96797174_96803943_ERAP1.p1
ERC1	ENST00000611180.4_1289851_1444750_ERC1.p1
ERC1	ENST00000611180.4_1289851_1410453_ERC1.p1
ERC1	ENST00000397203.6_1027747_1028572_ERC1.p1
ERC1	ENST00000397203.6_1027747_1083580_ERC1.p1
ERC1	ENST00000397203.6_1027747_1116033_ERC1.p1
ERC1	ENST00000543086.7_1027747_1116033_ERC1.p1
ERC1	ENST00000397203.6_1027747_1141787_ERC1.p1
ERC1	ENST00000397203.6_1027747_1190052_ERC1.p1
ERC1	ENST00000397203.6_1027747_1290012_ERC1.p1
ERC1	ENST00000543086.7_1027747_1290012_ERC1.p1
ERC1	ENST00000543086.7_1027747_1190052_ERC1.p1
ERC1	ENST00000543086.7_1027747_1141787_ERC1.p1
ERC1	ENST00000589028.5_1027747_1116033_ERC1.p1
ERC1	ENST00000360905.9_1027747_1116033_ERC1.p1
ERC1	ENST00000589028.5_1027747_1141787_ERC1.p1
ERC1	ENST00000589028.5_1027747_1190052_ERC1.p1
ERC1	ENST00000589028.5_1027747_1290012_ERC1.p1
ERC1	ENST00000360905.9_1027747_1290012_ERC1.p1
ERC1	ENST00000360905.9_1027747_1190052_ERC1.p1
ERC1	ENST00000546231.6_1027747_1290012_ERC1.p1
ERC1	ENST00000360905.9_1027747_1141787_ERC1.p1
ERC1	ENST00000360905.9_1027747_1083580_ERC1.p1
ERC1	ENST00000360905.9_1027747_1028572_ERC1.p1
ERC1	ENST00000611180.4_1027747_1141787_ERC1.p1
ERC1	ENST00000611180.4_1027747_1190052_ERC1.p1
ERC1	ENST00000611180.4_1027747_1290012_ERC1.p1
ERGIC2	ENST00000360150.9_29366876_29371670_ERGIC2.p1
ERGIC2	ENST00000550353.5_29366876_29371670_ERGIC2.p1
ESCO1	ENST00000269214.10_21536041_21584440_ESCO1.p1
ESCO1	ENST00000269214.10_21560858_21584440_ESCO1.p1
ESCO1	ENST00000269214.10_21560858_21575777_ESCO1.p1
ESD	ENST00000378697.5_46777455_46793444_ESD.p1
ESR1	ENST00000338799.9_151807842_151808364_ESR1.p1
ESR2	ENST00000267525.10_64249545_64283075_ESR2.p1
ESR2	ENST00000341099.5_64249545_64283075_ESR2.p1
ESRP1	ENST00000519505.5_94671452_94696961_ESRP1.p1
ESRP1	ENST00000433389.8_94671452_94696961_ESRP1.p1
ESRP1	ENST00000358397.9_94671452_94696961_ESRP1.p1
ETF1	ENST00000507939.5_138517560_138529678_ETF1.p1
EVI5	ENST00000370331.5_92693801_92697985_EVI5.p1
EXO1	ENST00000348581.9_241850408_241885507_EXO1.p1
EXOC2	ENST00000230449.9_632940_637861_EXOC2.p1
EXOC2	ENST00000230449.9_629834_637861_EXOC2.p1
EXOC2	ENST00000230449.9_592468_637861_EXOC2.p1
EZH1	ENST00000415827.6_42722794_42730918_EZH1.p1
EZH1	ENST00000415827.6_42720272_42730918_EZH1.p1
EZH1	ENST00000415827.6_42727634_42730918_EZH1.p1
EZH1	ENST00000586382.5_42722794_42730918_EZH1.p1
EZH1	ENST00000586382.5_42720272_42730918_EZH1.p1
EZH1	ENST00000428826.7_42722794_42730918_EZH1.p1
EZH1	ENST00000428826.7_42720272_42730918_EZH1.p1
EZH1	ENST00000428826.7_42727634_42730918_EZH1.p1
EZH1	ENST00000592492.5_42727634_42730918_EZH1.p1
EZH1	ENST00000585893.5_42722794_42730918_EZH1.p1
EZH1	ENST00000585893.5_42720272_42730918_EZH1.p1
EZH1	ENST00000590078.5_42720272_42730918_EZH1.p1
FAM114A1	ENST00000358869.5_38914920_38932374_FAM114A1.p1
FAM126A	ENST00000409923.5_22960255_22991139_FAM126A.p1
FAM126A	ENST00000409923.5_22964414_22991139_FAM126A.p1
FAM126A	ENST00000409923.5_22976209_22991139_FAM126A.p1
FAM126B	ENST00000418596.7_201008972_201024039_FAM126B.p1
FAM126B	ENST00000418596.7_201016990_201045593_FAM126B.p1
FAM126B	ENST00000418596.7_201016990_201024039_FAM126B.p1
FAM135A	ENST00000361499.7_70426438_70502791_FAM135A.p1
FAM135A	ENST00000505769.5_70426438_70502791_FAM135A.p1
FAM135A	ENST00000457062.6_70426438_70502791_FAM135A.p1
FAM135A	ENST00000361499.7_70475409_70502791_FAM135A.p2
FAM13A	ENST00000511976.5_88906378_89029649_FAM13A.p1
FAM13A	ENST00000511976.5_88938087_89029649_FAM13A.p1
FAM13B	ENST00000425075.6_138006989_138021197_FAM13B.p1
FAM13B	ENST00000425075.6_137985256_138021197_FAM13B.p1
FAM13B	ENST00000033079.7_138018301_138021197_FAM13B.p1
FAM13B	ENST00000033079.7_138006989_138021197_FAM13B.p1
FAM13B	ENST00000033079.7_137985256_138021197_FAM13B.p1
FAM149A	ENST00000502970.5_186149172_186152045_FAM149A.p1
FAM149A	ENST00000502970.5_186149172_186156190_FAM149A.p1
FAM149A	ENST00000502970.5_186149172_186167262_FAM149A.p1
FAM160A1	ENST00000435205.6_151482523_151578076_FAM160A1.p1
FAM160A1	ENST00000435205.6_151482523_151588926_FAM160A1.p1
FAM160A1	ENST00000435205.6_151566137_151588926_FAM160A1.p1
FAM160A1	ENST00000435205.6_151566137_151578076_FAM160A1.p1
FAM160A2	ENST00000265978.8_6222441_6224707_FAM160A2.p1
FAM168B	ENST00000389915.4_131052890_131055695_FAM168B.p5
FAM172A	ENST00000509739.5_93776158_94053227_FAM172A.p1
FAM193A	ENST00000382839.7_2657802_2716104_FAM193A.p1
FAM193A	ENST00000324666.9_2657802_2716104_FAM193A.p1
FAM193A	ENST00000502458.5_2657802_2716104_FAM193A.p1
FAM210A	ENST00000322247.7_13671861_13682105_FAM210A.p1
FAM210A	ENST00000322247.7_13681604_13682105_FAM210A.p1
FAM214A	ENST00000261844.11_52593577_52678122_FAM214A.p1
FAM214A	ENST00000399202.8_52593577_52678122_FAM214A.p1
FAM3C	ENST00000359943.8_121360042_121383010_FAM3C.p1
FAM49B	ENST00000523509.5_129862228_129904585_FAM49B.p1
FAM49B	ENST00000517654.5_129862228_129904585_FAM49B.p1
FAM49B	ENST00000401979.6_129862228_129904585_FAM49B.p1
FAM49B	ENST00000519110.5_129862228_129904585_FAM49B.p1
FAM49B	ENST00000522746.5_129862228_129904585_FAM49B.p1
FAM49B	ENST00000522746.5_129871374_129903350_FAM49B.p1
FAM49B	ENST00000523509.5_129871374_129903350_FAM49B.p1
FAM49B	ENST00000519020.5_129871374_129903350_FAM49B.p1
FAM49B	ENST00000520204.5_129871374_129903350_FAM49B.p1
FAM49B	ENST00000520254.5_129871374_129903350_FAM49B.p1
FAM49B	ENST00000517654.5_129871374_129903350_FAM49B.p1
FAM49B	ENST00000401979.6_129871374_129904585_FAM49B.p1
FAM49B	ENST00000518283.5_129871374_129904585_FAM49B.p1
FAM49B	ENST00000522746.5_129871374_129904585_FAM49B.p1
FAM49B	ENST00000615041.1_129849242_129854343_FAM49B.p1
FAM49B	ENST00000639004.1_129862228_129879471_FAM49B.p1
FAM49B	ENST00000522941.5_129846803_129871496_FAM49B.p1
FAM49B	ENST00000522941.5_129849242_129871496_FAM49B.p1
FAM53A	ENST00000308132.10_1654977_1668905_FAM53A.p1
FANCC	ENST00000289081.8_95149922_95249369_FANCC.p1
FANCC	ENST00000289081.8_95240648_95249369_FANCC.p1
FANCC	ENST00000289081.8_95247431_95249369_FANCC.p1
FANCI	ENST00000567996.5_89247628_89264607_FANCI.p1
FANCI	ENST00000300027.12_89247628_89264607_FANCI.p1
FANCI	ENST00000300027.12_89245755_89260843_FANCI.p1
FANCI	ENST00000567996.5_89245755_89260843_FANCI.p1
FARS2	ENST00000274680.8_5368549_5545340_FARS2.p1
FARS2	ENST00000274680.8_5368549_5431172_FARS2.p1
FARS2	ENST00000274680.8_5368549_5369182_FARS2.p1
FBLN1	ENST00000262722.11_45525542_45528009_FBLN1.p1
FBXL13	ENST00000379308.7_102822039_102884312_FBXL13.p2
FBXL18	ENST00000453700.7_5491230_5505630_FBXL18.p2
FBXL3	ENST00000355619.10_77018599_77021861_FBXL3.p1
FBXL3	ENST00000355619.10_77015408_77021861_FBXL3.p1
FBXO38	ENST00000296701.10_148394713_148402513_FBXO38.p1
FBXO38	ENST00000296701.10_148394713_148425701_FBXO38.p1
FBXO38	ENST00000296701.10_148394713_148417204_FBXO38.p1
FBXO38	ENST00000296701.10_148394713_148410765_FBXO38.p1
FBXO38	ENST00000296701.10_148394713_148404822_FBXO38.p1
FBXO38	ENST00000296701.10_148394713_148399132_FBXO38.p1
FBXO44	ENST00000251546.8_11658266_11658871_FBXO44.p2
FBXO44	ENST00000376768.5_11658266_11658871_FBXO44.p2
FBXW11	ENST00000265094.9_171868609_171997051_FBXW11.p1
FBXW11	ENST00000393802.6_171868609_171997051_FBXW11.p1
FBXW11	ENST00000296933.10_171868609_171997051_FBXW11.p1
FER	ENST00000281092.9_108798123_108798389_FER.p1
FER	ENST00000281092.9_108768092_108798389_FER.p1
FER	ENST00000281092.9_108768092_108835807_FER.p1
FER	ENST00000281092.9_108768092_109100519_FER.p1
FER	ENST00000281092.9_108798123_108897848_FER.p1
FER	ENST00000281092.9_108768092_108897848_FER.p1
FEZ2	ENST00000305852.11_36578596_36591011_FEZ2.p1
FEZ2	ENST00000305852.11_36581289_36591011_FEZ2.p2
FGFR1	ENST00000335922.9_38424508_38457534_FGFR1.p1
FKBP5	ENST00000357266.8_35597247_35642843_FKBP5.p1
FKBP5	ENST00000357266.8_35619095_35642843_FKBP5.p1
FKBP5	ENST00000357266.8_35637013_35642843_FKBP5.p1
FMO5	ENST00000254090.9_147212392_147225066_FMO5.p1
FMO5	ENST00000254090.9_147208851_147225066_FMO5.p1
FNDC3B	ENST00000336824.8_172112451_172381093_FNDC3B.p1
FOXJ3	ENST00000372572.5_42278347_42323827_FOXJ3.p1
FOXJ3	ENST00000372572.5_42265114_42323827_FOXJ3.p1
FOXJ3	ENST00000372572.5_42188736_42323827_FOXJ3.p1
FOXJ3	ENST00000372572.5_42227882_42323827_FOXJ3.p1
FOXJ3	ENST00000361346.6_42278347_42278672_FOXJ3.p1
FOXJ3	ENST00000361346.6_42265114_42278672_FOXJ3.p2
FOXJ3	ENST00000361346.6_42188736_42278672_FOXJ3.p1
FOXJ3	ENST00000361346.6_42227882_42278672_FOXJ3.p1
FOXJ3	ENST00000361776.5_42188736_42278672_FOXJ3.p1
FOXN2	ENST00000340553.8_48328560_48346751_FOXN2.p1
FOXN2	ENST00000340553.8_48346200_48346751_FOXN2.p1
FOXN2	ENST00000340553.8_48346200_48359147_FOXN2.p1
FOXN2	ENST00000340553.8_48346200_48362707_FOXN2.p1
FOXN2	ENST00000340553.8_48328560_48362707_FOXN2.p1
FOXN2	ENST00000340553.8_48328560_48359147_FOXN2.p1
FOXN3	ENST00000345097.8_89411933_89412490_FOXN3.p1
FOXN3	ENST00000555855.5_89411933_89486671_FOXN3.p1
FOXN3	ENST00000345097.8_89280949_89412490_FOXN3.p1
FOXO3	ENST00000343882.10_108663454_108664889_FOXO3.p2
FRA10AC1	ENST00000359204.5_93684055_93700106_FRA10AC1.p1
FRA10AC1	ENST00000359204.5_93681479_93700106_FRA10AC1.p1
FRA10AC1	ENST00000359204.5_93676652_93700106_FRA10AC1.p1
FRA10AC1	ENST00000359204.5_93670769_93700106_FRA10AC1.p1
FRMD4B	ENST00000398540.8_69302342_69313517_FRMD4B.p1
FRMD4B	ENST00000459638.5_69287751_69313517_FRMD4B.p1
FRMD6	ENST00000356218.8_51689690_51715499_FRMD6.p1
FRMD6	ENST00000344768.9_51689690_51715499_FRMD6.p1
FRYL	ENST00000358350.9_48581419_48589877_FRYL.p1
FTSJ1	ENST00000019019.6_48481150_48483027_FTSJ1.p2
FTSJ1	ENST00000348411.3_48481150_48483027_FTSJ1.p2
FYN	ENST00000368678.8_111694374_111720062_FYN.p1
FYN	ENST00000354650.7_111694374_111720062_FYN.p1
G3BP1	ENST00000356245.8_151786571_151795575_G3BP1.p1
G3BP1	ENST00000356245.8_151786571_151800869_G3BP1.p1
G3BP1	ENST00000356245.8_151786571_151797428_G3BP1.p1
G3BP1	ENST00000356245.8_151786571_151791062_G3BP1.p1
G3BP1	ENST00000507878.6_151786571_151791062_G3BP1.p1
GABPB1	ENST00000359031.8_50300788_50309798_GABPB1.p1
GABPB1	ENST00000560825.5_50286067_50309798_GABPB1.p1
GABPB1	ENST00000359031.8_50286067_50309798_GABPB1.p1
GABPB1	ENST00000220429.12_50300788_50309798_GABPB1.p1
GABPB1	ENST00000220429.12_50289482_50309798_GABPB1.p1
GABPB2	ENST00000368918.8_151088157_151107222_GABPB2.p1
GAPVD1	ENST00000394084.5_125298889_125307880_GAPVD1.p1
GAPVD1	ENST00000297933.11_125298889_125312612_GAPVD1.p1
GAPVD1	ENST00000297933.11_125298889_125307880_GAPVD1.p1
GAS2	ENST00000278187.7_22674849_22726433_GAS2.p1
GAS2	ENST00000278187.7_22674849_22749261_GAS2.p1
GAS2	ENST00000278187.7_22674849_22685789_GAS2.p1
GATAD2B	ENST00000368655.5_153818790_153828348_GATAD2B.p2
GATAD2B	ENST00000634408.1_153811730_153828348_GATAD2B.p1
GATAD2B	ENST00000634408.1_153812021_153828348_GATAD2B.p1
GATAD2B	ENST00000634408.1_153816272_153828348_GATAD2B.p1
GATAD2B	ENST00000368655.5_153811730_153828348_GATAD2B.p1
GATAD2B	ENST00000368655.5_153812021_153828348_GATAD2B.p1
GATAD2B	ENST00000368655.5_153816272_153828348_GATAD2B.p1
GCFC2	ENST00000541687.5_75671949_75702423_GCFC2.p1
GCFC2	ENST00000541687.5_75687826_75706651_GCFC2.p1
GCFC2	ENST00000541687.5_75687826_75702423_GCFC2.p1
GDAP2	ENST00000369443.10_117878008_117920424_GDAP2.p1
GDI2	ENST00000380127.5_5794884_5811956_GDI2.p1
GET1	ENST00000380708.5_39390697_39393280_GET1.p1
GFOD2	ENST00000268797.12_67685456_67685802_GFOD2.p1
GLE1	ENST00000372770.4_128536354_128539698_GLE1.p1
GLS2	ENST00000623608.3_56477659_56480387_GLS2.p2
GLTP	ENST00000617457.4_109855618_109858741_GLTP.p1
GLTP	ENST00000617457.4_109857525_109858741_GLTP.p1
GMEB1	ENST00000373816.5_28683582_28697084_GMEB1.p1
GMEB1	ENST00000373816.5_28683582_28702569_GMEB1.p1
GMEB1	ENST00000373816.5_28683582_28704329_GMEB1.p1
GMEB1	ENST00000373816.5_28683582_28710642_GMEB1.p1
GMEB1	ENST00000361872.8_28683582_28710642_GMEB1.p1
GMEB1	ENST00000361872.8_28683582_28704329_GMEB1.p1
GMEB1	ENST00000361872.8_28683582_28702569_GMEB1.p1
GMEB1	ENST00000361872.8_28683582_28697084_GMEB1.p1
GMEB1	ENST00000373816.5_28683582_28691709_GMEB1.p1
GMEB1	ENST00000361872.8_28683582_28691709_GMEB1.p1
GMEB1	ENST00000294409.2_28683582_28697084_GMEB1.p1
GMEB1	ENST00000294409.2_28683582_28702569_GMEB1.p1
GMEB1	ENST00000294409.2_28683582_28704329_GMEB1.p1
GMEB1	ENST00000294409.2_28683582_28710642_GMEB1.p1
GMEB1	ENST00000294409.2_28683582_28691709_GMEB1.p1
GNAI2	ENST00000266027.9_50252099_50257714_GNAI2.p2
GNAO1	ENST00000262493.12_56351383_56355081_GNAO1.p2
GNB1	ENST00000378609.9_1804418_1839238_GNB1.p1
GNB1	ENST00000378609.9_1804418_1825499_GNB1.p1
GNB1	ENST00000378609.9_1793244_1839238_GNB1.p1
GNB1	ENST00000610897.4_1793244_1839238_GNB1.p1
GNB1	ENST00000439272.6_1804418_1839238_GNB1.p1
GNB1	ENST00000439272.6_1804418_1825499_GNB1.p1
GNB1	ENST00000439272.6_1793244_1839238_GNB1.p1
GNB4	ENST00000232564.8_179405189_179426242_GNB4.p1
GNB4	ENST00000232564.8_179413411_179426242_GNB4.p1
GPALPP1	ENST00000357537.4_45006201_45028003_GPALPP1.p2
GPCPD1	ENST00000379019.7_5557944_5604440_GPCPD1.p1
GPCPD1	ENST00000379019.7_5573914_5604440_GPCPD1.p1
GPD2	ENST00000310454.10_156476097_156513496_GPD2.p1
GPD2	ENST00000310454.10_156496043_156513496_GPD2.p1
GPD2	ENST00000310454.10_156496043_156557582_GPD2.p1
GPR161	ENST00000367835.1_168104476_168114549_GPR161.p1
GPRC5B	ENST00000300571.7_19871815_19872846_GPRC5B.p1
GPX4	ENST00000589115.5_1105185_1106459_GPX4.p2
GPX4	ENST00000354171.13_1105185_1106459_GPX4.p1
GPX4	ENST00000588919.5_1105185_1106459_GPX4.p2
GREB1L	ENST00000269218.10_21366026_21384403_GREB1L.p1
GREB1L	ENST00000580732.6_21366026_21384403_GREB1L.p1
GREB1L	ENST00000269218.10_21366026_21395561_GREB1L.p1
GREB1L	ENST00000580732.6_21366026_21395561_GREB1L.p1
GREB1L	ENST00000269218.10_21366026_21403994_GREB1L.p1
GREB1L	ENST00000580732.6_21366026_21403994_GREB1L.p1
GREB1L	ENST00000269218.10_21383509_21403994_GREB1L.p1
GREB1L	ENST00000269218.10_21383509_21384403_GREB1L.p1
GRK3	ENST00000619906.4_25661575_25704209_GRK3.p2
GRM4	ENST00000374181.8_34091882_34133859_GRM4.p1
GRM4	ENST00000374181.8_34132977_34133859_GRM4.p1
GRM8	ENST00000339582.7_127242694_127243515_GRM8.p1
GRM8	ENST00000339582.7_127106495_127243515_GRM8.p1
GRSF1	ENST00000254799.11_70824293_70828036_GRSF1.p2
GSE1	ENST00000253458.12_85633913_85648751_GSE1.p1
GSE1	ENST00000253458.12_85633913_85657604_GSE1.p2
GTDC1	ENST00000463875.6_144141881_144235737_GTDC1.p1
GTDC1	ENST00000344850.8_144141881_144235737_GTDC1.p1
GTDC1	ENST00000542155.5_144141881_144235737_GTDC1.p1
GTDC1	ENST00000344850.8_144208602_144235737_GTDC1.p1
GTDC1	ENST00000437114.5_144208602_144235737_GTDC1.p1
GTDC1	ENST00000542155.5_144208602_144235737_GTDC1.p1
GTF2E1	ENST00000283875.6_120750522_120751000_GTF2E1.p1
GTF2H1	ENST00000534641.5_18333059_18341607_GTF2H1.p1
GTF2H1	ENST00000265963.9_18338108_18341607_GTF2H1.p1
GTF2H3	ENST00000618160.4_123645454_123652735_GTF2H3.p1
GUCY1A1	ENST00000296518.11_155696755_155722192_GUCY1A1.p1
GULP1	ENST00000359135.7_188477658_188529195_GULP1.p1
HADHA	ENST00000380649.8_26230191_26234355_HADHA.p1
HAGH	ENST00000455446.6_1816892_1820014_HAGH.p2
HAGH	ENST00000455446.6_1816892_1823037_HAGH.p3
HAGH	ENST00000455446.6_1809753_1823037_HAGH.p2
HAUS4	ENST00000490506.5_22947600_22955176_HAUS4.p1
HAUS4	ENST00000490506.5_22947170_22955176_HAUS4.p1
HDAC4	ENST00000345617.7_239176412_239352918_HDAC4.p1
HDAC4	ENST00000345617.7_239189832_239352918_HDAC4.p1
HDDC2	ENST00000608295.5_125292840_125300659_HDDC2.p2
HDHD2	ENST00000591480.5_47130243_47136449_HDHD2.p1
HDHD2	ENST00000300605.11_47130243_47136449_HDHD2.p1
HDHD2	ENST00000588940.5_47130243_47136449_HDHD2.p1
HDHD2	ENST00000590481.5_47130243_47136449_HDHD2.p1
HDLBP	ENST00000427183.6_241229832_241268541_HDLBP.p1
HDLBP	ENST00000310931.9_241229832_241268541_HDLBP.p1
HECW2	ENST00000260983.8_196433131_196433458_HECW2.p1
HENMT1	ENST00000370031.5_108650210_108659962_HENMT1.p1
HERC4	ENST00000373700.8_68072882_68073686_HERC4.p1
HERC4	ENST00000373700.8_68025545_68073686_HERC4.p1
HERC4	ENST00000373700.8_68014025_68073686_HERC4.p1
HERC4	ENST00000373700.8_67990903_68073686_HERC4.p1
HERC4	ENST00000373700.8_67988662_68073186_HERC4.p1
HERC4	ENST00000373700.8_67966682_68073686_HERC4.p1
HIPK1	ENST00000369555.6_113940381_113952889_HIPK1.p1
HIPK1	ENST00000369555.6_113940381_113941459_HIPK1.p1
HIPK2	ENST00000406875.8_139715931_139717015_HIPK2.p1
HIPK3	ENST00000303296.9_33286412_33328633_HIPK3.p1
HIPK3	ENST00000303296.9_33286412_33287511_HIPK3.p1
HIVEP1	ENST00000541134.5_12015525_12135892_HIVEP1.p1
HIVEP1	ENST00000379388.7_12015525_12135892_HIVEP1.p1
HMBOX1	ENST00000287701.15_28963810_28970519_HMBOX1.p1
HMBOX1	ENST00000287701.15_28963810_28980156_HMBOX1.p1
HMBOX1	ENST00000287701.15_28963810_29009182_HMBOX1.p1
HMBOX1	ENST00000287701.15_28963810_29018913_HMBOX1.p1
HMG20A	ENST00000336216.9_77458403_77479321_HMG20A.p2
HMG20A	ENST00000336216.9_77467094_77479321_HMG20A.p1
HMGXB4	ENST00000216106.6_35262322_35284043_HMGXB4.p1
HNRNPC	ENST00000554969.5_21230318_21263829_HNRNPC.p1
HNRNPC	ENST00000553300.5_21230318_21263336_HNRNPC.p1
HNRNPC	ENST00000554891.5_21230318_21263336_HNRNPC.p1
HNRNPC	ENST00000336053.10_21230318_21234229_HNRNPC.p1
HNRNPC	ENST00000420743.6_21230318_21263829_HNRNPC.p1
HNRNPC	ENST00000556513.5_21230318_21263829_HNRNPC.p1
HNRNPC	ENST00000554455.5_21230318_21263336_HNRNPC.p1
HNRNPC	ENST00000555137.5_21230318_21263336_HNRNPC.p1
HNRNPC	ENST00000420743.6_21230318_21263336_HNRNPC.p1
HNRNPC	ENST00000557201.5_21230318_21234229_HNRNPC.p1
HNRNPD	ENST00000313899.12_82355303_82359639_HNRNPD.p1
HNRNPD	ENST00000353341.8_82355303_82359639_HNRNPD.p1
HNRNPDL	ENST00000295470.9_82426036_82428446_HNRNPDL.p2
HNRNPDL	ENST00000614627.4_82426036_82428446_HNRNPDL.p2
HOMER3	ENST00000221222.15_18934302_18939049_HOMER3.p1
HOMER3	ENST00000221222.15_18938352_18939049_HOMER3.p1
HORMAD1	ENST00000368995.8_150703309_150719538_HORMAD1.p1
HORMAD1	ENST00000368995.8_150706552_150717282_HORMAD1.p1
HORMAD1	ENST00000368995.8_150706552_150719538_HORMAD1.p1
HP1BP3	ENST00000312239.10_20770929_20780540_HP1BP3.p1
HP1BP3	ENST00000312239.10_20765376_20780540_HP1BP3.p1
HP1BP3	ENST00000312239.10_20757165_20780540_HP1BP3.p1
HP1BP3	ENST00000312239.10_20767583_20780540_HP1BP3.p1
HPCAL1	ENST00000381765.7_10396834_10423088_HPCAL1.p1
HPCAL1	ENST00000307845.8_10396834_10423088_HPCAL1.p1
HSD17B4	ENST00000509514.5_119477416_119502092_HSD17B4.p1
HSD17B4	ENST00000645099.1_119477416_119496646_HSD17B4.p1
HUWE1	ENST00000612484.4_53595186_53607699_HUWE1.p1
HUWE1	ENST00000262854.11_53595186_53607699_HUWE1.p1
ICA1	ENST00000317367.9_8218304_8236005_ICA1.p1
ICA1	ENST00000401396.5_8127872_8236005_ICA1.p1
ICA1	ENST00000401396.5_8157115_8236005_ICA1.p1
ICA1	ENST00000402384.8_8218304_8236005_ICA1.p1
ICA1	ENST00000402384.8_8127872_8236005_ICA1.p1
ICA1	ENST00000402384.8_8157115_8236005_ICA1.p1
ICA1	ENST00000407906.5_8157115_8236005_ICA1.p1
ICA1	ENST00000265577.11_8218304_8236005_ICA1.p1
ICA1	ENST00000265577.11_8127872_8236005_ICA1.p1
ICA1	ENST00000265577.11_8157115_8236005_ICA1.p1
ICE2	ENST00000261520.9_60442415_60449841_ICE2.p1
IFNAR2	ENST00000342136.8_33241839_33260727_IFNAR2.p1
IFNAR2	ENST00000342101.7_33241839_33252830_IFNAR2.p1
IFT140	ENST00000426508.7_1557934_1607297_IFT140.p1
IFT140	ENST00000426508.7_1602369_1607297_IFT140.p1
IFT80	ENST00000496589.5_160356012_160384646_IFT80.p1
IFT80	ENST00000326448.12_160366042_160384646_IFT80.p1
IFT80	ENST00000326448.12_160356012_160384646_IFT80.p1
IFT81	ENST00000546374.5_110127359_110136860_IFT81.p1
IFT81	ENST00000546374.5_110127359_110163065_IFT81.p1
IFT81	ENST00000546374.5_110127359_110147048_IFT81.p1
IFT81	ENST00000546374.5_110127359_110143545_IFT81.p1
IFT81	ENST00000546374.5_110127359_110135437_IFT81.p1
IFT81	ENST00000546374.5_110127359_110132636_IFT81.p1
IFT81	ENST00000242591.10_110127359_110136860_IFT81.p1
IFT81	ENST00000242591.10_110127359_110192706_IFT81.p1
IFT81	ENST00000242591.10_110127359_110163065_IFT81.p1
IFT81	ENST00000242591.10_110127359_110147048_IFT81.p1
IFT81	ENST00000242591.10_110127359_110143545_IFT81.p1
IFT81	ENST00000242591.10_110127359_110135437_IFT81.p1
IFT81	ENST00000242591.10_110127359_110132636_IFT81.p1
IL4R	ENST00000395762.7_27330065_27342259_IL4R.p1
IL4R	ENST00000395762.7_27330065_27352696_IL4R.p1
IL4R	ENST00000395762.7_27330065_27346618_IL4R.p1
ILF3	ENST00000407004.7_10670515_10671535_ILF3.p1
ILKAP	ENST00000612675.4_238173533_238194870_ILKAP.p3
ILKAP	ENST00000612675.4_238173533_238188257_ILKAP.p2
INO80	ENST00000401393.7_41044903_41096353_INO80.p1
INO80D	ENST00000403263.6_206062798_206063244_INO80D.p2
INO80D	ENST00000403263.6_206056197_206063244_INO80D.p1
INO80D	ENST00000403263.6_206046503_206063244_INO80D.p1
IRX2	ENST00000382611.10_2747540_2749787_IRX2.p1
ITCH	ENST00000670516.1_34369393_34413879_ITCH.p1
ITCH	ENST00000262650.10_34369393_34413879_ITCH.p1
ITCH	ENST00000486883.5_34369393_34413879_ITCH.p1
ITGB1BP1	ENST00000360635.7_9414177_9420100_ITGB1BP1.p2
ITGB1BP1	ENST00000238091.8_9414177_9420100_ITGB1BP1.p2
ITGB1BP1	ENST00000238091.8_9412268_9418732_ITGB1BP1.p1
ITGB1BP1	ENST00000238091.8_9408112_9418732_ITGB1BP1.p1
ITPK1	ENST00000267615.11_92946330_92958366_ITPK1.p1
ITSN1	ENST00000444491.5_33689321_33735204_ITSN1.p1
ITSN1	ENST00000381285.8_33689321_33735204_ITSN1.p1
ITSN1	ENST00000381291.8_33750142_33799929_ITSN1.p1
ITSN1	ENST00000381291.8_33750142_33766012_ITSN1.p1
ITSN1	ENST00000379960.9_33750142_33799929_ITSN1.p4
IWS1	ENST00000295321.9_127486552_127496148_IWS1.p2
JAK2	ENST00000381652.3_5021962_5078444_JAK2.p1
JPT2	ENST00000561516.5_1685438_1698843_JPT2.p2
KAT6A	ENST00000265713.8_42048377_42049707_KAT6A.p1
KAT6A	ENST00000396930.4_42048377_42049707_KAT6A.p1
KAT6A	ENST00000406337.6_42048377_42049707_KAT6A.p1
KAT6B	ENST00000287239.10_74838682_74843478_KAT6B.p1
KAT6B	ENST00000648048.1_74838682_74843478_KAT6B.p1
KAT6B	ENST00000287239.10_74842599_74843478_KAT6B.p1
KATNBL1	ENST00000256544.8_34148631_34163690_KATNBL1.p1
KCNG1	ENST00000371571.5_51009564_51010364_KCNG1.p1
KCNMA1	ENST00000640632.1_77073096_77090510_KCNMA1.p1
KCNMA1	ENST00000640632.1_77039527_77090510_KCNMA1.p1
KCNMA1	ENST00000640632.1_77027822_77090510_KCNMA1.p1
KCTD18	ENST00000359878.8_200504747_200507091_KCTD18.p1
KCTD20	ENST00000536244.5_36470051_36484824_KCTD20.p1
KCTD20	ENST00000373731.7_36470051_36475062_KCTD20.p1
KCTD20	ENST00000373731.7_36470051_36484824_KCTD20.p1
KDM4B	ENST00000159111.9_5016256_5033031_KDM4B.p1
KDM4B	ENST00000159111.9_5016256_5082504_KDM4B.p1
KDM4B	ENST00000159111.9_5016256_5071059_KDM4B.p1
KDM4B	ENST00000159111.9_5016256_5041251_KDM4B.p1
KIAA0232	ENST00000307659.6_6824184_6842204_KIAA0232.p1
KIAA0355	ENST00000299505.7_34299678_34300968_KIAA0355.p1
KIAA0753	ENST00000361413.8_6589778_6635171_KIAA0753.p1
KIAA0753	ENST00000361413.8_6620787_6635171_KIAA0753.p1
KIAA0753	ENST00000361413.8_6628116_6635171_KIAA0753.p1
KIAA0753	ENST00000572370.5_6589778_6635171_KIAA0753.p1
KIAA0753	ENST00000572370.5_6620787_6628741_KIAA0753.p2
KIAA1328	ENST00000591619.5_36834202_36959435_KIAA1328.p1
KIAA1328	ENST00000591619.5_36834202_36844302_KIAA1328.p1
KIAA1328	ENST00000586135.1_36946248_37067545_KIAA1328.p1
KIAA1328	ENST00000586135.1_36946248_37084232_KIAA1328.p1
KIF15	ENST00000481166.6_44780884_44800437_KIF15.p1
KIF27	ENST00000297814.7_83908451_83915678_KIF27.p1
KIF27	ENST00000297814.7_83899660_83915678_KIF27.p1
KIF3B	ENST00000375712.4_32309712_32327661_KIF3B.p1
KIF3B	ENST00000375712.4_32309712_32316874_KIF3B.p1
KIF3B	ENST00000375712.4_32309712_32311181_KIF3B.p1
KIF4A	ENST00000374403.4_70290437_70302398_KIF4A.p1
KITLG	ENST00000357116.4_88505158_88518867_KITLG.p2
KITLG	ENST00000644744.1_88505158_88532503_KITLG.p2
KITLG	ENST00000644744.1_88505158_88545865_KITLG.p2
KITLG	ENST00000347404.10_88505158_88532503_KITLG.p2
KITLG	ENST00000347404.10_88505158_88545865_KITLG.p2
KITLG	ENST00000644744.1_88505158_88518867_KITLG.p2
KITLG	ENST00000347404.10_88505158_88518867_KITLG.p2
KLHL24	ENST00000242810.11_183650295_183672484_KLHL24.p1
KLHL24	ENST00000242810.11_183643479_183672484_KLHL24.p1
KLHL28	ENST00000355081.3_44945029_44945928_KLHL28.p1
KLK7	ENST00000391807.5_50980239_50982457_KLK7.p1
KMT2E	ENST00000622386.1_105078845_105091314_KMT2E.p2
KMT2E	ENST00000622386.1_105066726_105091314_KMT2E.p2
KMT2E	ENST00000622386.1_105073618_105091314_KMT2E.p2
KMT2E	ENST00000478990.5_105038125_105081797_KMT2E.p1
KMT2E	ENST00000257745.8_105038125_105091314_KMT2E.p1
KMT2E	ENST00000311117.8_105040838_105091314_KMT2E.p1
KMT2E	ENST00000311117.8_105038125_105091314_KMT2E.p1
KMT2E	ENST00000476671.5_105040838_105091314_KMT2E.p1
KMT2E	ENST00000476671.5_105038125_105091314_KMT2E.p1
KMT2E	ENST00000257745.8_105038125_105081797_KMT2E.p1
KMT2E	ENST00000311117.8_105038125_105081797_KMT2E.p1
KMT2E	ENST00000311117.8_105040838_105081797_KMT2E.p1
KMT2E	ENST00000311117.8_105038125_105066807_KMT2E.p1
KMT2E	ENST00000311117.8_105040838_105066807_KMT2E.p1
KMT2E	ENST00000257745.8_105038125_105066807_KMT2E.p1
KMT5B	ENST00000402185.6_68166981_68190152_KMT5B.p1
KMT5B	ENST00000304363.9_68171014_68190152_KMT5B.p1
KMT5B	ENST00000304363.9_68166981_68190152_KMT5B.p1
KMT5C	ENST00000255613.8_55341793_55346687_KMT5C.p1
KRIT1	ENST00000340022.6_92234448_92242137_KRIT1.p1
KRIT1	ENST00000340022.6_92201306_92242137_KRIT1.p1
KRIT1	ENST00000340022.6_92213194_92242137_KRIT1.p1
KRIT1	ENST00000394503.6_92201306_92242137_KRIT1.p1
KRIT1	ENST00000394503.6_92213194_92242137_KRIT1.p1
KRIT1	ENST00000394503.6_92234448_92242137_KRIT1.p1
KTN1	ENST00000395308.5_55612018_55630097_KTN1.p1
KTN1	ENST00000395308.5_55601756_55619312_KTN1.p1
KTN1	ENST00000395308.5_55612018_55619312_KTN1.p1
KTN1	ENST00000395308.5_55612018_55612571_KTN1.p1
L2HGDH	ENST00000421284.7_50247040_50284033_L2HGDH.p2
L2HGDH	ENST00000421284.7_50247040_50303017_L2HGDH.p1
L3MBTL4	ENST00000317931.11_6237963_6312056_L3MBTL4.p1
L3MBTL4	ENST00000317931.11_6215749_6312056_L3MBTL4.p1
L3MBTL4	ENST00000317931.11_6213148_6312056_L3MBTL4.p1
L3MBTL4	ENST00000317931.11_6171827_6312056_L3MBTL4.p1
L3MBTL4	ENST00000317931.11_6138193_6312056_L3MBTL4.p1
LAPTM4B	ENST00000445593.6_97815327_97825153_LAPTM4B.p1
LARP4	ENST00000614335.4_50435487_50454417_LARP4.p1
LARP4	ENST00000614335.4_50427761_50462630_LARP4.p1
LARP4	ENST00000614335.4_50412404_50441643_LARP4.p1
LARP4	ENST00000614335.4_50412404_50454417_LARP4.p2
LARP4	ENST00000614335.4_50427764_50441643_LARP4.p2
LARP4	ENST00000614335.4_50427764_50454417_LARP4.p2
LARP4	ENST00000518561.5_50412404_50454417_LARP4.p1
LARP4	ENST00000518561.5_50412404_50441643_LARP4.p1
LARP7	ENST00000324052.10_112644424_112644871_LARP7.p1
LCA5	ENST00000369846.9_79513211_79519085_LCA5.p1
LCLAT1	ENST00000309052.8_30459551_30533314_LCLAT1.p1
LCLAT1	ENST00000309052.8_30459551_30568176_LCLAT1.p1
LDAH	ENST00000412261.5_20774809_20801465_LDAH.p1
LDAH	ENST00000435420.6_20774809_20801465_LDAH.p1
LDAH	ENST00000237822.8_20774809_20801465_LDAH.p1
LDLRAD4	ENST00000359446.9_13278104_13438384_LDLRAD4.p1
LDLRAD4	ENST00000399848.7_13278104_13438384_LDLRAD4.p1
LEF1	ENST00000438313.6_108063622_108089257_LEF1.p1
LEF1	ENST00000265165.6_108063622_108089257_LEF1.p1
LENG8	ENST00000376514.6_54451289_54458521_LENG8.p1
LENG8	ENST00000326764.9_54451289_54458521_LENG8.p1
LETMD1	ENST00000547660.5_51049033_51058128_LETMD1.p1
LETMD1	ENST00000547660.5_51049033_51056502_LETMD1.p1
LIMCH1	ENST00000511496.5_41598919_41619440_LIMCH1.p1
LMBR1	ENST00000650699.1_156762133_156796492_LMBR1.p1
LMBR1	ENST00000650699.1_156756392_156779732_LMBR1.p1
LMBR1	ENST00000650699.1_156724111_156779732_LMBR1.p1
LMBRD2	ENST00000296603.5_36117734_36143406_LMBRD2.p1
LMBRD2	ENST00000296603.5_36136308_36143406_LMBRD2.p1
LMF1	ENST00000568897.5_893006_954666_LMF1.p5
LMF1	ENST00000568897.5_879569_954666_LMF1.p1
LNX1	ENST00000263925.8_53573622_53574088_LNX1.p1
LNX2	ENST00000316334.5_27556235_27581803_LNX2.p1
LNX2	ENST00000316334.5_27553207_27581803_LNX2.p1
LNX2	ENST00000316334.5_27550332_27581803_LNX2.p1
LPAR1	ENST00000374430.6_110941420_110973558_LPAR1.p1
LPAR1	ENST00000358883.8_110941420_110973558_LPAR1.p1
LPAR1	ENST00000541779.5_110941420_110973558_LPAR1.p1
LRFN5	ENST00000554120.5_41886605_41898960_LRFN5.p1
LRFN5	ENST00000298119.8_41886605_41898960_LRFN5.p1
LRRC28	ENST00000301981.8_99255897_99287951_LRRC28.p1
LRRC39	ENST00000370137.5_100152384_100168594_LRRC39.p1
LRRC39	ENST00000342895.7_100152384_100173370_LRRC39.p1
LRRC39	ENST00000370137.5_100152384_100173370_LRRC39.p1
LRRFIP2	ENST00000396428.6_37121491_37149038_LRRFIP2.p1
LRRFIP2	ENST00000396428.6_37075023_37149038_LRRFIP2.p1
LRRFIP2	ENST00000396428.6_37094791_37149038_LRRFIP2.p1
LRRFIP2	ENST00000336686.9_37129062_37149038_LRRFIP2.p1
LRRFIP2	ENST00000421276.6_37075023_37149038_LRRFIP2.p1
LRRFIP2	ENST00000354379.8_37075023_37149038_LRRFIP2.p1
LRRFIP2	ENST00000354379.8_37094791_37149038_LRRFIP2.p1
LRRFIP2	ENST00000438374.5_37129062_37154656_LRRFIP2.p1
LRRFIP2	ENST00000336686.9_37121491_37149038_LRRFIP2.p1
LRRFIP2	ENST00000336686.9_37075023_37149038_LRRFIP2.p1
LRRFIP2	ENST00000336686.9_37094791_37149038_LRRFIP2.p1
LYPD6	ENST00000334166.9_149437637_149449147_LYPD6.p1
LYRM1	ENST00000396052.3_20911182_20915714_LYRM1.p1
MACC1	ENST00000400331.10_20154192_20170778_MACC1.p1
MACROH2A1	ENST00000304332.8_135369405_135389126_MACROH2A1.p1
MACROH2A1	ENST00000312469.8_135360496_135389126_MACROH2A1.p1
MACROH2A1	ENST00000304332.8_135360496_135389126_MACROH2A1.p1
MAD1L1	ENST00000402746.5_2069193_2222754_MAD1L1.p1
MAD1L1	ENST00000402746.5_2149151_2222754_MAD1L1.p1
MAD1L1	ENST00000402746.5_2213211_2222754_MAD1L1.p1
MAN1A1	ENST00000368468.4_119248259_119306992_MAN1A1.p1
MAN1A2	ENST00000356554.7_117405548_117442325_MAN1A2.p1
MAP2K5	ENST00000178640.10_67600684_67664645_MAP2K5.p1
MAP3K13	ENST00000265026.8_185428496_185443636_MAP3K13.p1
MAP3K13	ENST00000265026.8_185428496_185451395_MAP3K13.p1
MAP3K5	ENST00000359015.5_136611281_136698682_MAP3K5.p1
MAP3K5	ENST00000359015.5_136601021_136698682_MAP3K5.p1
MAP4K3	ENST00000263881.8_39325517_39326277_MAP4K3.p1
MAP4K3	ENST00000263881.8_39315309_39326277_MAP4K3.p1
MAPK1	ENST00000215832.10_21769194_21807846_MAPK1.p2
MAPK4	ENST00000400384.7_50663088_50664504_MAPK4.p1
MAPK8	ENST00000476134.1_48401611_48410168_MAPK8.p1
MAPK8	ENST00000374179.8_48401611_48420320_MAPK8.p1
MAPK8	ENST00000374179.8_48401611_48410168_MAPK8.p1
MAPK9	ENST00000343111.10_180264780_180280608_MAPK9.p1
MAPK9	ENST00000347470.8_180238331_180280608_MAPK9.p1
MAPK9	ENST00000343111.10_180248972_180280608_MAPK9.p1
MAPK9	ENST00000343111.10_180238331_180280608_MAPK9.p1
MAPK9	ENST00000393360.7_180238331_180280608_MAPK9.p1
MAPK9	ENST00000343111.10_180261683_180280608_MAPK9.p1
MAPKAP1	ENST00000373496.3_125669817_125672643_MAPKAP1.p1
MAPKAP1	ENST00000265960.8_125543058_125672643_MAPKAP1.p1
MAPKAP1	ENST00000265960.8_125657650_125672643_MAPKAP1.p1
MAPKAP1	ENST00000265960.8_125669817_125672643_MAPKAP1.p1
MARCHF3	ENST00000308660.6_126914929_126918227_MARCHF3.p1
MARCHF3	ENST00000308660.6_126878184_126918227_MARCHF3.p1
MARCHF7	ENST00000409175.6_159714556_159752571_MARCHF7.p1
MARVELD2	ENST00000454295.6_69419370_69440500_MARVELD2.p1
MARVELD2	ENST00000454295.6_69419370_69433093_MARVELD2.p1
MARVELD2	ENST00000325631.10_69419370_69440500_MARVELD2.p1
MARVELD2	ENST00000325631.10_69419370_69433093_MARVELD2.p1
MAVS	ENST00000428216.4_3854557_3857809_MAVS.p1
MBD2	ENST00000256429.8_54159764_54205157_MBD2.p1
MBNL1	ENST00000324196.9_152414940_152459345_MBNL1.p2
MBNL1	ENST00000357472.7_152414940_152459345_MBNL1.p2
MBNL1	ENST00000324210.9_152414940_152459345_MBNL1.p2
MBNL1	ENST00000355460.6_152414940_152459345_MBNL1.p2
MBNL1	ENST00000498502.5_152414940_152459345_MBNL1.p2
MBNL1	ENST00000282488.11_152414940_152459345_MBNL1.p2
MBNL1	ENST00000282486.10_152414940_152459345_MBNL1.p2
MBNL1	ENST00000545754.5_152414940_152459345_MBNL1.p2
MBNL1	ENST00000485910.5_152414940_152459345_MBNL1.p2
MBNL2	ENST00000343600.8_97275631_97276409_MBNL2.p1
MBP	ENST00000355994.7_77016831_77105286_MBP.p1
MBTPS1	ENST00000343411.8_84081746_84102107_MBTPS1.p1
MCTP2	ENST00000557742.1_94356136_94385525_MCTP2.p2
MCTP2	ENST00000557742.1_94356136_94402019_MCTP2.p1
MDM4	ENST00000391947.6_204530683_204538308_MDM4.p2
MDM4	ENST00000621032.4_204530683_204538308_MDM4.p2
MEF2A	ENST00000449277.6_99598429_99675458_MEF2A.p1
MEF2A	ENST00000449277.6_99598429_99690428_MEF2A.p1
MEF2A	ENST00000449277.6_99598429_99706855_MEF2A.p1
MEF2A	ENST00000558812.5_99598429_99706855_MEF2A.p1
MEF2A	ENST00000354410.9_99632977_99675458_MEF2A.p1
MEF2A	ENST00000354410.9_99598429_99675458_MEF2A.p1
MEF2A	ENST00000354410.9_99598429_99690428_MEF2A.p1
MEF2A	ENST00000354410.9_99632977_99706855_MEF2A.p1
MEF2A	ENST00000354410.9_99598429_99706855_MEF2A.p1
MEF2A	ENST00000354410.9_99598429_99645764_MEF2A.p1
MEF2A	ENST00000338042.10_99598429_99645764_MEF2A.p1
MEF2A	ENST00000338042.10_99598429_99675458_MEF2A.p1
MEF2A	ENST00000557785.5_99598429_99675458_MEF2A.p1
MEF2A	ENST00000557785.5_99598429_99690428_MEF2A.p1
MEF2A	ENST00000338042.10_99598429_99690428_MEF2A.p1
MEF2A	ENST00000338042.10_99598429_99706855_MEF2A.p1
MEF2A	ENST00000557785.5_99598429_99706855_MEF2A.p1
MEF2A	ENST00000557942.5_99632977_99706855_MEF2A.p1
MEF2A	ENST00000557942.5_99598429_99706855_MEF2A.p1
MEF2C	ENST00000437473.6_88804597_88823927_MEF2C.p1
MEF2C	ENST00000340208.9_88804597_88823930_MEF2C.p1
MELK	ENST00000495529.5_36581643_36607673_MELK.p1
MELK	ENST00000545008.5_36581643_36607673_MELK.p1
MELK	ENST00000298048.7_36581643_36589652_MELK.p1
MESD	ENST00000561312.5_80978930_80982182_MESD.p2
METTL15	ENST00000406787.7_28290205_28296931_METTL15.p2
METTL25	ENST00000248306.8_82386802_82456820_METTL25.p1
METTL25	ENST00000248306.8_82386802_82438791_METTL25.p2
METTL25	ENST00000248306.8_82386802_82434724_METTL25.p2
MFF	ENST00000304593.13_227328677_227332588_MFF.p1
MFF	ENST00000304593.13_227328677_227330846_MFF.p1
MFF	ENST00000353339.7_227328677_227332588_MFF.p1
MFF	ENST00000353339.7_227328677_227330846_MFF.p1
MFSD11	ENST00000355954.7_76740956_76742273_MFSD11.p2
MFSD11	ENST00000355954.7_76740956_76769871_MFSD11.p1
MFSD11	ENST00000355954.7_76740956_76776541_MFSD11.p2
MFSD11	ENST00000336509.8_76740956_76743456_MFSD11.p1
MFSD11	ENST00000336509.8_76740956_76769871_MFSD11.p1
MFSD11	ENST00000336509.8_76740956_76776541_MFSD11.p1
MFSD11	ENST00000355954.7_76738281_76776541_MFSD11.p1
MFSD11	ENST00000355954.7_76738281_76769871_MFSD11.p1
MFSD11	ENST00000336509.8_76738281_76742048_MFSD11.p1
MFSD11	ENST00000336509.8_76738281_76776541_MFSD11.p1
MFSD11	ENST00000336509.8_76738281_76769871_MFSD11.p1
MFSD11	ENST00000336509.8_76741968_76769871_MFSD11.p1
MFSD11	ENST00000336509.8_76741968_76776541_MFSD11.p2
MFSD6	ENST00000392328.6_190435976_190437561_MFSD6.p1
MGA	ENST00000219905.11_41668827_41713496_MGA.p1
MGA	ENST00000219905.11_41668827_41740203_MGA.p1
MGAT4A	ENST00000393487.6_98663045_98726567_MGAT4A.p1
MGAT4A	ENST00000393487.6_98655444_98726567_MGAT4A.p1
MGAT4A	ENST00000393487.6_98625722_98726567_MGAT4A.p1
MGAT4A	ENST00000393487.6_98635221_98726567_MGAT4A.p1
MGST2	ENST00000616265.4_139678542_139704196_MGST2.p2
MGST2	ENST00000616265.4_139695196_139704196_MGST2.p2
MIA3	ENST00000344922.10_222632164_222645685_MIA3.p1
MICU1	ENST00000635239.1_72475099_72566794_MICU1.p1
MICU1	ENST00000642044.1_72475099_72566794_MICU1.p1
MICU1	ENST00000361114.10_72475099_72566794_MICU1.p1
MICU1	ENST00000398761.8_72475099_72566794_MICU1.p1
MICU1	ENST00000398763.8_72407928_72508269_MICU1.p1
MICU1	ENST00000398763.8_72475099_72508269_MICU1.p1
MID1	ENST00000616003.4_10469696_10567603_MID1.p1
MID1	ENST00000317552.9_10469696_10567603_MID1.p1
MID1	ENST00000317552.9_10474622_10567603_MID1.p1
MIGA1	ENST00000370791.7_77813733_77843407_MIGA1.p1
MIS18BP1	ENST00000310806.9_45235813_45247377_MIS18BP1.p1
MIS18BP1	ENST00000310806.9_45231140_45247377_MIS18BP1.p1
MISP	ENST00000215582.8_756889_760039_MISP.p1
MKNK1	ENST00000341183.9_46565040_46583329_MKNK1.p1
MKNK1	ENST00000371946.9_46565040_46583329_MKNK1.p1
MKNK1	ENST00000371945.9_46565040_46583329_MKNK1.p1
MME	ENST00000360490.6_155084157_155118811_MME.p1
MOB1B	ENST00000502869.5_70942822_70959040_MOB1B.p1
MOB1B	ENST00000396051.2_70942822_70959040_MOB1B.p1
MOB1B	ENST00000502869.5_70942822_70970024_MOB1B.p1
MOB1B	ENST00000396051.2_70942822_70970024_MOB1B.p1
MOB1B	ENST00000396051.2_70950699_70975286_MOB1B.p1
MOB3A	ENST00000357066.8_2078139_2078679_MOB3A.p1
MOB3A	ENST00000357066.8_2076810_2078679_MOB3A.p1
MOB3B	ENST00000262244.6_27455132_27455748_MOB3B.p1
MOB3B	ENST00000262244.6_27359033_27455748_MOB3B.p1
MORN3	ENST00000355329.7_121652727_121659348_MORN3.p1
MORN3	ENST00000355329.7_121652727_121654433_MORN3.p2
MPP4	ENST00000315506.11_201680837_201694054_MPP4.p1
MPP4	ENST00000359962.9_201680837_201694054_MPP4.p1
MPP5	ENST00000555925.5_67269700_67323812_MPP5.p1
MPP5	ENST00000261681.9_67269700_67323812_MPP5.p1
MPP6	ENST00000396475.6_24620051_24641868_MPP6.p2
MPP6	ENST00000222644.9_24620051_24641868_MPP6.p1
MPP6	ENST00000396475.6_24620051_24650712_MPP6.p1
MPP6	ENST00000222644.9_24620051_24650712_MPP6.p1
MPP6	ENST00000396475.6_24620051_24668660_MPP6.p1
MPP6	ENST00000396475.6_24620051_24680520_MPP6.p1
MPP6	ENST00000222644.9_24620051_24680520_MPP6.p1
MPP6	ENST00000222644.9_24623662_24649764_MPP6.p1
MPPED2	ENST00000448418.6_30495295_30580494_MPPED2.p1
MS4A6A	ENST00000420732.6_60173027_60181741_MS4A6A.p2
MSANTD3	ENST00000374885.5_100441905_100442356_MSANTD3.p1
MSH6	ENST00000614496.4_47790926_47801155_MSH6.p4
MSH6	ENST00000538136.1_47790926_47801155_MSH6.p4
MSI2	ENST00000284073.7_57401378_57616084_MSI2.p1
MSI2	ENST00000284073.7_57401378_57627303_MSI2.p1
MSL3	ENST00000361672.6_11760836_11768682_MSL3.p1
MSRA	ENST00000317173.9_10245103_10319989_MSRA.p1
MTERF4	ENST00000614476.4_241094276_241097427_MTERF4.p1
MTFR1	ENST00000262146.9_65669872_65708011_MTFR1.p1
MTFR1	ENST00000262146.9_65669872_65704929_MTFR1.p1
MTFR1	ENST00000262146.9_65669872_65693759_MTFR1.p1
MTRF1	ENST00000379477.5_41252644_41261825_MTRF1.p1
MTRF1	ENST00000379477.5_41252644_41263484_MTRF1.p1
MYB	ENST00000616088.4_135185902_135203324_MYB.p1
MYEF2	ENST00000610570.4_48153791_48168839_MYEF2.p1
MYH9	ENST00000216181.10_36341369_36349255_MYH9.p1
MYH9	ENST00000216181.10_36348903_36349255_MYH9.p1
MYO6	ENST00000369975.6_75817500_75832947_MYO6.p1
MYO6	ENST00000369975.6_75817500_75841378_MYO6.p1
MYO6	ENST00000664640.1_75817500_75835956_MYO6.p1
MYO6	ENST00000369975.6_75879819_75886994_MYO6.p1
MYO9A	ENST00000356056.10_72007825_72046634_MYO9A.p1
MYO9A	ENST00000356056.10_71959900_72046634_MYO9A.p1
MYO9A	ENST00000424560.2_71959900_72046634_MYO9A.p1
MYO9A	ENST00000356056.10_71978170_72046634_MYO9A.p1
MYO9A	ENST00000356056.10_71991102_72046634_MYO9A.p1
MYO9A	ENST00000356056.10_71999850_72046634_MYO9A.p1
MYO9A	ENST00000356056.10_72019038_72046634_MYO9A.p1
MYO9A	ENST00000356056.10_72020917_72046634_MYO9A.p1
MYO9A	ENST00000356056.10_72027730_72046634_MYO9A.p1
MYO9A	ENST00000356056.10_72032493_72046634_MYO9A.p1
MYO9A	ENST00000356056.10_72045723_72046634_MYO9A.p1
MYRIP	ENST00000302541.11_39900786_40044271_MYRIP.p1
N4BP2L2	ENST00000399396.7_32517856_32537027_N4BP2L2.p1
N4BP2L2	ENST00000267068.5_32517856_32537027_N4BP2L2.p1
N4BP2L2	ENST00000446957.6_32517856_32537027_N4BP2L2.p1
NAA60	ENST00000360862.9_3476221_3485083_NAA60.p1
NAA60	ENST00000572169.6_3476221_3485083_NAA60.p1
NAP1L4	ENST00000380542.9_2949226_2979237_NAP1L4.p1
NAPB	ENST00000398425.7_23389945_23403072_NAPB.p1
NAPB	ENST00000398425.7_23381212_23403072_NAPB.p1
NAPB	ENST00000398425.7_23394921_23403072_NAPB.p2
NAPEPLD	ENST00000341533.8_103103050_103128792_NAPEPLD.p2
NASP	ENST00000537798.5_45602254_45616393_NASP.p1
NAT10	ENST00000257829.8_34108210_34113838_NAT10.p1
NAT10	ENST00000257829.8_34108210_34115884_NAT10.p1
NCALD	ENST00000220931.11_101719251_101719648_NCALD.p1
NCK2	ENST00000233154.9_105816429_105855289_NCK2.p1
NCK2	ENST00000233154.9_105855047_105855289_NCK2.p2
NCK2	ENST00000425756.1_105855047_105855289_NCK2.p2
NCOA2	ENST00000518363.2_70123883_70144848_NCOA2.p1
NCOA2	ENST00000518363.2_70121301_70144848_NCOA2.p1
NCOA4	ENST00000585056.5_46014443_46016694_NCOA4.p1
NCOA6	ENST00000359003.7_34782120_34792563_NCOA6.p1
NCOA6	ENST00000359003.7_34776292_34792563_NCOA6.p1
NCOA6	ENST00000359003.7_34768463_34792563_NCOA6.p1
NCOR1	ENST00000395848.5_16158759_16194639_NCOR1.p1
NCOR1	ENST00000268712.8_16158759_16194639_NCOR1.p1
NCOR2	ENST00000404621.5_124426621_124495368_NCOR2.p1
NCOR2	ENST00000404621.5_124398118_124495368_NCOR2.p1
NCOR2	ENST00000404621.5_124372021_124495368_NCOR2.p1
NCOR2	ENST00000404621.5_124385744_124495368_NCOR2.p1
NCOR2	ENST00000404621.5_124419956_124495368_NCOR2.p1
NCOR2	ENST00000420698.5_124426621_124495368_NCOR2.p1
NCOR2	ENST00000458234.5_124398118_124495368_NCOR2.p1
NCOR2	ENST00000458234.5_124372021_124495368_NCOR2.p1
NCOR2	ENST00000458234.5_124378236_124535611_NCOR2.p1
NCOR2	ENST00000458234.5_124385744_124495368_NCOR2.p1
NCOR2	ENST00000458234.5_124419956_124495368_NCOR2.p1
NCOR2	ENST00000404621.5_124437929_124495368_NCOR2.p1
NCOR2	ENST00000404621.5_124449814_124495368_NCOR2.p1
NCOR2	ENST00000404621.5_124457105_124495368_NCOR2.p1
NCOR2	ENST00000404621.5_124466172_124495368_NCOR2.p1
NCOR2	ENST00000458234.5_124466172_124535611_NCOR2.p1
NCOR2	ENST00000404621.5_124472951_124495368_NCOR2.p1
NDFIP1	ENST00000253814.6_142131807_142144676_NDFIP1.p2
NDFIP1	ENST00000253814.6_142135729_142144676_NDFIP1.p2
NDFIP1	ENST00000253814.6_142137733_142144676_NDFIP1.p1
NDST1	ENST00000261797.7_150520867_150521767_NDST1.p1
NDUFAF6	ENST00000396111.6_95031994_95047127_NDUFAF6.p1
NDUFAF6	ENST00000396111.6_95031994_95052230_NDUFAF6.p1
NDUFAF6	ENST00000396111.6_95031994_95048558_NDUFAF6.p1
NDUFS1	ENST00000423725.5_206149019_206153682_NDUFS1.p1
NEK1	ENST00000439128.6_169537808_169602678_NEK1.p1
NEK1	ENST00000507142.5_169507036_169602678_NEK1.p1
NEK1	ENST00000439128.6_169507036_169602678_NEK1.p1
NEK1	ENST00000511633.5_169507036_169602678_NEK1.p1
NEK1	ENST00000510533.5_169507036_169602678_NEK1.p1
NEK11	ENST00000383366.9_131029612_131080588_NEK11.p1
NEK11	ENST00000383366.9_131029612_131133956_NEK11.p1
NFAT5	ENST00000349945.7_69646516_69695379_NFAT5.p2
NFAT5	ENST00000567239.5_69646516_69695379_NFAT5.p2
NFAT5	ENST00000349945.7_69653235_69695379_NFAT5.p2
NFAT5	ENST00000567239.5_69653235_69695379_NFAT5.p2
NFATC3	ENST00000329524.8_68121986_68214432_NFATC3.p1
NFIA	ENST00000371184.6_61277519_61426556_NFIA.p1
NFIB	ENST00000380924.1_14102421_14125766_NFIB.p1
NFIB	ENST00000397579.6_14102421_14125766_NFIB.p1
NFIB	ENST00000380953.6_14102421_14125766_NFIB.p1
NFIB	ENST00000397575.7_14102421_14125766_NFIB.p1
NFIB	ENST00000397581.6_14112998_14125766_NFIB.p1
NFIB	ENST00000397581.6_14102421_14125766_NFIB.p1
NFU1	ENST00000450796.6_69400363_69432005_NFU1.p1
NFU1	ENST00000394305.5_69400363_69432005_NFU1.p1
NFXL1	ENST00000329043.7_47884345_47914205_NFXL1.p1
NFXL1	ENST00000329043.7_47875126_47914205_NFXL1.p1
NIPSNAP3A	ENST00000374767.5_104750955_104759171_NIPSNAP3A.p2
NKTR	ENST00000617821.4_42617569_42627227_NKTR.p1
NKTR	ENST00000617821.4_42617569_42632823_NKTR.p4
NKTR	ENST00000617821.4_42617569_42635366_NKTR.p6
NKTR	ENST00000617821.4_42617569_42621516_NKTR.p1
NLGN1	ENST00000361589.8_173604278_173807832_NLGN1.p1
NLGN1	ENST00000361589.8_173604278_173605091_NLGN1.p1
NLGN1	ENST00000415045.1_173604278_173807832_NLGN1.p1
NLGN4X	ENST00000275857.10_6150994_6151771_NLGN4X.p1
NLGN4Y	ENST00000339174.9_14622008_14723269_NLGN4Y.p1
NLGN4Y	ENST00000355905.6_14622008_14723269_NLGN4Y.p1
NLGN4Y	ENST00000339174.9_14622008_14622591_NLGN4Y.p1
NLGN4Y	ENST00000643089.1_14622008_14723269_NLGN4Y.p1
NLGN4Y	ENST00000382868.5_14622008_14723269_NLGN4Y.p1
NLGN4Y	ENST00000355905.6_14622008_14622591_NLGN4Y.p1
NLRC5	ENST00000262510.10_57017073_57021007_NLRC5.p1
NNT	ENST00000657172.1_43609142_43653213_NNT.p4
NOD1	ENST00000222823.9_30456720_30457042_NOD1.p1
NOD1	ENST00000222823.9_30455136_30457042_NOD1.p1
NOL10	ENST00000345985.7_10589042_10644372_NOL10.p1
NPL	ENST00000367554.7_182803697_182806531_NPL.p1
NPL	ENST00000367554.7_182803697_182825820_NPL.p1
NPTN	ENST00000562924.5_73561895_73592137_NPTN.p2
NPTN	ENST00000345330.9_73561895_73592137_NPTN.p2
NR3C1	ENST00000424646.6_143399655_143400852_NR3C1.p1
NR3C1	ENST00000231509.7_143399655_143400852_NR3C1.p1
NRF1	ENST00000223190.8_129630077_129677758_NRF1.p1
NRF1	ENST00000454688.5_129630077_129677758_NRF1.p1
NRF1	ENST00000223190.8_129630077_129690546_NRF1.p1
NRF1	ENST00000454688.5_129630077_129690546_NRF1.p1
NRF1	ENST00000223190.8_129630077_129727365_NRF1.p1
NRF1	ENST00000454688.5_129630077_129671543_NRF1.p1
NRF1	ENST00000223190.8_129630077_129671543_NRF1.p1
NSD1	ENST00000439151.6_177135086_177192019_NSD1.p1
NSD1	ENST00000347982.8_177135086_177192019_NSD1.p1
NSD2	ENST00000382891.9_1893729_1918623_NSD2.p1
NSD2	ENST00000382892.6_1893729_1918623_NSD2.p1
NSD2	ENST00000382895.7_1893729_1918623_NSD2.p1
NSD2	ENST00000382891.9_1893729_1935262_NSD2.p1
NSD2	ENST00000382892.6_1893729_1935262_NSD2.p1
NSD2	ENST00000382891.9_1900625_1939778_NSD2.p1
NSD2	ENST00000382891.9_1900625_1951203_NSD2.p1
NSD2	ENST00000514045.5_1900625_1939778_NSD2.p1
NSD2	ENST00000382895.7_1893729_1935262_NSD2.p1
NSD2	ENST00000382891.9_1900625_1930770_NSD2.p1
NSD2	ENST00000382891.9_1900625_1904378_NSD2.p1
NSD3	ENST00000316985.7_38331430_38348215_NSD3.p1
NSD3	ENST00000316985.7_38326729_38348215_NSD3.p1
NSD3	ENST00000317025.13_38314646_38348215_NSD3.p1
NSD3	ENST00000316985.7_38337304_38348215_NSD3.p1
NT5C2	ENST00000343289.9_103111744_103174982_NT5C2.p1
NT5C3A	ENST00000381626.6_33021271_33035988_NT5C3A.p1
NT5C3A	ENST00000409467.6_33021271_33035988_NT5C3A.p1
NT5C3A	ENST00000610140.6_33021271_33035988_NT5C3A.p2
NT5C3A	ENST00000381626.6_33019634_33026915_NT5C3A.p1
NT5C3A	ENST00000381626.6_33015669_33035988_NT5C3A.p1
NT5C3A	ENST00000409467.6_33015669_33035988_NT5C3A.p1
NT5C3A	ENST00000381626.6_33017438_33035988_NT5C3A.p1
NT5C3A	ENST00000409467.6_33017438_33035988_NT5C3A.p1
NT5C3A	ENST00000381626.6_33019634_33035988_NT5C3A.p1
NT5C3A	ENST00000409467.6_33019634_33035988_NT5C3A.p1
NUP160	ENST00000378460.6_47821723_47837623_NUP160.p1
NUP160	ENST00000378460.6_47835650_47837623_NUP160.p1
NUP205	ENST00000285968.11_135625163_135630470_NUP205.p1
NUP62CL	ENST00000372466.8_107147742_107153503_NUP62CL.p1
NUTF2	ENST00000219169.9_67865101_67868599_NUTF2.p1
OCIAD1	ENST00000396448.6_48833400_48857365_OCIAD1.p1
OCIAD1	ENST00000396448.6_48842635_48857365_OCIAD1.p1
OCIAD1	ENST00000396448.6_48848398_48857365_OCIAD1.p1
OFD1	ENST00000398395.7_13736477_13758448_OFD1.p1
OMA1	ENST00000371226.8_58506059_58539310_OMA1.p1
ORAI2	ENST00000478730.6_102436224_102439181_ORAI2.p1
ORAI2	ENST00000495936.6_102436224_102439181_ORAI2.p1
OSBPL1A	ENST00000319481.8_24366891_24377535_OSBPL1A.p1
OSBPL2	ENST00000644775.1_62256056_62272259_OSBPL2.p2
OSBPL2	ENST00000358053.3_62256056_62272259_OSBPL2.p1
OSBPL2	ENST00000313733.8_62256056_62272259_OSBPL2.p1
OSBPL2	ENST00000645442.1_62256056_62272259_OSBPL2.p1
OSBPL2	ENST00000645520.1_62256056_62272259_OSBPL2.p3
OSBPL9	ENST00000531828.5_51781163_51787789_OSBPL9.p2
OTUD7B	ENST00000417191.2_149959683_149977576_OTUD7B.p1
OTUD7B	ENST00000581312.6_149959683_149977576_OTUD7B.p1
OXNAD1	ENST00000435829.6_16294855_16303592_OXNAD1.p1
OXNAD1	ENST00000606098.1_16294855_16303592_OXNAD1.p1
P4HB	ENST00000576380.5_81855141_81859387_P4HB.p2
PABPC1	ENST00000517990.5_100704296_100705673_PABPC1.p2
PABPC1	ENST00000318607.10_100704296_100705673_PABPC1.p2
PACRGL	ENST00000507634.5_20712787_20727397_PACRGL.p1
PACRGL	ENST00000507634.5_20713431_20727397_PACRGL.p1
PACRGL	ENST00000507634.5_20704465_20727397_PACRGL.p2
PAK1	ENST00000278568.8_77374327_77392541_PAK1.p1
PAK1	ENST00000278568.8_77358897_77392541_PAK1.p1
PAK1	ENST00000278568.8_77355667_77392541_PAK1.p1
PAK1	ENST00000278568.8_77349238_77392541_PAK1.p1
PAK1	ENST00000278568.8_77379240_77392541_PAK1.p1
PAK3	ENST00000372007.10_111123076_111152447_PAK3.p1
PAK3	ENST00000372007.10_111123076_111173081_PAK3.p1
PAK3	ENST00000519681.5_111123076_111152447_PAK3.p1
PAK3	ENST00000519681.5_111123076_111173081_PAK3.p1
PAK3	ENST00000518291.5_111123076_111152447_PAK3.p1
PAK3	ENST00000518291.5_111123076_111173081_PAK3.p1
PAK3	ENST00000372010.5_111123076_111152447_PAK3.p1
PAK3	ENST00000372010.5_111123076_111173081_PAK3.p1
PAK4	ENST00000321944.8_39168229_39169757_PAK4.p1
PAK4	ENST00000593690.5_39168229_39169757_PAK4.p1
PAK4	ENST00000599386.5_39168229_39169757_PAK4.p1
PAN3	ENST00000380958.8_28256291_28281379_PAN3.p1
PANK2	ENST00000495692.5_3907925_3917050_PANK2.p1
PANK2	ENST00000495692.5_3907925_3912634_PANK2.p3
PARL	ENST00000639100.1_183833491_183868060_PARL.p1
PARL	ENST00000639100.1_183840569_183868060_PARL.p3
PARP11	ENST00000447133.7_3814036_3863957_PARP11.p1
PARP11	ENST00000427057.6_3814036_3863957_PARP11.p1
PARP9	ENST00000462315.5_122536167_122559709_PARP9.p1
PARP9	ENST00000471785.5_122536167_122559709_PARP9.p1
PARP9	ENST00000360356.6_122536167_122559709_PARP9.p1
PBX1	ENST00000612123.3_164792493_164821626_PBX1.p1
PBX1	ENST00000367897.5_164792493_164821626_PBX1.p2
PCBP2	ENST00000437231.5_53454725_53471807_PCBP2.p1
PCBP2	ENST00000359282.9_53454725_53471807_PCBP2.p1
PCBP2	ENST00000546463.5_53454725_53471807_PCBP2.p1
PCBP2	ENST00000552296.6_53454725_53471807_PCBP2.p1
PCBP2	ENST00000447282.5_53454725_53471807_PCBP2.p1
PCBP2	ENST00000359462.9_53454725_53471807_PCBP2.p1
PCBP2	ENST00000549863.5_53454725_53471807_PCBP2.p1
PCCA	ENST00000376279.7_100368471_100449305_PCCA.p1
PCGF3	ENST00000362003.9_730629_737521_PCGF3.p1
PCGF3	ENST00000470161.6_730629_737521_PCGF3.p1
PCGF5	ENST00000336126.6_91222688_91264520_PCGF5.p1
PCID2	ENST00000375459.5_113178173_113200516_PCID2.p2
PCID2	ENST00000246505.9_113178173_113200516_PCID2.p2
PCID2	ENST00000246505.9_113178173_113185560_PCID2.p2
PCMTD1	ENST00000521344.1_51860844_51861246_PCMTD1.p1
PCMTD1	ENST00000360540.9_51860844_51861246_PCMTD1.p1
PCMTD1	ENST00000360540.9_51831443_51861246_PCMTD1.p1
PCYT2	ENST00000331285.7_81908567_81909602_PCYT2.p1
PCYT2	ENST00000573927.5_81908567_81909602_PCYT2.p1
PDCD10	ENST00000392750.7_167695595_167720273_PDCD10.p1
PDCD10	ENST00000462725.6_167695595_167725473_PDCD10.p1
PDCD10	ENST00000392750.7_167704841_167720273_PDCD10.p1
PDCD10	ENST00000462725.6_167704841_167725473_PDCD10.p1
PDCD4	ENST00000280154.12_110875965_110887886_PDCD4.p1
PDCD4	ENST00000280154.12_110875965_110894522_PDCD4.p1
PDCD4	ENST00000280154.12_110875965_110894198_PDCD4.p1
PDCD4	ENST00000280154.12_110875965_110890670_PDCD4.p1
PDCD4	ENST00000393104.6_110875965_110887886_PDCD4.p1
PDCD4	ENST00000393104.6_110875965_110894522_PDCD4.p1
PDCD4	ENST00000393104.6_110875965_110894198_PDCD4.p1
PDCD4	ENST00000393104.6_110875965_110890670_PDCD4.p1
PDK1	ENST00000410055.5_172564502_172596023_PDK1.p2
PDK1	ENST00000410055.5_172558707_172596023_PDK1.p2
PELI1	ENST00000358912.5_64100397_64108379_PELI1.p1
PELI1	ENST00000358912.5_64096124_64108379_PELI1.p1
PFKFB1	ENST00000614686.1_54945438_54963382_PFKFB1.p1
PGAP1	ENST00000409188.5_196890827_196898369_PGAP1.p1
PHF20	ENST00000339089.10_35801490_35869551_PHF20.p1
PHF20	ENST00000374000.8_35800093_35871829_PHF20.p1
PHF20	ENST00000339089.10_35800093_35871829_PHF20.p1
PHF20	ENST00000339089.10_35801490_35899648_PHF20.p1
PHF20	ENST00000374012.8_35801490_35917662_PHF20.p1
PHF20	ENST00000339089.10_35801490_35863400_PHF20.p1
PHF20	ENST00000339089.10_35801490_35842744_PHF20.p1
PHF20L1	ENST00000220847.8_132777791_132798860_PHF20L1.p1
PHF20L1	ENST00000220847.8_132777791_132811128_PHF20L1.p1
PHF20L1	ENST00000220847.8_132777791_132825371_PHF20L1.p1
PHF20L1	ENST00000220847.8_132777795_132817545_PHF20L1.p1
PHF20L1	ENST00000220847.8_132777791_132804032_PHF20L1.p1
PHF20L1	ENST00000395376.5_132777791_132804032_PHF20L1.p1
PHF20L1	ENST00000395376.5_132777791_132804740_PHF20L1.p1
PHF20L1	ENST00000622263.4_132777795_132799172_PHF20L1.p1
PHF20L1	ENST00000622263.4_132777791_132811128_PHF20L1.p1
PHF20L1	ENST00000395386.6_132777791_132825371_PHF20L1.p1
PHF20L1	ENST00000622263.4_132777791_132825371_PHF20L1.p1
PHF20L1	ENST00000622263.4_132777795_132817545_PHF20L1.p1
PHF20L1	ENST00000395386.6_132777791_132811128_PHF20L1.p1
PHF20L1	ENST00000395379.5_132777791_132804740_PHF20L1.p1
PHF20L1	ENST00000395379.5_132777791_132804032_PHF20L1.p1
PHF20L1	ENST00000622263.4_132777791_132804032_PHF20L1.p1
PHF20L1	ENST00000395376.5_132777791_132798860_PHF20L1.p1
PHF3	ENST00000515594.5_63646526_63692043_PHF3.p1
PHF6	ENST00000370803.7_134413487_134425330_PHF6.p2
PHF6	ENST00000625464.2_134413487_134425330_PHF6.p2
PHF6	ENST00000625464.2_134413490_134425330_PHF6.p2
PHF6	ENST00000332070.7_134377571_134393952_PHF6.p1
PHKB	ENST00000566044.5_47463881_47515601_PHKB.p1
PHKB	ENST00000566037.6_47463881_47515601_PHKB.p1
PHKB	ENST00000566044.5_47463881_47547548_PHKB.p1
PHKB	ENST00000566044.5_47463881_47589102_PHKB.p1
PHKB	ENST00000566044.5_47463881_47610920_PHKB.p1
PHKB	ENST00000566044.5_47463881_47596531_PHKB.p1
PHKG1	ENST00000297373.6_56083277_56083715_PHKG1.p1
PHKG2	ENST00000328273.11_30753231_30753557_PHKG2.p1
PHTF1	ENST00000369604.6_113724758_113758733_PHTF1.p1
PHTF1	ENST00000369598.5_113724758_113758733_PHTF1.p1
PHTF1	ENST00000369600.5_113724758_113758733_PHTF1.p1
PHTF2	ENST00000416283.6_77840220_77901920_PHTF2.p1
PHTF2	ENST00000422959.6_77840220_77901920_PHTF2.p1
PHTF2	ENST00000275575.11_77840220_77901920_PHTF2.p1
PHYKPL	ENST00000308158.10_178211889_178231523_PHYKPL.p2
PIGN	ENST00000589720.6_62154544_62163656_PIGN.p1
PIGN	ENST00000585458.2_62154544_62163656_PIGN.p1
PIGN	ENST00000586566.2_62138242_62161385_PIGN.p1
PIGN	ENST00000357637.10_62138242_62163656_PIGN.p1
PIGN	ENST00000400334.7_62138242_62163656_PIGN.p1
PIGN	ENST00000589339.6_62138242_62163656_PIGN.p1
PIGN	ENST00000357637.10_62138242_62161385_PIGN.p1
PIGN	ENST00000639758.1_62138242_62163656_PIGN.p1
PIGN	ENST00000639912.1_62138242_62163656_PIGN.p1
PIGN	ENST00000638591.1_62138242_62161385_PIGN.p1
PIGN	ENST00000400334.7_62154544_62163656_PIGN.p1
PIGN	ENST00000585344.6_62154544_62163656_PIGN.p1
PIGN	ENST00000586566.2_62154544_62163656_PIGN.p1
PIGN	ENST00000357637.10_62154544_62163656_PIGN.p1
PIGN	ENST00000639342.1_62138242_62161385_PIGN.p1
PIK3C2G	ENST00000433979.6_18282003_18294015_PIK3C2G.p1
PIK3C3	ENST00000262039.9_41970326_41990554_PIK3C3.p2
PIK3CA	ENST00000643187.1_179198749_179230376_PIK3CA.p1
PIK3CB	ENST00000289153.6_138755753_138759359_PIK3CB.p1
PIK3CB	ENST00000544716.5_138688874_138712304_PIK3CB.p1
PIK3CB	ENST00000544716.5_138681966_138712304_PIK3CB.p1
PIK3R5	ENST00000611902.4_8888170_8890912_PIK3R5.p1
PIP5K1B	ENST00000265382.8_68818460_68894638_PIP5K1B.p1
PISD	ENST00000397500.5_31620552_31626016_PISD.p1
PISD	ENST00000266095.9_31620552_31626016_PISD.p1
PITPNA	ENST00000313486.12_1521578_1558559_PITPNA.p2
PITPNA	ENST00000539476.5_1521578_1558559_PITPNA.p2
PITPNA	ENST00000576761.5_1538868_1553149_PITPNA.p1
PITPNA	ENST00000576761.5_1541565_1553149_PITPNA.p1
PKNOX1	ENST00000291547.10_43004325_43028874_PKNOX1.p1
PKNOX1	ENST00000432907.6_43004325_43028874_PKNOX1.p1
PLAC8	ENST00000509973.5_83094677_83107950_PLAC8.p2
PLCB4	ENST00000378473.7_9217389_9339037_PLCB4.p1
PLEKHA1	ENST00000368989.6_122392302_122413045_PLEKHA1.p1
PLEKHA1	ENST00000392799.7_122392302_122413045_PLEKHA1.p1
PLEKHA2	ENST00000519640.5_38917906_38946221_PLEKHA2.p1
PLS1	ENST00000337777.7_142664201_142671122_PLS1.p1
PLSCR4	ENST00000354952.7_146201034_146222092_PLSCR4.p1
PMS1	ENST00000418224.7_189852654_189873656_PMS1.p1
PMS1	ENST00000624204.3_189791789_189818180_PMS1.p2
PMS1	ENST00000624204.3_189791789_189844080_PMS1.p2
PMS1	ENST00000624204.3_189791789_189852777_PMS1.p2
PMS1	ENST00000432292.7_189791789_189855128_PMS1.p1
PMS1	ENST00000624204.3_189791789_189855128_PMS1.p1
POLD3	ENST00000263681.7_74604691_74620089_POLD3.p1
POLK	ENST00000241436.8_75547009_75587058_POLK.p1
POLR3G	ENST00000399107.5_90485524_90506674_POLR3G.p1
POLR3G	ENST00000504930.5_90485524_90506674_POLR3G.p1
POP1	ENST00000349693.3_98123335_98130226_POP1.p1
POP1	ENST00000349693.3_98123335_98128540_POP1.p1
PPARA	ENST00000262735.9_46198341_46220014_PPARA.p1
PPARA	ENST00000262735.9_46198341_46218401_PPARA.p1
PPARG	ENST00000652431.1_12312379_12417154_PPARG.p1
PPARG	ENST00000397026.7_12312379_12406081_PPARG.p1
PPARG	ENST00000397026.7_12312379_12417154_PPARG.p1
PPARG	ENST00000397026.7_12312379_12392752_PPARG.p1
PPARG	ENST00000397026.7_12312379_12381491_PPARG.p1
PPARG	ENST00000652098.1_12312379_12417154_PPARG.p1
PPARG	ENST00000309576.11_12312379_12406081_PPARG.p1
PPARG	ENST00000643888.2_12312379_12406081_PPARG.p1
PPARG	ENST00000287820.10_12379703_12406081_PPARG.p1
PPARG	ENST00000309576.11_12312379_12417154_PPARG.p1
PPARG	ENST00000643888.2_12312379_12417154_PPARG.p1
PPARG	ENST00000397012.7_12312379_12392752_PPARG.p1
PPARG	ENST00000643888.2_12312379_12392752_PPARG.p1
PPARG	ENST00000309576.11_12312379_12381491_PPARG.p1
PPARG	ENST00000643888.2_12312379_12381491_PPARG.p1
PPARG	ENST00000287820.10_12379703_12381491_PPARG.p2
PPIA	ENST00000355968.10_44798747_44799874_PPIA.p1
PPIA	ENST00000489459.5_44798747_44799874_PPIA.p1
PPIA	ENST00000620047.4_44798747_44799874_PPIA.p1
PPIG	ENST00000409714.7_169603641_169614724_PPIG.p1
PPIG	ENST00000409714.7_169603641_169608758_PPIG.p1
PPIG	ENST00000260970.8_169603641_169606146_PPIG.p1
PPIG	ENST00000260970.8_169603641_169614724_PPIG.p1
PPIG	ENST00000260970.8_169603641_169608758_PPIG.p1
PPIH	ENST00000304979.8_42664862_42667440_PPIH.p4
PPIL3	ENST00000409361.5_200876918_200887685_PPIL3.p1
PPIL3	ENST00000286175.12_200876918_200887685_PPIL3.p1
PPIL3	ENST00000392283.9_200876918_200887685_PPIL3.p1
PPP1R13B	ENST00000202556.14_103738678_103797518_PPP1R13B.p2
PPP1R13B	ENST00000553739.2_103784794_103797518_PPP1R13B.p1
PPP1R2	ENST00000618156.5_195519017_195524896_PPP1R2.p1
PPP1R8	ENST00000236412.11_27838698_27843330_PPP1R8.p1
PPP6R3	ENST00000265636.9_68519500_68548204_PPP6R3.p1
PPP6R3	ENST00000265636.9_68505144_68548204_PPP6R3.p1
PPP6R3	ENST00000265636.9_68519500_68551186_PPP6R3.p1
PPP6R3	ENST00000265636.9_68505144_68551186_PPP6R3.p1
PPP6R3	ENST00000265636.9_68505144_68558679_PPP6R3.p1
PPP6R3	ENST00000529710.5_68519500_68564432_PPP6R3.p1
PPP6R3	ENST00000393800.6_68505144_68576043_PPP6R3.p1
PPP6R3	ENST00000265636.9_68519500_68576043_PPP6R3.p1
PPP6R3	ENST00000265636.9_68505144_68576043_PPP6R3.p1
PPP6R3	ENST00000265636.9_68519500_68558679_PPP6R3.p1
PPP6R3	ENST00000529907.5_68519500_68548204_PPP6R3.p1
PPP6R3	ENST00000529907.5_68505144_68548204_PPP6R3.p1
PPP6R3	ENST00000534534.5_68505144_68576043_PPP6R3.p1
PPP6R3	ENST00000529907.5_68519500_68551186_PPP6R3.p1
PPP6R3	ENST00000529907.5_68505144_68551186_PPP6R3.p1
PRDM2	ENST00000235372.11_13715540_13749487_PRDM2.p1
PRDM2	ENST00000235372.11_13715540_13773188_PRDM2.p1
PRDM2	ENST00000235372.11_13715540_13782831_PRDM2.p1
PRDM2	ENST00000343137.8_13769117_13782831_PRDM2.p1
PRELID2	ENST00000334744.8_145764930_145820018_PRELID2.p2
PRELID2	ENST00000394450.6_145764930_145820018_PRELID2.p2
PRELID2	ENST00000334744.8_145764930_145823134_PRELID2.p2
PRELID2	ENST00000394450.6_145817893_145826200_PRELID2.p1
PRELID2	ENST00000394450.6_145796441_145826200_PRELID2.p1
PRELID3A	ENST00000336990.8_12421539_12429436_PRELID3A.p1
PRELID3A	ENST00000440960.6_12421539_12429436_PRELID3A.p1
PRELID3A	ENST00000587735.1_12421539_12429436_PRELID3A.p1
PRKAG1	ENST00000551121.5_49004506_49013110_PRKAG1.p1
PRKAG1	ENST00000548950.5_49004506_49005852_PRKAG1.p1
PRKAG1	ENST00000548950.5_49004506_49013110_PRKAG1.p1
PRKAG2	ENST00000287878.9_151564077_151574949_PRKAG2.p1
PROM2	ENST00000317620.14_95284968_95289006_PROM2.p2
PROX1	ENST00000261454.8_213996468_214011715_PROX1.p1
PROX1	ENST00000261454.8_213996468_214005272_PROX1.p1
PRPSAP2	ENST00000610773.4_18865468_18877870_PRPSAP2.p3
PRPSAP2	ENST00000536323.5_18865468_18882683_PRPSAP2.p1
PRPSAP2	ENST00000610773.4_18865468_18882683_PRPSAP2.p1
PRPSAP2	ENST00000536323.5_18865468_18928957_PRPSAP2.p1
PRPSAP2	ENST00000610773.4_18865468_18928957_PRPSAP2.p1
PRPSAP2	ENST00000610773.4_18865468_18911251_PRPSAP2.p1
PRPSAP2	ENST00000536323.5_18865468_18911251_PRPSAP2.p1
PRPSAP2	ENST00000536323.5_18865468_18889877_PRPSAP2.p1
PRPSAP2	ENST00000610773.4_18865468_18889877_PRPSAP2.p1
PRPSAP2	ENST00000536323.5_18865468_18877870_PRPSAP2.p1
PRPSAP2	ENST00000419071.6_18865468_18877870_PRPSAP2.p1
PRPSAP2	ENST00000419071.6_18865468_18882683_PRPSAP2.p1
PRPSAP2	ENST00000419071.6_18865468_18928957_PRPSAP2.p1
PRPSAP2	ENST00000419071.6_18865468_18911251_PRPSAP2.p1
PRPSAP2	ENST00000419071.6_18865468_18889877_PRPSAP2.p1
PRPSAP2	ENST00000268835.7_18865468_18877870_PRPSAP2.p1
PRPSAP2	ENST00000268835.7_18865468_18882683_PRPSAP2.p1
PRPSAP2	ENST00000268835.7_18865468_18928957_PRPSAP2.p1
PRPSAP2	ENST00000268835.7_18865468_18911251_PRPSAP2.p1
PRPSAP2	ENST00000268835.7_18865468_18889877_PRPSAP2.p1
PRPSAP2	ENST00000268835.7_18865468_18872649_PRPSAP2.p1
PRR14L	ENST00000327423.11_31688155_31738911_PRR14L.p1
PRR5L	ENST00000378867.7_36400996_36437476_PRR5L.p1
PRRC1	ENST00000296666.12_127523459_127539143_PRRC1.p1
PRRC2B	ENST00000405995.5_131430089_131432794_PRRC2B.p1
PRRC2B	ENST00000405995.5_131430089_131436722_PRRC2B.p1
PRRC2B	ENST00000638390.1_131430089_131447206_PRRC2B.p1
PRRC2B	ENST00000405995.5_131430089_131459356_PRRC2B.p1
PRRC2B	ENST00000405995.5_131430089_131455166_PRRC2B.p1
PRRC2B	ENST00000405995.5_131430089_131447206_PRRC2B.p1
PRRC2B	ENST00000405995.5_131430089_131444328_PRRC2B.p1
PRRC2B	ENST00000405995.5_131430089_131439061_PRRC2B.p1
PRRC2C	ENST00000338920.8_171512031_171517814_PRRC2C.p1
PRRC2C	ENST00000338920.8_171512031_171523522_PRRC2C.p1
PRRC2C	ENST00000338920.8_171512031_171524965_PRRC2C.p1
PRRC2C	ENST00000338920.8_171512031_171527844_PRRC2C.p1
PRRC2C	ENST00000338920.8_171512031_171550240_PRRC2C.p1
PRRC2C	ENST00000338920.8_171512031_171522259_PRRC2C.p1
PRRC2C	ENST00000367742.7_171512031_171517814_PRRC2C.p1
PRRC2C	ENST00000367742.7_171512031_171523522_PRRC2C.p1
PRRC2C	ENST00000367742.7_171512031_171524965_PRRC2C.p1
PRRC2C	ENST00000367742.7_171512031_171527844_PRRC2C.p1
PRRC2C	ENST00000367742.7_171512031_171550240_PRRC2C.p1
PRRC2C	ENST00000367742.7_171512031_171522259_PRRC2C.p1
PRRG1	ENST00000449135.6_37386598_37426000_PRRG1.p2
PRUNE1	ENST00000368936.5_151017811_151028944_PRUNE1.p1
PRUNE1	ENST00000431193.5_151017811_151027327_PRUNE1.p1
PRUNE1	ENST00000368936.5_151017811_151027327_PRUNE1.p1
PRXL2A	ENST00000372187.9_80420465_80427496_PRXL2A.p1
PSEN1	ENST00000357710.8_73147794_73173707_PSEN1.p1
PSEN1	ENST00000357710.8_73147794_73192864_PSEN1.p1
PSEN1	ENST00000357710.8_73147794_73206472_PSEN1.p1
PSEN1	ENST00000357710.8_73147794_73211942_PSEN1.p1
PSEN1	ENST00000357710.8_73147794_73198129_PSEN1.p1
PSEN1	ENST00000357710.8_73147794_73186920_PSEN1.p1
PSEN1	ENST00000324501.10_73147794_73173707_PSEN1.p1
PSEN1	ENST00000324501.10_73147794_73192864_PSEN1.p1
PSEN1	ENST00000324501.10_73147794_73206472_PSEN1.p1
PSEN1	ENST00000324501.10_73147794_73211942_PSEN1.p1
PSEN1	ENST00000324501.10_73147794_73198129_PSEN1.p1
PSEN1	ENST00000324501.10_73147794_73186920_PSEN1.p1
[truncated: 1,103 more rows]

## Sheet: Table S5
Table S5. CircRNA with lacking domain than linear isoforms
GeneSymbol	CircularId	Circular Domains	LackingDomains
AAAS	ENST00000550286.5_53314297_53315782_AAAS.p1	['ANAPC4_WD40']	['WD40', PD40']
ABCA3	ENST00000301732.10_2317282_2329854_ABCA3.p1	['ABC2_membrane_3']	['ABC_tran', AAA_21']
ABCC11	ENST00000353782.9_48197970_48205537_ABCC11.p1	['ABC_tran']	['ABC_membrane', SMC_N', AAA_21']
AC092647.5	ENST00000426595.1_55911615_55923699_AC092647.5.p1	['KRAB']	['Ribosomal_S17']
AC093012.1	ENST00000431837.5_43768102_43774029_AC093012.1.p1	['Pkinase_Tyr']	['Pkinase']
ACACA	ENST00000617649.4_37270750_37289528_ACACA.p1	['Biotin_carb_N', 'CPSase_L_D2']	['Biotin_lipoyl', ATP-grasp_3', ATP-grasp', Carboxyl_trans', ACC_central', Biotin_carb_C', Dala_Dala_lig_C']
ACACA	ENST00000617649.4_37221723_37289528_ACACA.p1	['ACC_central', 'CPSase_L_D2', 'Biotin_carb_N', 'Biotin_carb_C', 'Biotin_lipoyl', 'Dala_Dala_lig_C', 'ATP-grasp', 'ATP-grasp_3']	['Carboxyl_trans']
ACACA	ENST00000617649.4_37263684_37289528_ACACA.p1	['Biotin_carb_N', 'CPSase_L_D2']	['Biotin_lipoyl', ATP-grasp_3', ATP-grasp', Carboxyl_trans', ACC_central', Biotin_carb_C', Dala_Dala_lig_C']
ACADSB	ENST00000368869.8_123034355_123041379_ACADSB.p1	['Acyl-CoA_dh_N', 'Acyl-CoA_dh_M']	['Acyl-CoA_dh_2', Acyl-CoA_dh_1']
ACAP2	ENST00000326793.11_195291705_195333123_ACAP2.p1	['ArfGap', 'PH', 'BAR_3', 'Ank_2', 'Ank_5', 'Ank_4']	['Ank', Ank_3']
ADAM19	ENST00000257527.8_157509300_157518888_ADAM19.p1	['Reprolysin']	['ADAM_CR', Reprolysin_4', Reprolysin_2', Reprolysin_5', Disintegrin', Pep_M12B_propep', Reprolysin_3']
ADAMTS6	ENST00000381055.8_65451474_65473952_ADAMTS6.p1	['Pep_M12B_propep', 'Reprolysin']	['Reprolysin_4', Reprolysin_2', Reprolysin_5', TSP_1', ADAM_CR_2', Reprolysin_3', PLAC', ADAM_spacer1']
ADAMTS6	ENST00000381055.8_65329377_65473952_ADAMTS6.p1	['Pep_M12B_propep', 'Reprolysin', 'Reprolysin_3', 'Reprolysin_5']	['Reprolysin_4', Reprolysin_2', TSP_1', ADAM_CR_2', PLAC', ADAM_spacer1']
ADAR	ENST00000649042.1_154601040_154602626_ADAR.p1	['z-alpha']	['A_deamin', DND1_DSRM', TrmB', dsrm']
ADGRE2	ENST00000315576.8_14743419_14743784_ADGRE2.p1	['7tm_2']	['EGF_MSP1_1', hEGF', EGF', cEGF', EGF_CA', EGF_3', GPS']
ADGRL2	ENST00000319517.10_81836884_81943769_ADGRL2.p1	['OLF', 'Gal_Lectin']	['GAIN', 7tm_2', Latrophilin', HRM', GPS']
ADGRL2	ENST00000319517.10_81836884_81956060_ADGRL2.p1	['OLF', 'GAIN', 'Gal_Lectin', 'HRM']	['Latrophilin', 7tm_2', GPS']
ADGRL2	ENST00000370717.6_81836884_81956060_ADGRL2.p1	['OLF', 'GAIN', 'Gal_Lectin', 'HRM']	['Latrophilin', 7tm_2', GPS']
ADGRL2	ENST00000370721.5_81836884_81943769_ADGRL2.p1	['OLF', 'Gal_Lectin']	['GAIN', 7tm_2', Latrophilin', HRM', GPS']
ADGRL2	ENST00000370721.5_81836884_81956060_ADGRL2.p1	['OLF', 'GAIN', 'Gal_Lectin', 'HRM']	['Latrophilin', 7tm_2', GPS']
ADGRL2	ENST00000319517.10_81836884_81936837_ADGRL2.p1	['Gal_Lectin']	['GAIN', OLF', 7tm_2', Latrophilin', HRM', GPS']
ADGRL2	ENST00000319517.10_81836884_81907230_ADGRL2.p1	['Gal_Lectin']	['GAIN', OLF', 7tm_2', Latrophilin', HRM', GPS']
AGO1	ENST00000373204.6_35901947_35902337_AGO1.p1	['ArgoMid', 'ArgoL2']	['ArgoL1', PAZ', ArgoN', Piwi']
AGO3	ENST00000246314.10_35972023_36027298_AGO3.p1	['ArgoMid', 'PAZ', 'ArgoL2']	['ArgoL1', ArgoN', Piwi']
AGTPBP1	ENST00000337006.8_85575314_85596449_AGTPBP1.p1	['Peptidase_M14']	['Pepdidase_M14_N']
AGTPBP1	ENST00000337006.8_85585462_85596449_AGTPBP1.p1	['Peptidase_M14']	['Pepdidase_M14_N']
AGTPBP1	ENST00000357081.7_85618982_85712566_AGTPBP1.p1	['Pepdidase_M14_N']	['Peptidase_M14']
AGTPBP1	ENST00000376083.7_85618982_85712566_AGTPBP1.p1	['Pepdidase_M14_N']	['Peptidase_M14']
AHCYL2	ENST00000325006.7_129409475_129413688_AHCYL2.p1	['AdoHcyase_NAD']	['2-Hacid_dh_C', AdoHcyase', THF_DHG_CYH_C']
AKT3	ENST00000366539.6_243613670_243843282_AKT3.p1	['PH', 'Pkinase']	['Pkinase_Tyr', Pkinase_C', Kinase-like']
AKT3	ENST00000366539.6_243572925_243843282_AKT3.p1	['Pkinase', 'PH', 'Pkinase_Tyr']	['Kinase-like', Pkinase_C']
AKT3	ENST00000366539.6_243563719_243843282_AKT3.p1	['Pkinase', 'Pkinase_Tyr', 'PH']	['Kinase-like', Pkinase_C']
AKT3	ENST00000366539.6_243545509_243843282_AKT3.p1	['Pkinase', 'Pkinase_Tyr', 'PH', 'Kinase-like']	['Pkinase_C']
AKT3	ENST00000366539.6_243552728_243843282_AKT3.p1	['Pkinase', 'Pkinase_Tyr', 'PH', 'Kinase-like']	['Pkinase_C']
AKT3	ENST00000263826.11_243613670_243843282_AKT3.p1	['Pkinase', 'PH', 'Pkinase_Tyr']	['Kinase-like', Pkinase_C']
AKT3	ENST00000263826.11_243572925_243843282_AKT3.p1	['Pkinase', 'PH', 'Pkinase_Tyr']	['Kinase-like', Pkinase_C']
AKT3	ENST00000263826.11_243563719_243843282_AKT3.p1	['Pkinase', 'Pkinase_Tyr', 'PH']	['Kinase-like', Pkinase_C']
AKT3	ENST00000263826.11_243545509_243843282_AKT3.p1	['Pkinase', 'Pkinase_Tyr', 'PH', 'Kinase-like']	['Pkinase_C']
AKT3	ENST00000263826.11_243552728_243843282_AKT3.p1	['Pkinase', 'Pkinase_Tyr', 'PH', 'Kinase-like']	['Pkinase_C']
ALDH18A1	ENST00000371221.3_95637092_95653405_ALDH18A1.p1	['AA_kinase']	['Aldedh']
ANKMY1	ENST00000391987.5_240480936_240555055_ANKMY1.p1	['Ank_2', 'Ank', 'Ank_3', 'Ank_4', 'zf-MYND']	['Ank_5', MORN']
ANKRD12	ENST00000262126.9_9182381_9211784_ANKRD12.p1	['Ank_4', 'Ank']	['Ank_5', Ank_3', Ank_2']
ANKRD12	ENST00000400020.7_9182381_9211784_ANKRD12.p1	['Ank_4', 'Ank']	['Ank_5', Ank_3', Ank_2']
ANO2	ENST00000327087.12_5827768_5832603_ANO2.p1	['Anoct_dimer']	['Anoctamin']
ANO2	ENST00000327087.12_5799506_5832603_ANO2.p1	['Anoct_dimer']	['Anoctamin']
ANP32E	ENST00000533654.5_150226607_150230693_ANP32E.p1	['LRR_4']	['LRR_6', LRR_8', LRR_1', LRR_9']
ANP32E	ENST00000533654.5_150226607_150231926_ANP32E.p1	['LRR_4', 'LRR_9', 'LRR_8', 'LRR_6']	['LRR_1']
AP001273.2	ENST00000638767.1_93747296_93755386_AP001273.2.p1	['DUF1907']	['Med17']
AP001273.2	ENST00000638767.1_93747296_93757465_AP001273.2.p1	['DUF1907']	['Med17']
AP001273.2	ENST00000638767.1_93747296_93759858_AP001273.2.p1	['DUF1907']	['Med17']
AP001273.2	ENST00000638767.1_93747296_93754037_AP001273.2.p1	['DUF1907']	['Med17']
AR	ENST00000612010.4_67643255_67686126_AR.p1	['zf-C4']	['Hormone_recep', Androgen_recep']
ARAP2	ENST00000303965.9_36228581_36229645_ARAP2.p1	['SAM_1', 'SAM_2']	['PH', RhoGAP', PH_3', PH_11', RA', ArfGap', PH_6']
ARAP2	ENST00000303965.9_36177826_36229645_ARAP2.p1	['PH', 'SAM_1', 'SAM_2']	['RhoGAP', PH_3', PH_11', RA', ArfGap', PH_6']
ARAP2	ENST00000303965.9_36187450_36229645_ARAP2.p1	['SAM_1', 'SAM_2', 'PH']	['RhoGAP', PH_3', PH_11', RA', ArfGap', PH_6']
ARAP2	ENST00000303965.9_36210389_36229645_ARAP2.p1	['SAM_1', 'SAM_2']	['PH', RhoGAP', PH_3', PH_11', RA', ArfGap', PH_6']
ARFGEF1	ENST00000262215.8_67259814_67277457_ARFGEF1.p1	['Sec7_N', 'Sec7']	['DCB', DUF1981']
ARFGEF1	ENST00000262215.8_67257731_67277457_ARFGEF1.p1	['Sec7', 'Sec7_N']	['DCB', DUF1981']
ARFGEF1	ENST00000262215.8_67251298_67277457_ARFGEF1.p1	['Sec7', 'Sec7_N']	['DCB', DUF1981']
ARFGEF1	ENST00000262215.8_67266005_67277457_ARFGEF1.p1	['Sec7_N']	['Sec7', DCB', DUF1981']
ARHGAP12	ENST00000375250.9_31831738_31910563_ARHGAP12.p1	['SH3-WW_linker', 'SH3_9', 'SH3_1']	['PH', RhoGAP', PH_9']
ARHGAP12	ENST00000375250.9_31820386_31910563_ARHGAP12.p1	['SH3-WW_linker', 'SH3_9', 'SH3_1']	['PH', RhoGAP', PH_9']
ARHGAP12	ENST00000344936.7_31831738_31910563_ARHGAP12.p1	['SH3-WW_linker', 'SH3_9', 'SH3_1']	['PH', RhoGAP', PH_9']
ARHGAP12	ENST00000344936.7_31820386_31910563_ARHGAP12.p1	['SH3-WW_linker', 'SH3_9', 'SH3_1']	['PH', RhoGAP', PH_9']
ARHGAP12	ENST00000344936.7_31826303_31910563_ARHGAP12.p1	['SH3-WW_linker', 'SH3_9', 'SH3_1']	['PH', RhoGAP', PH_9']
ARHGAP12	ENST00000396144.8_31831738_31910563_ARHGAP12.p1	['SH3-WW_linker', 'SH3_9', 'SH3_1']	['PH', RhoGAP', PH_9']
ARHGAP12	ENST00000396144.8_31820386_31910563_ARHGAP12.p1	['SH3-WW_linker', 'SH3_9', 'SH3_1']	['PH', RhoGAP', PH_9']
ARHGAP12	ENST00000396144.8_31826303_31910563_ARHGAP12.p1	['SH3-WW_linker', 'SH3_9', 'SH3_1']	['PH', RhoGAP', PH_9']
ARHGAP12	ENST00000344936.7_31861394_31910563_ARHGAP12.p1	['SH3-WW_linker', 'SH3_9', 'SH3_1']	['PH', RhoGAP', PH_9']
ARHGAP12	ENST00000344936.7_31908171_31908926_ARHGAP12.p1	['SH3-WW_linker', 'SH3_9', 'SH3_1']	['PH', RhoGAP', PH_9']
ARHGAP12	ENST00000344936.7_31908171_31910563_ARHGAP12.p1	['SH3-WW_linker', 'SH3_9', 'SH3_1']	['PH', RhoGAP', PH_9']
ARHGAP5	ENST00000432921.5_32090501_32094386_ARHGAP5.p1	['RhoGAP-FF1', 'Ras', 'FF']	['RhoGAP']
ARHGAP5	ENST00000432921.5_32090501_32117287_ARHGAP5.p1	['RhoGAP-FF1', 'Ras', 'FF']	['RhoGAP']
ARHGAP5	ENST00000345122.8_32090501_32094386_ARHGAP5.p1	['RhoGAP-FF1', 'Ras', 'FF']	['RhoGAP']
ARHGAP5	ENST00000556611.5_32090501_32117287_ARHGAP5.p1	['RhoGAP-FF1', 'Ras', 'FF']	['RhoGAP']
ARHGAP5	ENST00000345122.8_32090501_32117287_ARHGAP5.p1	['RhoGAP-FF1', 'Ras', 'FF']	['RhoGAP']
ARHGEF12	ENST00000356641.7_120447873_120469388_ARHGEF12.p1	['RhoGEF']	['PDZ', PH_16', PDZ_6', RGS-like', PDZ_2']
ARHGEF12	ENST00000356641.7_120447873_120473127_ARHGEF12.p1	['RhoGEF', 'RGS-like']	['PDZ_2', PDZ', PH_16', PDZ_6']
ARHGEF12	ENST00000356641.7_120447873_120475507_ARHGEF12.p1	['RhoGEF', 'PH_16', 'RGS-like']	['PDZ_2', PDZ', PDZ_6']
ARHGEF12	ENST00000356641.7_120447873_120467308_ARHGEF12.p1	['RhoGEF', 'RGS-like']	['PDZ_2', PDZ', PH_16', PDZ_6']
ARHGEF12	ENST00000356641.7_120447873_120465362_ARHGEF12.p1	['RhoGEF', 'RGS-like']	['PDZ_2', PDZ', PH_16', PDZ_6']
ARHGEF12	ENST00000356641.7_120447873_120459320_ARHGEF12.p1	['RhoGEF', 'RGS-like']	['PDZ_2', PDZ', PH_16', PDZ_6']
ARNT2	ENST00000303329.9_80457928_80475223_ARNT2.p1	['HLH', 'PAS']	['PAS_11', PAS_9', PAS_3']
ARNT2	ENST00000303329.9_80457928_80514405_ARNT2.p1	['HLH', 'PAS']	['PAS_11', PAS_9', PAS_3']
ARNT2	ENST00000303329.9_80551198_80563239_ARNT2.p2	['PAS_11', 'PAS_3', 'PAS_9', 'PAS']	['HLH']
ARSG	ENST00000448504.6_68306942_68356804_ARSG.p1	['Sulfatase']	['Sulfatase_C']
ARSG	ENST00000448504.6_68306942_68385172_ARSG.p1	['Sulfatase']	['Sulfatase_C']
ARSG	ENST00000448504.6_68306942_68395193_ARSG.p1	['Sulfatase']	['Sulfatase_C']
ARSG	ENST00000448504.6_68306942_68401450_ARSG.p1	['Sulfatase']	['Sulfatase_C']
ARSG	ENST00000448504.6_68306942_68307711_ARSG.p1	['Sulfatase']	['Sulfatase_C']
ASAP1	ENST00000357668.2_130180750_130358143_ASAP1.p1	['BAR_3', 'BAR']	['PH', SH3_1', Ank_3', Ank_4', SH3_2', ArfGap', Ank', SH3_9', Ank_2']
ASAP1	ENST00000357668.2_130167535_130358143_ASAP1.p1	['BAR_3', 'BAR']	['PH', SH3_1', Ank_3', Ank_4', SH3_2', ArfGap', Ank', SH3_9', Ank_2']
ASAP1	ENST00000357668.2_130152735_130358143_ASAP1.p1	['BAR_3', 'BAR']	['PH', SH3_1', Ank_3', Ank_4', SH3_2', ArfGap', Ank', SH3_9', Ank_2']
ASAP1	ENST00000357668.2_130112093_130358143_ASAP1.p1	['ArfGap', 'BAR_3', 'Ank_2', 'PH', 'BAR', 'Ank', 'Ank_4', 'Ank_3']	['SH3_9', SH3_1', SH3_2']
ASB7	ENST00000332783.11_100609706_100612427_ASB7.p1	['Ank_4', 'Ank_2', 'Ank_3', 'Ank']	['SOCS_box', Ank_5']
ASH1L	ENST00000368346.7_155370503_155370983_ASH1L.p1	['SET', 'AWS']	['BAH', Bromodomain', PHD']
ASH1L	ENST00000368346.7_155360300_155370983_ASH1L.p2	['SET', 'AWS']	['BAH', Bromodomain', PHD']
ATAD2	ENST00000521903.5_123344883_123349444_ATAD2.p4	['AAA']	['AAA_lid_3', IstB_IS21', Bromodomain', AAA_2']
ATAD2	ENST00000521903.5_123344883_123380677_ATAD2.p1	['AAA', 'IstB_IS21']	['AAA_lid_3', Bromodomain', AAA_2']
ATM	ENST00000278616.8_108227594_108335961_ATM.p1	['FAT', 'TAN', 'PI3_PI4_kinase']	['FATC']
ATM	ENST00000278616.8_108227594_108332037_ATM.p1	['FAT', 'TAN']	['FATC', PI3_PI4_kinase']
ATP2B1	ENST00000428670.7_89642157_89656107_ATP2B1.p1	['Cation_ATPase_N']	['Cation_ATPase_C', Cation_ATPase', Hydrolase', ATP_Ca_trans_C', E1-E2_ATPase', Hydrolase_3']
ATP2B1	ENST00000428670.7_89609936_89656107_ATP2B1.p1	['E1-E2_ATPase', 'Cation_ATPase', 'Cation_ATPase_N', 'Hydrolase']	['Cation_ATPase_C', Hydrolase_3', ATP_Ca_trans_C']
B3GNTL1	ENST00000576599.5_83005114_83048785_B3GNTL1.p1	['Glycos_transf_2']	['Glyco_tranf_2_3', Glyco_tranf_2_4']
BAG6	ENST00000211379.9_31647590_31649627_BAG6.p1	['ubiquitin']	['BAG6', Rad60-SLD']
BAG6	ENST00000375964.10_31647590_31649627_BAG6.p1	['ubiquitin']	['BAG6', Rad60-SLD']
BARD1	ENST00000620057.4_214767481_214792445_BARD1.p1	['Ank_4', 'zf-RING_6', 'Ank_2', 'Ank_5', 'Ank', 'Ank_3']	['BRCT_2', BRCT']
BARD1	ENST00000620057.4_214752446_214792445_BARD1.p1	['Ank_4', 'Ank_5', 'Ank_2', 'Ank', 'Ank_3']	['zf-RING_6', BRCT_2', BRCT']
BARD1	ENST00000620057.4_214745066_214792445_BARD1.p1	['Ank_4', 'Ank_2', 'Ank_5', 'Ank', 'Ank_3']	['zf-RING_6', BRCT_2', BRCT']
BARD1	ENST00000620057.4_214745066_214797117_BARD1.p1	['Ank_4', 'Ank_2', 'Ank_5', 'Ank', 'Ank_3']	['zf-RING_6', BRCT_2', BRCT']
BARD1	ENST00000620057.4_214730410_214792445_BARD1.p1	['Ank_4', 'Ank_2', 'Ank_5', 'Ank', 'Ank_3', 'BRCT']	['zf-RING_6', BRCT_2']
BARD1	ENST00000620057.4_214730410_214797117_BARD1.p1	['Ank_4', 'Ank_2', 'Ank_5', 'Ank', 'Ank_3', 'BRCT']	['zf-RING_6', BRCT_2']
BARD1	ENST00000620057.4_214752446_214797117_BARD1.p1	['Ank_4', 'Ank_5', 'Ank_2', 'Ank', 'Ank_3']	['zf-RING_6', BRCT_2', BRCT']
BARD1	ENST00000620057.4_214767481_214797117_BARD1.p1	['zf-RING_6', 'Ank_4', 'Ank_2', 'Ank_5', 'Ank', 'Ank_3']	['BRCT_2', BRCT']
BMPR1A	ENST00000372037.7_86838864_86900126_BMPR1A.p1	['Activin_recp']	['TGF_beta_GS', Pkinase', Pkinase_Tyr']
BMPR1A	ENST00000372037.7_86875866_86900126_BMPR1A.p1	['Activin_recp']	['TGF_beta_GS', Pkinase', Pkinase_Tyr']
BMPR1A	ENST00000372037.7_86875866_86892229_BMPR1A.p1	['Activin_recp']	['TGF_beta_GS', Pkinase', Pkinase_Tyr']
BOC	ENST00000273395.8_113249721_113250833_BOC.p1	['Ig_3', 'Ig_2', 'I-set', 'ig']	['Ig_6', fn3', C1-set', Pur_ac_phosph_N', C2-set_2', Ig_4', ISET-FN3_linker', Ig_5', V-set']
BRCC3	ENST00000369459.6_155116056_155120168_BRCC3.p1	['BRCC36_C']	['Prok-JAB', JAB']
BRCC3	ENST00000330045.11_155116056_155120168_BRCC3.p1	['BRCC36_C']	['Prok-JAB', JAB']
C5	ENST00000223642.3_120989045_121008498_C5.p2	['A2M', 'TED_complement']	['MG3', MG1', A2M_BRD', NTR', MG4', A2M_recep', ANATO', MG2']
CABIN1	ENST00000445422.5_24035443_24043084_CABIN1.p1	['TPR_2']	['TPR_8', MEF2_binding']
CACNA2D3	ENST00000620722.4_54837158_55018317_CACNA2D3.p1	['VGCC_alpha2']	['VWA_N', VWA_3', VWA_2', dCache_1', VWA']
CALCRL	ENST00000392370.8_187378939_187387756_CALCRL.p1	['HRM']	['7tm_2']
CALCRL	ENST00000410068.5_187378939_187387756_CALCRL.p1	['HRM']	['7tm_2']
CAMSAP1	ENST00000312405.10_135850136_135881794_CAMSAP1.p1	['CAMSAP_CH']	['CAMSAP_CKK', CAMSAP_CC1']
CAMSAP1	ENST00000312405.10_135850136_135866536_CAMSAP1.p1	['CAMSAP_CH']	['CAMSAP_CKK', CAMSAP_CC1']
CDK14	ENST00000436577.3_90726566_90863269_CDK14.p1	['Pkinase']	['Pkinase_Tyr']
CDK14	ENST00000265741.7_90955696_91118208_CDK14.p2	['Pkinase']	['Pkinase_Tyr']
CENPF	ENST00000366955.8_214613713_214615028_CENPF.p1	['CENP-F_N']	['CENP-F_leu_zip', CENP-F_C_Rb_bdg']
CHD9	ENST00000398510.7_53231418_53245850_CHD9.p1	['SNF2_N', 'Chromo', 'ResIII']	['BRK', Helicase_C']
CHD9	ENST00000398510.7_53231418_53247503_CHD9.p1	['SNF2_N', 'Chromo', 'ResIII']	['BRK', Helicase_C']
CHD9	ENST00000447540.5_53155925_53229100_CHD9.p1	['Chromo']	['ResIII', BRK', Helicase_C', SNF2_N']
CHL1	ENST00000256509.7_319682_328354_CHL1.p1	['Ig_3', 'I-set', 'Ig_2']	['ig', Ig_6', fn3', C2-set_2', Izumo-Ig', Bravo_FIGEY', V-set']
CHST15	ENST00000346248.7_124038514_124044919_CHST15.p1	['Sulfotransfer_3']	['Sulfotransfer_1']
CHST15	ENST00000346248.7_124038514_124046724_CHST15.p1	['Sulfotransfer_3']	['Sulfotransfer_1']
CKAP5	ENST00000312055.9_46788680_46821268_CKAP5.p1	['CLASP_N', 'HEAT']	['Vac14_Fab1_bd', HEAT_2', Cnd1']
CKAP5	ENST00000312055.9_46795593_46821268_CKAP5.p1	['CLASP_N', 'HEAT']	['Vac14_Fab1_bd', HEAT_2', Cnd1']
CKAP5	ENST00000312055.9_46769962_46778599_CKAP5.p1	['CLASP_N', 'Cnd1', 'HEAT']	['Vac14_Fab1_bd', HEAT_2']
CLEC10A	ENST00000254868.8_7076732_7078885_CLEC10A.p1	['Lectin_N']	['Lectin_C']
CLOCK	ENST00000381322.5_55470716_55510065_CLOCK.p1	['HLH']	['PAS_11', PAS', PAS_3']
CLOCK	ENST00000513440.6_55470716_55510065_CLOCK.p1	['HLH']	['PAS_11', PAS', PAS_3']
CLOCK	ENST00000309964.8_55470716_55489465_CLOCK.p1	['HLH']	['PAS_11', PAS', PAS_3']
CLOCK	ENST00000381322.5_55470716_55489465_CLOCK.p1	['HLH']	['PAS_11', PAS', PAS_3']
CLOCK	ENST00000309964.8_55475962_55482828_CLOCK.p1	['HLH']	['PAS_11', PAS', PAS_3']
CLOCK	ENST00000381322.5_55475962_55510065_CLOCK.p1	['HLH']	['PAS_11', PAS', PAS_3']
CLOCK	ENST00000513440.6_55475962_55510065_CLOCK.p1	['HLH']	['PAS_11', PAS', PAS_3']
CLOCK	ENST00000309964.8_55475962_55489465_CLOCK.p1	['HLH']	['PAS_11', PAS', PAS_3']
CLOCK	ENST00000381322.5_55475962_55489465_CLOCK.p1	['HLH']	['PAS_11', PAS', PAS_3']
CNOT1	ENST00000317147.10_58574608_58599511_CNOT1.p1	['CNOT1_HEAT']	['CNOT1_TTP_bind', Not1', CNOT1_CAF1_bind', DUF3819']
CNOT1	ENST00000317147.10_58560211_58599511_CNOT1.p1	['CNOT1_HEAT']	['CNOT1_TTP_bind', Not1', CNOT1_CAF1_bind', DUF3819']
CNOT1	ENST00000317147.10_58576462_58599511_CNOT1.p1	['CNOT1_HEAT']	['CNOT1_TTP_bind', Not1', CNOT1_CAF1_bind', DUF3819']
CNOT4	ENST00000315544.6_135438157_135438423_CNOT4.p2	['zf-RING_4', 'zf-C3HC4_3']	['RRM_1']
CNTNAP1	ENST00000264638.9_42686902_42689627_CNTNAP1.p1	['Laminin_G_2', 'Laminin_G_1', 'EGF']	['F5_F8_type_C']
COL14A1	ENST00000297848.8_120147805_120168247_COL14A1.p1	['fn3']	['Arylsulfotran_N', VWA_3', VWA_2', Collagen', DUF2369', Pur_ac_phosph_N', VWA', Interfer-bind']
COL22A1	ENST00000303045.11_138877749_138883244_COL22A1.p1	['VWA', 'VWA_2']	['Collagen']
CPSF2	ENST00000298875.9_92126121_92143294_CPSF2.p1	['Lactamase_B_6', 'Beta-Casp', 'Lactamase_B']	['RMMBL', CPSF100_C']
CPSF2	ENST00000298875.9_92130950_92143294_CPSF2.p1	['Lactamase_B_6', 'Beta-Casp', 'Lactamase_B']	['RMMBL', CPSF100_C']
CREBBP	ENST00000382070.7_3791980_3810779_CREBBP.p1	['zf-TAZ']	['ZZ', Creb_binding', KIX', HAT_KAT11', DUF902', Bromodomain', KIX_2']
CREBBP	ENST00000262367.10_3791980_3810779_CREBBP.p1	['zf-TAZ']	['ZZ', Creb_binding', KIX', HAT_KAT11', DUF902', Bromodomain', KIX_2']
CRY2	ENST00000417225.6_45867611_45872233_CRY2.p2	['FAD_binding_7']	['DNA_photolyase']
CRY2	ENST00000417225.6_45862059_45872233_CRY2.p1	['FAD_binding_7']	['DNA_photolyase']
CSDE1	ENST00000261443.9_114723882_114739890_CSDE1.p1	['CSD', 'S1-like', 'CusF_Ec']	['SUZ-C']
CSDE1	ENST00000358528.9_114723882_114739890_CSDE1.p1	['CSD', 'S1-like', 'CusF_Ec']	['SUZ-C']
CSE1L	ENST00000262982.3_49094139_49094963_CSE1L.p1	['CAS_CSE1']	['Cse1', IBN_N']
CSGALNACT2	ENST00000374466.4_43154896_43160595_CSGALNACT2.p1	['CHGN']	['Glyco_transf_7C']
CSGALNACT2	ENST00000374466.4_43154896_43167098_CSGALNACT2.p1	['CHGN']	['Glyco_transf_7C']
CSGALNACT2	ENST00000374466.4_43154896_43176032_CSGALNACT2.p1	['CHGN']	['Glyco_transf_7C']
CSGALNACT2	ENST00000374466.4_43154896_43158931_CSGALNACT2.p1	['CHGN']	['Glyco_transf_7C']
CSNK1G3	ENST00000345990.8_123545416_123575963_CSNK1G3.p1	['Pkinase', 'Pkinase_Tyr', 'Pkinase_fungal']	['CK1gamma_C']
CTNND2	ENST00000458100.6_11082695_11098748_CTNND2.p2	['Arm']	['HEAT_2']
CTPS1	ENST00000372616.1_41008793_41010254_CTPS1.p2	['GATase']	['Peptidase_C26', CTP_synth_N']
CTTN	ENST00000301843.13_70405264_70414652_CTTN.p1	['HS1_rep']	['TMEM210', SH3_9', SH3_1', SH3_2']
CTTN	ENST00000301843.13_70405264_70409960_CTTN.p1	['HS1_rep']	['TMEM210', SH3_9', SH3_1', SH3_2']
CUL2	ENST00000374746.5_35025131_35033273_CUL2.p1	['Cullin']	['Cullin_Nedd8']
CYB5R4	ENST00000369681.10_83918004_83940601_CYB5R4.p1	['FAD_binding_6', 'CS', 'NAD_binding_1']	['Cyt-b5']
DDI2	ENST00000480945.6_15630324_15656679_DDI2.p2	['Asp_protease', 'gag-asp_proteas', 'Asp_protease_2', 'RVP_2', 'RVP']	['ubiquitin']
DDX1	ENST00000233084.8_15595144_15607313_DDX1.p1	['DEAD', 'SPRY']	['Helicase_C']
DDX27	ENST00000371764.8_49233305_49239338_DDX27.p1	['Helicase_C']	['ResIII', DEAD']
DDX27	ENST00000371764.8_49233305_49236510_DDX27.p1	['Helicase_C']	['ResIII', DEAD']
DDX58	ENST00000379868.5_32459370_32467932_DDX58.p1	['Helicase_C']	['DEAD', RIG-I_C-RD', CARD_2', RIG-I_C', ResIII']
DDX59	ENST00000331314.11_200665936_200666751_DDX59.p1	['DEAD', 'zf-HIT']	['Helicase_C']
DDX59	ENST00000331314.11_200663918_200666751_DDX59.p1	['DEAD', 'zf-HIT']	['Helicase_C']
DDX59	ENST00000331314.11_200650424_200666751_DDX59.p1	['DEAD', 'zf-HIT']	['Helicase_C']
DDX59	ENST00000331314.11_200659026_200666751_DDX59.p1	['DEAD', 'zf-HIT']	['Helicase_C']
DDX6	ENST00000534980.7_118754704_118757287_DDX6.p1	['Helicase_C']	['DEAD']
DDX6	ENST00000534980.7_118754704_118758902_DDX6.p1	['Helicase_C']	['DEAD']
DENND10	ENST00000648560.1_119107947_119120452_DENND10.p1	['Avl9']	['SPA']
DENND10	ENST00000648560.1_119107947_119123569_DENND10.p1	['Avl9']	['SPA']
DENND4A	ENST00000431932.6_65737706_65756472_DENND4A.p1	['uDENN', 'DENN']	['PPR_2', dDENN']
DENND4A	ENST00000431932.6_65729071_65761438_DENND4A.p1	['DENN', 'uDENN']	['PPR_2', dDENN']
DENND4A	ENST00000443035.7_65729071_65761438_DENND4A.p1	['DENN', 'uDENN']	['PPR_2', dDENN']
DENND4A	ENST00000431932.6_65729071_65756472_DENND4A.p1	['DENN', 'uDENN']	['PPR_2', dDENN']
DENND4A	ENST00000431932.6_65722847_65761438_DENND4A.p1	['DENN', 'uDENN']	['PPR_2', dDENN']
DENND4A	ENST00000443035.7_65722847_65761438_DENND4A.p1	['DENN', 'uDENN']	['PPR_2', dDENN']
DENND4A	ENST00000431932.6_65715477_65761438_DENND4A.p1	['DENN', 'uDENN', 'dDENN']	['PPR_2']
DENND4A	ENST00000443035.7_65715477_65761438_DENND4A.p1	['DENN', 'uDENN', 'dDENN']	['PPR_2']
DENND4A	ENST00000431932.6_65715477_65756472_DENND4A.p1	['DENN', 'uDENN', 'dDENN']	['PPR_2']
DENND4A	ENST00000431932.6_65702304_65756472_DENND4A.p1	['DENN', 'uDENN', 'dDENN']	['PPR_2']
DENND4A	ENST00000431932.6_65722847_65756472_DENND4A.p1	['DENN', 'uDENN']	['PPR_2', dDENN']
DENND4A	ENST00000431932.6_65737706_65761438_DENND4A.p1	['uDENN', 'DENN']	['PPR_2', dDENN']
DENND4A	ENST00000443035.7_65737706_65761438_DENND4A.p1	['uDENN', 'DENN']	['PPR_2', dDENN']
DENND4C	ENST00000434457.6_19305351_19316839_DENND4C.p1	['DENN']	['uDENN', dDENN']
DHX9	ENST00000367549.4_182842544_182843434_DHX9.p1	['dsrm']	['HA2', DEAD', Helicase_C', OB_NTP_bind']
DICER1	ENST00000526495.5_95124195_95141748_DICER1.p1	['ResIII', 'DEAD']	['Dicer_dimer', Helicase_C', PAZ', Ribonucleas_3_3', Ribonuclease_3']
DICER1	ENST00000343455.7_95124195_95133503_DICER1.p1	['ResIII', 'DEAD']	['Dicer_dimer', Helicase_C', PAZ', Ribonucleas_3_3', Ribonuclease_3']
DIP2C	ENST00000280886.12_310030_341329_DIP2C.p1	['AMP-binding']	['DMAP_binding']
DIP2C	ENST00000634311.1_310030_341329_DIP2C.p1	['AMP-binding']	['DMAP_binding']
DIS3L	ENST00000319194.9_66322686_66323585_DIS3L.p1	['RNB']	['CSD2', Rrp44_S1', OB_Dis3', Rrp44_CSD1']
DMC1	ENST00000216024.7_38562286_38568289_DMC1.p1	['HHH_5']	['ATPase', RecA', Rad51']
DNA2	ENST00000399180.3_68430435_68432510_DNA2.p2	['AAA_11', 'AAA_30']	['AAA_19', AAA_12', PDDEXK_1', Dna2']
DNAH14	ENST00000430092.5_224952669_225185425_DNAH14.p1	['AAA_6', 'DHC_N2', 'AAA_5']	['AAA_8', MT', Dynein_heavy', AAA_7', AAA_lid_1', AAA_9', AAA_lid_11', Dynein_AAA_lid', Dynein_C', AAA_16', AAA_22', RNA_helicase', AAA']
DNAH14	ENST00000430092.5_224974090_225240822_DNAH14.p1	['AAA_6', 'DHC_N2', 'Dynein_AAA_lid', 'AAA_5', 'AAA']	['Dynein_C', AAA_16', AAA_8', MT', Dynein_heavy', AAA_22', RNA_helicase', AAA_7', AAA_lid_1', AAA_9', AAA_lid_11']
DNAJA1	ENST00000330899.5_33034215_33037115_DNAJA1.p1	['DnaJ_C']	['DnaJ', DnaJ_CXXCXGXG']
DNAJA1	ENST00000330899.5_33026474_33026990_DNAJA1.p1	['DnaJ']	['DnaJ_C', DnaJ_CXXCXGXG']
DNM3	ENST00000355305.9_172042008_172048750_DNM3.p1	['Dynamin_M']	['PH', MMR_HSR1', GED', Dynamin_N']
DNM3	ENST00000355305.9_172042008_172068905_DNM3.p1	['Dynamin_M']	['PH', MMR_HSR1', GED', Dynamin_N']
DNM3	ENST00000355305.9_172042008_172131288_DNM3.p1	['Dynamin_M']	['PH', MMR_HSR1', GED', Dynamin_N']
DNM3	ENST00000367731.5_172042008_172131288_DNM3.p1	['Dynamin_M']	['PH', MMR_HSR1', GED', Dynamin_N']
DNMBP	ENST00000324109.9_99969114_99972134_DNMBP.p1	['SH3_1', 'SH3_9', 'SH3_2']	['BAR', RhoGEF']
DNMBP	ENST00000324109.9_99886299_99909146_DNMBP.p1	['BAR', 'RhoGEF']	['SH3_9', SH3_1', SH3_2']
DNMBP	ENST00000324109.9_99894945_99909146_DNMBP.p1	['RhoGEF', 'BAR']	['SH3_9', SH3_1', SH3_2']
DOCK1	ENST00000623213.1_127008731_127023324_DOCK1.p1	['DOCK_N', 'DOCK-C2']	['DHR-2', SH3_9', SH3_1', SH3_2']
DOCK1	ENST00000623213.1_127008731_127037816_DOCK1.p1	['DOCK-C2', 'DOCK_N']	['DHR-2', SH3_9', SH3_1', SH3_2']
DOCK1	ENST00000623213.1_127008731_127043164_DOCK1.p1	['DOCK-C2', 'DOCK_N']	['DHR-2', SH3_9', SH3_1', SH3_2']
DOCK1	ENST00000623213.1_127008731_127052815_DOCK1.p1	['DOCK-C2', 'DOCK_N']	['DHR-2', SH3_9', SH3_1', SH3_2']
DOCK1	ENST00000623213.1_127008731_127061776_DOCK1.p1	['DOCK-C2', 'DOCK_N']	['DHR-2', SH3_9', SH3_1', SH3_2']
DOCK1	ENST00000280333.9_127008731_127023324_DOCK1.p1	['DOCK_N', 'DOCK-C2']	['DHR-2', SH3_9', SH3_1', SH3_2']
DOCK1	ENST00000280333.9_127008731_127037816_DOCK1.p1	['DOCK-C2', 'DOCK_N']	['DHR-2', SH3_9', SH3_1', SH3_2']
DOCK1	ENST00000280333.9_127008731_127043164_DOCK1.p1	['DOCK-C2', 'DOCK_N']	['DHR-2', SH3_9', SH3_1', SH3_2']
DOCK1	ENST00000280333.9_127008731_127052815_DOCK1.p1	['DOCK-C2', 'DOCK_N']	['DHR-2', SH3_9', SH3_1', SH3_2']
DOCK1	ENST00000280333.9_127008731_127061776_DOCK1.p1	['DOCK-C2', 'DOCK_N']	['DHR-2', SH3_9', SH3_1', SH3_2']
DOCK5	ENST00000276440.12_25304254_25317131_DOCK5.p1	['DOCK_N', 'DOCK-C2']	['DHR-2', SH3_9', SH3_1', SH3_2']
DSC2	ENST00000648081.1_31079846_31093643_DSC2.p3	['Cadherin_pro']	['Cadherin', Cadherin_C']
DUSP16	ENST00000228862.3_12487027_12521463_DUSP16.p3	['DSPc']	['Rhodanese']
ECT2	ENST00000232458.9_172754508_172764500_ECT2.p1	['PTCB-BRCT', 'BRCT']	['RhoGEF']
ECT2	ENST00000392692.7_172754508_172764500_ECT2.p1	['PTCB-BRCT', 'BRCT']	['RhoGEF']
ECT2	ENST00000417960.5_172754508_172764500_ECT2.p1	['PTCB-BRCT', 'BRCT']	['RhoGEF']
EFCAB7	ENST00000371088.5_63525571_63546057_EFCAB7.p1	['EF-hand_7', 'EF-hand_4']	['EF-hand_6', EF-hand_1', EF-hand_8']
EFCAB7	ENST00000371088.5_63525571_63534216_EFCAB7.p1	['EF-hand_7', 'EF-hand_4']	['EF-hand_6', EF-hand_1', EF-hand_8']
EMC2	ENST00000220853.8_108449822_108455930_EMC2.p1	['TPR_19', 'TPR_14']	['TPR_2', TPR_16', TPR_8']
ENPP1	ENST00000647893.1_131869357_131877161_ENPP1.p1	['Phosphodiest']	['Endonuclease_NS', Somatomedin_B']
EP300	ENST00000263253.9_41125863_41127748_EP300.p1	['zf-TAZ']	['ZZ', Creb_binding', KIX', HAT_KAT11', DUF902', Bromodomain']
EP300	ENST00000263253.9_41125863_41130003_EP300.p1	['zf-TAZ']	['ZZ', Creb_binding', KIX', HAT_KAT11', DUF902', Bromodomain']
EP300	ENST00000263253.9_41125863_41131633_EP300.p1	['zf-TAZ']	['ZZ', Creb_binding', KIX', HAT_KAT11', DUF902', Bromodomain']
EP300	ENST00000263253.9_41125863_41135906_EP300.p1	['zf-TAZ']	['ZZ', Creb_binding', KIX', HAT_KAT11', DUF902', Bromodomain']
EP300	ENST00000263253.9_41125863_41152350_EP300.p1	['KIX', 'zf-TAZ']	['ZZ', Creb_binding', HAT_KAT11', DUF902', Bromodomain']
EP300	ENST00000674155.1_41125863_41152350_EP300.p1	['KIX', 'zf-TAZ']	['ZZ', Creb_binding', HAT_KAT11', DUF902', Bromodomain']
EP300	ENST00000263253.9_41125863_41137790_EP300.p1	['zf-TAZ', 'KIX']	['ZZ', Creb_binding', HAT_KAT11', DUF902', Bromodomain']
EP400	ENST00000333577.8_131986513_131994956_EP400.p1	['HSA']	['Helicase_C', EP400_N', SNF2_N']
EP400	ENST00000389561.7_131986513_131994956_EP400.p1	['HSA']	['Helicase_C', EP400_N', SNF2_N']
EPB41	ENST00000642260.1_28987430_28997319_EPB41.p3	['FERM_N']	['FA', SAB', 4_1_CTD', FERM_C', FERM_M']
EPB41	ENST00000373800.7_28987430_28997319_EPB41.p2	['FERM_N']	['FA', SAB', 4_1_CTD', FERM_C', FERM_M']
EPB41	ENST00000373800.7_28987430_29015767_EPB41.p2	['FERM_N']	['FA', SAB', 4_1_CTD', FERM_C', FERM_M']
EPB41	ENST00000642260.1_28987430_29053312_EPB41.p1	['FERM_C', 'FA', 'FERM_M', 'FERM_N']	['4_1_CTD', SAB']
EPB41	ENST00000373800.7_28987430_29053312_EPB41.p1	['FERM_C', 'FA', 'FERM_M', 'FERM_N']	['4_1_CTD', SAB']
EPB41	ENST00000642260.1_28987430_29039426_EPB41.p1	['FERM_C', 'FA', 'FERM_M', 'FERM_N']	['4_1_CTD', SAB']
EPB41	ENST00000373800.7_28987430_29039426_EPB41.p1	['FERM_C', 'FA', 'FERM_M', 'FERM_N']	['4_1_CTD', SAB']
EPB41	ENST00000642260.1_28987430_29015767_EPB41.p1	['FERM_N']	['FA', SAB', 4_1_CTD', FERM_C', FERM_M']
EPB41L2	ENST00000337057.8_130926604_130956499_EPB41L2.p1	['FERM_N']	['FA', SAB', 4_1_CTD', FERM_C', FERM_M']
EPB41L2	ENST00000337057.8_130908820_130956499_EPB41L2.p1	['FERM_N']	['FA', SAB', 4_1_CTD', FERM_C', FERM_M']
ERCC6L2	ENST00000288985.12_95907077_95928864_ERCC6L2.p1	['SNF2_N', 'ResIII', 'Helicase_C', 'ERCC3_RAD25_C']	['VIGSSK', DEAD']
ESR1	ENST00000456483.3_151807842_152061124_ESR1.p1	['zf-C4']	['Hormone_recep', Oest_recep', ESR1_C']
ESR1	ENST00000338799.9_151807842_151842787_ESR1.p1	['Oest_recep', 'zf-C4']	['Hormone_recep', ESR1_C']
ESR1	ENST00000338799.9_151807842_151880771_ESR1.p1	['Oest_recep', 'zf-C4']	['Hormone_recep', ESR1_C']
ESR1	ENST00000338799.9_151807842_152061124_ESR1.p1	['Oest_recep', 'zf-C4', 'Hormone_recep']	['ESR1_C']
ESR1	ENST00000338799.9_151807842_152011794_ESR1.p1	['Oest_recep', 'zf-C4', 'Hormone_recep']	['ESR1_C']
ESR1	ENST00000338799.9_151807842_151944508_ESR1.p1	['Oest_recep', 'zf-C4']	['Hormone_recep', ESR1_C']
ESYT1	ENST00000394048.9_56133416_56134428_ESYT1.p1	['C2']	['SMP_LBD']
ESYT1	ENST00000267113.4_56133416_56134428_ESYT1.p1	['C2']	['SMP_LBD']
EZH1	ENST00000415827.6_42706006_42730918_EZH1.p1	['PRC2_HTH_1', 'EZH2_WD-Binding', 'preSET_CXC']	['SET']
EZH1	ENST00000428826.7_42706006_42730918_EZH1.p1	['PRC2_HTH_1', 'EZH2_WD-Binding', 'preSET_CXC']	['SET']
EZH1	ENST00000585893.5_42706006_42730918_EZH1.p1	['PRC2_HTH_1', 'EZH2_WD-Binding', 'preSET_CXC']	['SET']
EZH1	ENST00000590078.5_42706006_42730918_EZH1.p1	['PRC2_HTH_1', 'preSET_CXC']	['SET', EZH2_WD-Binding']
FAM83B	ENST00000306858.8_54870186_54870690_FAM83B.p1	['FAM83']	['PLDc_2']
FARP1	ENST00000319562.11_98213219_98343866_FARP1.p1	['FERM_N']	['FA', PH', FERM_C', FERM_M', RhoGEF', IQ_SEC7_PH']
FAT1	ENST00000441802.7_186706562_186709845_FAT1.p1	['Cadherin', 'Cadherin_2']	['RET_CLD1', Laminin_G_1', EGF', Laminin_G_2', Cadherin_3', DUF2808', Cadherin_pro']
FAT1	ENST00000441802.7_186663298_186709845_FAT1.p1	['Cadherin', 'Cadherin_2']	['RET_CLD1', Laminin_G_1', EGF', Laminin_G_2', Cadherin_3', DUF2808', Cadherin_pro']
FAT1	ENST00000441802.7_186628153_186709845_FAT1.p1	['Cadherin', 'Cadherin_2', 'RET_CLD1']	['DUF2808', Laminin_G_1', EGF', Cadherin_3', Laminin_G_2', Cadherin_pro']
FAT1	ENST00000614102.4_186628153_186709845_FAT1.p1	['Cadherin', 'Cadherin_2', 'RET_CLD1']	['DUF2808', Laminin_G_1', EGF', Cadherin_3', Laminin_G_2', Cadherin_pro']
FBXL20	ENST00000264658.11_39298989_39343241_FBXL20.p2	['F-box-like', 'F-box']	['LRR_4', LRR_1', LRR_6']
FBXL20	ENST00000264658.11_39297126_39343241_FBXL20.p1	['F-box-like', 'F-box']	['LRR_4', LRR_1', LRR_6']
FBXW11	ENST00000265094.9_171868609_171900100_FBXW11.p2	['WD40', 'ANAPC4_WD40', 'Nup160']	['F-box-like', F-box', Beta-TrCP_D']
FBXW4	ENST00000331272.9_101611627_101676436_FBXW4.p2	['WD40']	['F-box-like']
FER	ENST00000281092.9_108798123_108959347_FER.p1	['SH2', 'FCH']	['Pkinase', Pkinase_Tyr']
FER	ENST00000281092.9_108768092_108959347_FER.p1	['SH2', 'FCH']	['Pkinase', Pkinase_Tyr']
FGD4	ENST00000546442.5_32564136_32611283_FGD4.p1	['RhoGEF']	['PH', IQ_SEC7_PH', FYVE']
FLI1	ENST00000281428.12_128758114_128772985_FLI1.p1	['SAM_PNT']	['Ets']
FLI1	ENST00000281428.12_128758114_128782023_FLI1.p1	['SAM_PNT']	['Ets']
FMO5	ENST00000369272.7_147190176_147225066_FMO5.p2	['FMO-like', 'Pyr_redox_3', 'K_oxygenase']	['Pyr_redox_2', NAD_binding_8']
FMO5	ENST00000369272.7_147190176_147213470_FMO5.p2	['FMO-like', 'Pyr_redox_3']	['Pyr_redox_2', NAD_binding_8', K_oxygenase']
FMR1	ENST00000616382.4_147925539_147945616_FMR1.p1	['KH_9', 'KH_1', 'Agenet']	['FXMR_C2', Tudor_FRX1', FXMRP1_C_core']
FMR1	ENST00000616382.4_147928321_147945616_FMR1.p2	['KH_9', 'KH_1']	['FXMR_C2', Tudor_FRX1', Agenet', FXMRP1_C_core']
FNDC3B	ENST00000336824.8_172112451_172310881_FNDC3B.p1	['fn3']	['SusE', DUF2369', Pur_ac_phosph_N', Interfer-bind']
FOXO1	ENST00000379561.6_40559508_40560860_FOXO1.p2	['FOXO_KIX_bdg', 'FOXO-TAD']	['Forkhead']
FRRS1	ENST00000287474.9_99740792_99749001_FRRS1.p1	['Reeler']	['Cytochrom_B561', DOMON']
GABPA	ENST00000354828.7_25741572_25758204_GABPA.p1	['GABP-alpha', 'SAM_PNT']	['Ets']
GABPA	ENST00000354828.7_25741572_25752234_GABPA.p1	['GABP-alpha']	['Ets', SAM_PNT']
GABPA	ENST00000354828.7_25741572_25749120_GABPA.p1	['GABP-alpha']	['Ets', SAM_PNT']
GANAB	ENST00000540933.5_62628768_62639731_GANAB.p1	['Glyco_hydro_31', 'Gal_mutarotas_2']	['DUF5110']
GANAB	ENST00000540933.5_62632564_62639731_GANAB.p1	['Gal_mutarotas_2']	['Glyco_hydro_31', DUF5110']
GAS2L3	ENST00000547754.6_100591735_100612141_GAS2L3.p1	['CH']	['GAS2']
GAS2L3	ENST00000266754.9_100591735_100612141_GAS2L3.p1	['CH']	['GAS2']
GAS2L3	ENST00000547754.6_100591735_100618587_GAS2L3.p1	['CH']	['GAS2']
GAS2L3	ENST00000266754.9_100591735_100618587_GAS2L3.p1	['CH']	['GAS2']
GDAP2	ENST00000369442.3_117911993_117920424_GDAP2.p1	['Macro']	['CRAL_TRIO_2']
GDAP2	ENST00000369442.3_117896832_117920424_GDAP2.p1	['Macro']	['CRAL_TRIO_2']
GLRX3	ENST00000368644.5_130159994_130180321_GLRX3.p2	['Glutaredoxin', 'SH3BGR']	['Phosducin', DIM1', Thioredoxin_2', Thioredoxin']
GMPS	ENST00000295920.7_155893517_155906263_GMPS.p1	['GATase']	['tRNA_Me_trans', Peptidase_C26', GMP_synt_C', NAD_synthase', QueC', ATP_bind_3', Asn_synthase']
GMPS	ENST00000295920.7_155893517_155911279_GMPS.p1	['GATase', 'NAD_synthase', 'QueC', 'Peptidase_C26', 'Asn_synthase', 'tRNA_Me_trans']	['ATP_bind_3', GMP_synt_C']
GMPS	ENST00000295920.7_155893517_155919338_GMPS.p1	['GATase', 'NAD_synthase', 'QueC', 'tRNA_Me_trans', 'Peptidase_C26', 'Asn_synthase', 'ATP_bind_3']	['GMP_synt_C']
GMPS	ENST00000295920.7_155893517_155931880_GMPS.p1	['GATase', 'NAD_synthase', 'QueC', 'tRNA_Me_trans', 'Peptidase_C26', 'Asn_synthase', 'ATP_bind_3']	['GMP_synt_C']
GNAZ	ENST00000615612.2_23095246_23096418_GNAZ.p1	['G-alpha', 'Arf']	['Gtr1_RagA']
GNB1	ENST00000378609.9_1806474_1825499_GNB1.p1	['WD40']	['ANAPC4_WD40', eIF2A']
GNB1	ENST00000378609.9_1806474_1839238_GNB1.p1	['WD40']	['ANAPC4_WD40', eIF2A']
GNB1	ENST00000439272.6_1806474_1825499_GNB1.p1	['WD40']	['ANAPC4_WD40', eIF2A']
GNB1	ENST00000439272.6_1806474_1839238_GNB1.p1	['WD40']	['ANAPC4_WD40', eIF2A']
GNB1	ENST00000615252.4_1793244_1839238_GNB1.p1	['WD40']	['ANAPC4_WD40', eIF2A']
GPD2	ENST00000409125.8_156496043_156557582_GPD2.p1	['DAO']	['EF-hand_1', DAO_C', GIDA', EF-hand_7', FAD_binding_2', EF-hand_6', FAD_oxidored']
GPR155	ENST00000295500.8_174472964_174481987_GPR155.p1	['Mem_trans']	['DEP']
GPR155	ENST00000295500.8_174459877_174481987_GPR155.p1	['Mem_trans']	['DEP']
GPR155	ENST00000295500.8_174468911_174481987_GPR155.p1	['Mem_trans']	['DEP']
GPR155	ENST00000614352.4_174459877_174481987_GPR155.p1	['Mem_trans']	['DEP']
GPR89B	ENST00000314163.12_147966553_147969959_GPR89B.p1	['ABA_GPCR']	['GPHR_N']
GRK3	ENST00000619906.4_25678815_25704209_GRK3.p1	['Pkinase', 'Pkinase_Tyr']	['RGS', PH']
GRK3	ENST00000619906.4_25685169_25704209_GRK3.p2	['Pkinase', 'Pkinase_Tyr']	['RGS', PH']
GSDME	ENST00000342947.9_24744561_24749793_GSDME.p1	['Gasdermin']	['Gasdermin_C']
GUCY1A1	ENST00000621234.4_155696755_155722192_GUCY1A1.p4	['Guanylate_cyc']	['HNOBA', HNOB']
GUCY1A1	ENST00000621234.4_155696805_155722192_GUCY1A1.p1	['Guanylate_cyc']	['HNOBA', HNOB']
HADHA	ENST00000645274.1_26230191_26234355_HADHA.p1	['ECH_1']	['3HCDH_N', 3HCDH', ECH_2']
HEMK1	ENST00000232854.8_50570930_50572208_HEMK1.p1	['PrmC_N']	['Cons_hypoth95', Methyltransf_11', Methyltransf_25', Methyltransf_4', PrmA', Methyltransf_15', Methyltransf_31', MTS']
HERC4	ENST00000277817.10_67940938_67955130_HERC4.p1	['HECT']	['RCC1_2', RCC1']
HIVEP1	ENST00000627968.2_12015525_12135892_HIVEP1.p1	['zf-C2H2']	['zf-C2H2_4', zf-C2H2_jaz']
HIVEP3	ENST00000372583.6_41579736_41585318_HIVEP3.p1	['zf-C2H2', 'zf-C2H2_4']	['zf-C2H2_jaz']
HIVEP3	ENST00000372583.6_41575543_41585318_HIVEP3.p1	['zf-C2H2', 'zf-C2H2_4']	['zf-C2H2_jaz']
HLCS	ENST00000336648.8_36896859_36962170_HLCS.p1	['BPL_N']	['BPL_C', BPL_LplA_LipB']
HLCS	ENST00000399120.5_36896859_36962170_HLCS.p1	['BPL_N']	['BPL_C', BPL_LplA_LipB']
HLCS	ENST00000399120.5_36930250_36962170_HLCS.p1	['BPL_N']	['BPL_C', BPL_LplA_LipB']
HLCS	ENST00000336648.8_36930250_36962170_HLCS.p1	['BPL_N']	['BPL_C', BPL_LplA_LipB']
HNRNPA2B1	ENST00000618183.4_26190992_26197732_HNRNPA2B1.p2	['RRM_1']	['RRM_7']
HNRNPA2B1	ENST00000618183.4_26192494_26197866_HNRNPA2B1.p2	['RRM_1']	['RRM_7']
HNRNPA2B1	ENST00000354667.8_26190992_26197732_HNRNPA2B1.p2	['RRM_1']	['RRM_7']
HNRNPA2B1	ENST00000354667.8_26192494_26197866_HNRNPA2B1.p2	['RRM_1']	['RRM_7']
HPCAL1	ENST00000307845.8_10419733_10420135_HPCAL1.p2	['EF-hand_1', 'EF-hand_7', 'EF-hand_6', 'EF-hand_5', 'EF-hand_8']	['EF-hand_4', SPARC_Ca_bdg']
HSD17B4	ENST00000509514.5_119477416_119496646_HSD17B4.p2	['adh_short', 'adh_short_C2']	['MaoC_dehydratas', KR', MaoC_dehydrat_N', SCP2']
HSD17B4	ENST00000645099.1_119477416_119502092_HSD17B4.p1	['adh_short', 'adh_short_C2']	['MaoC_dehydratas', KR', MaoC_dehydrat_N', SCP2']
HSPA4	ENST00000617074.4_133092699_133101878_HSPA4.p1	['HSP70']	['MreB_Mbl']
HSPA4	ENST00000615899.1_133086781_133092789_HSPA4.p1	['HSP70']	['MreB_Mbl']
HUWE1	ENST00000262854.11_53645310_53680186_HUWE1.p1	['DUF908']	['HECT', UBA', WWE', DUF913', UBM']
IFNAR2	ENST00000342101.7_33241839_33245074_IFNAR2.p1	['Tissue_fac']	['Interfer-bind']
IQGAP1	ENST00000560418.1_90426109_90433795_IQGAP1.p1	['CH']	['IQ', RasGAP_C', RasGAP']
ITCH	ENST00000262650.10_34489265_34492597_ITCH.p1	['HECT']	['C2', WW']
ITCH	ENST00000262650.10_34489265_34504403_ITCH.p1	['HECT']	['C2', WW']
ITGA6	ENST00000264107.11_172491023_172501901_ITGA6.p2	['Integrin_alpha']	['Integrin_alpha2', VCBS', FG-GAP']
ITSN2	ENST00000355123.8_24270670_24310692_ITSN2.p1	['EF-hand_4', 'SH3_1']	['EF-hand_1', EF-hand_7', RhoGEF', C2', EF-hand_6', PH_13', SH3_9', SH3_2']
ITSN2	ENST00000361999.7_24270670_24310692_ITSN2.p1	['EF-hand_4', 'SH3_1']	['EF-hand_1', EF-hand_7', RhoGEF', C2', EF-hand_6', PH_13', SH3_9', SH3_2']
JAK2	ENST00000381652.3_5021962_5044520_JAK2.p1	['FERM_F1']	['Pkinase', SH2', FERM_F2', Pkinase_Tyr', Jak1_Phl']
JAK2	ENST00000381652.3_5021962_5050831_JAK2.p1	['FERM_F1', 'FERM_F2']	['Pkinase', Pkinase_Tyr', SH2', Jak1_Phl']
JAK2	ENST00000381652.3_5021962_5055788_JAK2.p1	['FERM_F2', 'FERM_F1']	['Pkinase', Pkinase_Tyr', SH2', Jak1_Phl']
KANK1	ENST00000382297.6_676889_713464_KANK1.p1	['KN_motif']	['Ank_3', Ank_4', Ank', Ank_5', Ank_2']
KBTBD2	ENST00000304056.9_32874991_32879942_KBTBD2.p1	['BTB']	['Kelch_6', Kelch_3', Kelch_4', BACK', Kelch_2', Kelch_1']
KBTBD2	ENST00000304056.9_32879434_32879942_KBTBD2.p1	['BTB']	['Kelch_6', Kelch_3', Kelch_4', BACK', Kelch_2', Kelch_1']
KCNB2	ENST00000523207.2_72567641_72568313_KCNB2.p1	['BTB_2']	['Ion_trans_2', Ion_trans', Kv2channel']
KCND3	ENST00000302127.4_111981620_111982798_KCND3.p1	['Ion_trans', 'BTB_2', 'Shal-type', 'BTB_3']	['Ion_trans_2', DUF3399']
KDM2A	ENST00000308783.9_67181845_67219403_KDM2A.p1	['JmjC']	['PHD_4', zf-CXXC', F-box-like', JHD', F-box']
KDM4A	ENST00000372396.4_43653136_43660412_KDM4A.p1	['JmjN']	['JmjC', PHD_2', zf-HC5HC2H', Tudor_2', zf-HC5HC2H_2', LBR_tudor', PHD']
KDM7A	ENST00000397560.7_140113490_140126823_KDM7A.p1	['JHD', 'JmjC', 'Cupin_8']	['PHD']
KIDINS220	ENST00000256707.7_8817617_8827129_KIDINS220.p1	['Ank_4', 'Ank_2', 'Ank_5', 'Ank', 'Ank_3']	['KAP_NTPase']
KIF5B	ENST00000302418.5_32015508_32048551_KIF5B.p2	['Kinesin']	['Microtub_bd']
KIFAP3	ENST00000538366.5_170031885_170055436_KIFAP3.p1	['KAP']	['Arm']
KIFAP3	ENST00000538366.5_170016461_170046866_KIFAP3.p1	['KAP']	['Arm']
KIFAP3	ENST00000538366.5_170016461_170055436_KIFAP3.p1	['KAP']	['Arm']
KLHL15	ENST00000328046.8_24005988_24006700_KLHL15.p1	['BTB', 'BACK']	['Kelch_6', Kelch_3', Kelch_5', Kelch_4', Kelch_2', Kelch_1']
KLHL2	ENST00000538127.5_165219933_165263359_KLHL2.p1	['BTB', 'BACK']	['Kelch_6', Kelch_3', Kelch_4', Kelch_2', Kelch_1']
KLHL24	ENST00000242810.11_183643479_183651276_KLHL24.p1	['BACK', 'BTB']	['Kelch_6', Kelch_3', Kelch_5', Kelch_4', Kelch_2', Kelch_1']
KLHL24	ENST00000242810.11_183650295_183663642_KLHL24.p1	['BACK', 'BTB', 'Kelch_1']	['Kelch_6', Kelch_3', Kelch_5', Kelch_4', Kelch_2']
KLHL24	ENST00000242810.11_183650295_183665039_KLHL24.p1	['BACK', 'BTB', 'Kelch_1', 'Kelch_6', 'Kelch_3']	['Kelch_5', Kelch_2', Kelch_4']
KLHL24	ENST00000454652.6_183643479_183665039_KLHL24.p1	['BACK', 'BTB', 'Kelch_1', 'Kelch_6', 'Kelch_3']	['Kelch_5', Kelch_2', Kelch_4']
KLHL24	ENST00000242810.11_183643479_183663642_KLHL24.p1	['BACK', 'BTB', 'Kelch_1']	['Kelch_6', Kelch_3', Kelch_5', Kelch_4', Kelch_2']
KLHL24	ENST00000242810.11_183650295_183651276_KLHL24.p1	['BACK', 'BTB']	['Kelch_6', Kelch_3', Kelch_5', Kelch_4', Kelch_2', Kelch_1']
KLHL8	ENST00000498875.6_87170078_87195690_KLHL8.p1	['Kelch_1', 'BACK', 'Kelch_6', 'Kelch_3', 'Kelch_4', 'Kelch_2']	['Kelch_5', BTB']
KLHL8	ENST00000498875.6_87178476_87195690_KLHL8.p1	['BACK', 'Kelch_1']	['Kelch_6', Kelch_3', Kelch_5', BTB', Kelch_4', Kelch_2']
KLHL8	ENST00000498875.6_87183202_87195690_KLHL8.p1	['BACK']	['Kelch_6', Kelch_3', Kelch_5', BTB', Kelch_4', Kelch_2', Kelch_1']
KLHL8	ENST00000273963.10_87170078_87195690_KLHL8.p1	['Kelch_1', 'BACK', 'Kelch_6', 'BTB', 'Kelch_3', 'Kelch_4', 'Kelch_2']	['Kelch_5']
KLHL8	ENST00000273963.10_87178476_87195690_KLHL8.p1	['BACK', 'BTB', 'Kelch_1']	['Kelch_6', Kelch_3', Kelch_5', Kelch_4', Kelch_2']
KLHL8	ENST00000273963.10_87183202_87195690_KLHL8.p1	['BACK', 'BTB']	['Kelch_6', Kelch_3', Kelch_5', Kelch_4', Kelch_2', Kelch_1']
KLHL8	ENST00000425278.6_87170078_87195690_KLHL8.p1	['Kelch_1', 'Kelch_6', 'Kelch_3', 'Kelch_4', 'Kelch_2']	['Kelch_5', BACK', BTB']
KLHL8	ENST00000425278.6_87178476_87195690_KLHL8.p1	['Kelch_1']	['Kelch_6', Kelch_3', Kelch_5', BTB', Kelch_4', BACK', Kelch_2']
KRIT1	ENST00000340022.6_92225719_92242137_KRIT1.p1	['NUDIX_5', 'Ank_2', 'Ank_5', 'Ank_4', 'Ank', 'Ank_3']	['FERM_M']
KRIT1	ENST00000340022.6_92221901_92242137_KRIT1.p1	['NUDIX_5', 'Ank_2', 'Ank_5', 'Ank_4', 'Ank', 'Ank_3']	['FERM_M']
KRIT1	ENST00000394503.6_92225719_92242137_KRIT1.p1	['NUDIX_5', 'Ank_5', 'Ank_2', 'Ank_4', 'Ank']	['FERM_M', Ank_3']
KRIT1	ENST00000394503.6_92221901_92242137_KRIT1.p1	['NUDIX_5', 'Ank_5', 'Ank_2', 'Ank_4']	['Ank', FERM_M', Ank_3']
L3MBTL3	ENST00000361794.7_130022226_130071127_L3MBTL3.p1	['MBT']	['SAM_2', SAM_1']
L3MBTL3	ENST00000361794.7_130022226_130094367_L3MBTL3.p1	['MBT']	['SAM_2', SAM_1']
L3MBTL3	ENST00000361794.7_130022226_130120958_L3MBTL3.p1	['MBT']	['SAM_2', SAM_1']
L3MBTL3	ENST00000361794.7_130022226_130104575_L3MBTL3.p1	['MBT']	['SAM_2', SAM_1']
L3MBTL3	ENST00000361794.7_130042684_130071127_L3MBTL3.p1	['MBT']	['SAM_2', SAM_1']
L3MBTL3	ENST00000526019.5_130022226_130071127_L3MBTL3.p1	['MBT']	['SAM_2', SAM_1']
L3MBTL3	ENST00000368139.6_130022226_130094367_L3MBTL3.p1	['MBT']	['SAM_2', SAM_1']
L3MBTL3	ENST00000526019.5_130022226_130094367_L3MBTL3.p1	['MBT']	['SAM_2', SAM_1']
L3MBTL3	ENST00000526019.5_130022226_130120958_L3MBTL3.p1	['MBT']	['SAM_2', SAM_1']
L3MBTL3	ENST00000368139.6_130022226_130120958_L3MBTL3.p1	['MBT']	['SAM_2', SAM_1']
L3MBTL3	ENST00000368139.6_130022226_130104575_L3MBTL3.p1	['MBT']	['SAM_2', SAM_1']
L3MBTL3	ENST00000526019.5_130022226_130104575_L3MBTL3.p1	['MBT']	['SAM_2', SAM_1']
L3MBTL3	ENST00000368139.6_130022226_130071127_L3MBTL3.p1	['MBT']	['SAM_2', SAM_1']
LACTB2	ENST00000522447.5_70637814_70644243_LACTB2.p2	['BLACT_WH']	['Lactamase_B']
LACTB2	ENST00000522447.5_70637814_70657882_LACTB2.p2	['BLACT_WH']	['Lactamase_B']
LACTB2	ENST00000522447.5_70637814_70641050_LACTB2.p2	['BLACT_WH']	['Lactamase_B']
LASP1	ENST00000433206.6_38878085_38898519_LASP1.p1	['LIM', 'Nebulin']	['SH3_9', SH3_1', SH3_2']
LEF1	ENST00000265165.6_108063622_108079614_LEF1.p2	['HMG_box', 'HMG_box_2']	['CTNNB1_binding']
LNX2	ENST00000316334.5_27567639_27581803_LNX2.p1	['zf-C3HC4_2', 'zf-C3HC4', 'zf-RING_2', 'zf-RING_UBOX']	['PDZ_2', PDZ', zf-C3HC4_3', PDZ_6']
LPGAT1	ENST00000366996.1_211778917_211793190_LPGAT1.p1	['Acyltransferase']	['Acyltransf_C']
LRRC39	ENST00000370137.5_100158230_100173370_LRRC39.p1	['LRR_8', 'LRR_4']	['LRR_1']
LRRC39	ENST00000342895.7_100158230_100173370_LRRC39.p1	['LRR_8', 'LRR_4']	['LRR_1']
LRRC49	ENST00000560691.5_70900921_70936822_LRRC49.p1	['LRR_4']	['LRR_8', LRR_9']
LRRC8A	ENST00000259324.5_128907156_128909321_LRRC8A.p1	['Pannexin_like', 'LRR_8', 'LRR_4']	['LRR_5', LRR_9']
LRRC8B	ENST00000439853.5_89568246_89584789_LRRC8B.p1	['Pannexin_like', 'LRR_8', 'LRR_4', 'LRR_5']	['LRR_9']
LRRC8B	ENST00000330947.6_89579590_89584789_LRRC8B.p1	['Pannexin_like', 'LRR_8', 'LRR_4', 'LRR_5']	['LRR_9']
LRRC8B	ENST00000330947.6_89568246_89584789_LRRC8B.p1	['Pannexin_like', 'LRR_8', 'LRR_4', 'LRR_5']	['LRR_9']
LRRC8B	ENST00000639264.1_89568246_89584789_LRRC8B.p1	['Pannexin_like', 'LRR_8', 'LRR_4', 'LRR_5']	['LRR_9']
MAP3K2	ENST00000409947.5_127335869_127343194_MAP3K2.p1	['PB1']	['Pkinase', Pkinase_Tyr']
MAP3K2	ENST00000409947.5_127329920_127343194_MAP3K2.p1	['PB1']	['Pkinase', Pkinase_Tyr']
MAP3K2	ENST00000409947.5_127322045_127343194_MAP3K2.p1	['PB1']	['Pkinase', Pkinase_Tyr']
MAP3K5	ENST00000359015.5_136694139_136698682_MAP3K5.p1	['DUF4071']	['Pkinase', Pkinase_Tyr']
MAP3K5	ENST00000359015.5_136669282_136698682_MAP3K5.p2	['DUF4071']	['Pkinase', Pkinase_Tyr']
MAP3K5	ENST00000359015.5_136642519_136698682_MAP3K5.p1	['DUF4071']	['Pkinase', Pkinase_Tyr']
MAP3K5	ENST00000359015.5_136622847_136698682_MAP3K5.p1	['DUF4071']	['Pkinase', Pkinase_Tyr']
MAP4K3	ENST00000263881.8_39260605_39280356_MAP4K3.p1	['CNH']	['Pkinase', Pkinase_Tyr']
MAP4K3	ENST00000263881.8_39258347_39280356_MAP4K3.p1	['CNH']	['Pkinase', Pkinase_Tyr']
MAP4K3	ENST00000263881.8_39272282_39280356_MAP4K3.p1	['CNH']	['Pkinase', Pkinase_Tyr']
MAPK8	ENST00000374179.8_48401611_48404981_MAPK8.p1	['Pkinase']	['RIO1', Pkinase_Tyr', Kdo']
MARVELD2	ENST00000325631.10_69419370_69424636_MARVELD2.p1	['MARVEL']	['Occludin_ELL']
MARVELD2	ENST00000325631.10_69419370_69420531_MARVELD2.p1	['MARVEL']	['Occludin_ELL']
MBD2	ENST00000256429.8_54159764_54166166_MBD2.p2	['MBD_C']	['MBD', MBDa']
MBD2	ENST00000256429.8_54159764_54189011_MBD2.p2	['MBD_C']	['MBD', MBDa']
MCCC1	ENST00000492597.5_183070998_183094605_MCCC1.p1	['CPSase_L_D2', 'Biotin_carb_N', 'ATP-grasp', 'Dala_Dala_lig_C']	['Biotin_lipoyl_2', Biotin_lipoyl', ATP-grasp_3', RimK', Biotin_carb_C']
MCCC1	ENST00000629669.2_183017265_183041750_MCCC1.p1	['Biotin_carb_C', 'Biotin_lipoyl']	['Biotin_lipoyl_2', ATP-grasp_3', CPSase_L_D2', RimK', ATP-grasp', Biotin_carb_N', Dala_Dala_lig_C']
MCCC1	ENST00000629669.2_183033990_183041750_MCCC1.p1	['Biotin_carb_C']	['Biotin_lipoyl', Biotin_lipoyl_2', ATP-grasp_3', CPSase_L_D2', RimK', ATP-grasp', Biotin_carb_N', Dala_Dala_lig_C']
MECR	ENST00000373791.7_29216004_29216812_MECR.p1	['ADH_N']	['ADH_zinc_N', ADH_zinc_N_2']
MEF2D	ENST00000348159.9_156482436_156483430_MEF2D.p1	['SRF-TF']	['HJURP_C']
MEF2D	ENST00000360595.7_156482436_156483430_MEF2D.p1	['SRF-TF']	['HJURP_C']
MELK	ENST00000298048.7_36581643_36607673_MELK.p1	['Pkinase', 'Pkinase_Tyr', 'Kinase-like', 'Kdo']	['KA1']
MELK	ENST00000543751.5_36581643_36607673_MELK.p1	['Pkinase', 'Pkinase_Tyr', 'Kinase-like', 'Kdo']	['KA1']
MELK	ENST00000536329.5_36581643_36607673_MELK.p1	['Pkinase', 'Pkinase_Tyr', 'Kinase-like', 'Kdo']	['KA1']
METTL2B	ENST00000481392.1_128498035_128501832_METTL2B.p2	['Methyltransf_23']	['Methyltransf_11', Methyltransf_25', Ubie_methyltran', Methyltransf_12', Methyltransf_31']
MFSD11	ENST00000355954.7_76741968_76776541_MFSD11.p2	['MFS_1']	['UNC-93']
MGA	ENST00000219905.11_41668827_41699159_MGA.p1	['T-box']	['DUF4801', HLH']
MGA	ENST00000219905.11_41668827_41669958_MGA.p1	['T-box']	['DUF4801', HLH']
MGAT5	ENST00000409645.5_134253094_134254644_MGAT5.p1	['DUF4525']	['Glyco_transf_18']
MGAT5	ENST00000409645.5_134254261_134270550_MGAT5.p1	['DUF4525']	['Glyco_transf_18']
MICAL3	ENST00000441493.7_17900841_17906886_MICAL3.p1	['FAD_binding_3', 'FAD_binding_2']	['CH', CAMSAP_CH', NAD_binding_8', DUF3585', LIM']
MICAL3	ENST00000441493.7_17885877_17906886_MICAL3.p1	['CH', 'CAMSAP_CH', 'FAD_binding_3']	['DUF3585', FAD_binding_2', LIM', NAD_binding_8']
MID1	ENST00000317552.9_10566887_10567603_MID1.p1	['zf-B_box', 'zf-RING_UBOX', 'zf-C3HC4', 'zf-C3HC4_4', 'zf-C3HC4_3']	['COS', fn3', SPRY', PRY']
MID1	ENST00000317552.9_10523091_10567603_MID1.p1	['zf-B_box', 'zf-RING_UBOX', 'zf-C3HC4_4', 'zf-C3HC4_3', 'zf-C3HC4']	['COS', fn3', SPRY', PRY']
MID1	ENST00000616003.4_10495583_10567603_MID1.p1	['zf-B_box', 'zf-RING_UBOX', 'zf-C3HC4_3', 'zf-C3HC4']	['SPRY', zf-C3HC4_4', fn3', PRY', COS']
MID1	ENST00000616003.4_10482479_10567603_MID1.p1	['zf-B_box', 'zf-RING_UBOX', 'zf-C3HC4_3', 'zf-C3HC4']	['SPRY', zf-C3HC4_4', fn3', PRY', COS']
MID1	ENST00000317552.9_10495583_10567603_MID1.p1	['zf-B_box', 'zf-RING_UBOX', 'zf-C3HC4_4', 'zf-C3HC4_3', 'zf-C3HC4']	['COS', fn3', SPRY', PRY']
MID1	ENST00000317552.9_10482479_10567603_MID1.p1	['zf-B_box', 'zf-RING_UBOX', 'zf-C3HC4_4', 'zf-C3HC4_3', 'zf-C3HC4']	['COS', fn3', SPRY', PRY']
MKLN1	ENST00000352689.11_131443480_131445903_MKLN1.p1	['Kelch_1', 'Kelch_5', 'Kelch_3', 'Kelch_4']	['Kelch_6', F5_F8_type_C', Kelch_2', Muskelin_N']
MKLN1	ENST00000352689.11_131443480_131478677_MKLN1.p1	['Kelch_5', 'Kelch_1', 'Kelch_6', 'Kelch_4', 'Kelch_3']	['F5_F8_type_C', Kelch_2', Muskelin_N']
MLH1	ENST00000429117.5_36996618_37004474_MLH1.p1	['HATPase_c_3']	['Mlh1_C', DNA_mis_repair', HATPase_c']
MPDZ	ENST00000319217.11_13216773_13250372_MPDZ.p1	['PDZ', 'L27_2', 'PDZ_6', 'PDZ_2']	['MPDZ_u10', PDZ_4']
MPDZ	ENST00000319217.11_13205035_13250372_MPDZ.p1	['PDZ', 'L27_2', 'PDZ_6', 'PDZ_2']	['MPDZ_u10', PDZ_4']
MPDZ	ENST00000319217.11_13196120_13250372_MPDZ.p1	['PDZ', 'L27_2', 'PDZ_6', 'PDZ_2']	['MPDZ_u10', PDZ_4']
MPDZ	ENST00000319217.11_13168365_13250372_MPDZ.p1	['PDZ', 'PDZ_6', 'L27_2', 'PDZ_2']	['MPDZ_u10', PDZ_4']
MPP6	ENST00000222644.9_24623665_24663721_MPP6.p1	['L27', 'PDZ', 'SH3_2']	['Guanylate_kin', SH3_1']
MPP7	ENST00000337532.9_28147482_28238735_MPP7.p1	['L27']	['PDZ', SH3_1', PDZ_6', Guanylate_kin', SH3_2']
MPP7	ENST00000441595.2_28147482_28238735_MPP7.p1	['L27']	['PDZ', SH3_1', PDZ_6', Guanylate_kin', SH3_2']
MSH6	ENST00000538136.1_47790926_47801155_MSH6.p1	['MutS_I', 'MutS_III', 'MutS_IV', 'MutS_II']	['PWWP', MutS_V']
MSH6	ENST00000614496.4_47790926_47801155_MSH6.p1	['MutS_I', 'MutS_III', 'MutS_IV', 'MutS_II']	['PWWP', MutS_V']
MTMR3	ENST00000333027.7_29970975_30002993_MTMR3.p1	['Myotub-related']	['FYVE']
MX2	ENST00000330714.8_41376835_41382564_MX2.p1	['Dynamin_N']	['GED', Dynamin_M']
MYB	ENST00000616088.4_135192323_135203324_MYB.p1	['Cmyb_C', 'LMSTEN']	['SLIDE', Myb_DNA-binding', Myb_DNA-bind_6', Myb_DNA-bind_7']
MYO18A	ENST00000527372.6_29165941_29167021_MYO18A.p1	['PDZ_6', 'PDZ']	['Myosin_tail_1', Myosin_head']
MYO5C	ENST00000261839.12_52204864_52221255_MYO5C.p1	['DIL']	['IQ', Myosin_head', Myosin_N']
MYO9B	ENST00000594824.5_17101659_17102557_MYO9B.p1	['Myosin_head', 'RA']	['IQ', RhoGAP']
N4BP2	ENST00000261435.11_40097226_40113508_N4BP2.p1	['AAA_33', 'CUE']	['Smr', DUF1771']
N4BP2	ENST00000261435.11_40097226_40107024_N4BP2.p1	['CUE']	['Smr', DUF1771', AAA_33']
NAB1	ENST00000337386.10_190655976_190673152_NAB1.p1	['NCD2', 'NCD1']	['Nab1']
NAB1	ENST00000337386.10_190655976_190670459_NAB1.p1	['NCD2', 'NCD1']	['Nab1']
NAT10	ENST00000257829.8_34108210_34127599_NAT10.p1	['Helicase_RecD', 'DUF1726']	['tRNA_bind_2', GNAT_acetyltr_2']
NCOA1	ENST00000405141.5_24564294_24683128_NCOA1.p1	['PAS', 'HLH']	['PAS_11', NCOA_u2', DUF1518', SRC-1', Nuc_rec_co-act', PAS_3']
NCOA1	ENST00000405141.5_24584475_24683128_NCOA1.p1	['PAS', 'HLH']	['PAS_11', NCOA_u2', DUF1518', SRC-1', Nuc_rec_co-act', PAS_3']
NCOA1	ENST00000288599.9_24643965_24683128_NCOA1.p1	['PAS', 'HLH']	['PAS_11', NCOA_u2', DUF1518', SRC-1', Nuc_rec_co-act', PAS_3']
NCOA1	ENST00000405141.5_24564294_24673463_NCOA1.p1	['HLH']	['PAS_11', NCOA_u2', DUF1518', SRC-1', Nuc_rec_co-act', PAS_3', PAS']
NCOA1	ENST00000288599.9_24643965_24673463_NCOA1.p1	['HLH']	['PAS_11', NCOA_u2', DUF1518', SRC-1', Nuc_rec_co-act', PAS_3', PAS']
NCOA1	ENST00000405141.5_24584475_24673463_NCOA1.p1	['HLH']	['PAS_11', NCOA_u2', DUF1518', SRC-1', Nuc_rec_co-act', PAS_3', PAS']
NCOA1	ENST00000288599.9_24643965_24665915_NCOA1.p1	['HLH']	['PAS_11', NCOA_u2', DUF1518', SRC-1', Nuc_rec_co-act', PAS_3', PAS']
NCOA1	ENST00000288599.9_24705085_24707888_NCOA1.p1	['NCOA_u2', 'SRC-1', 'PAS_11']	['DUF1518', Nuc_rec_co-act', PAS_3', PAS', HLH']
NCOA2	ENST00000452400.7_70170201_70216764_NCOA2.p1	['PAS']	['PAS_11', NCOA_u2', DUF1518', DUF4927', SRC-1', Nuc_rec_co-act', PAS_3']
NCS1	ENST00000372398.6_130219724_130226504_NCS1.p2	['EF-hand_7', 'EF-hand_1', 'EF-hand_6']	['EF-hand_5', SPARC_Ca_bdg', EF-hand_8']
NCS1	ENST00000372398.6_130222649_130226504_NCS1.p2	['EF-hand_7', 'EF-hand_1', 'EF-hand_6']	['EF-hand_5', SPARC_Ca_bdg', EF-hand_8']
NDUFS1	ENST00000423725.5_206141940_206153682_NDUFS1.p1	['Molybdopterin', 'NADH-G_4Fe-4S_3', 'Fer2_4']	['NADH_dhqG_C', Fer2']
NDUFS1	ENST00000423725.5_206126538_206153682_NDUFS1.p1	['Molybdopterin', 'NADH-G_4Fe-4S_3', 'Fer2_4']	['NADH_dhqG_C', Fer2']
NDUFS1	ENST00000423725.5_206127796_206153682_NDUFS1.p1	['Molybdopterin', 'NADH-G_4Fe-4S_3', 'Fer2_4']	['NADH_dhqG_C', Fer2']
NDUFS1	ENST00000432169.5_206141940_206153682_NDUFS1.p1	['Molybdopterin', 'NADH-G_4Fe-4S_3']	['NADH_dhqG_C', Fer2_4', Fer2']
NDUFS1	ENST00000432169.5_206126538_206153682_NDUFS1.p1	['Molybdopterin', 'NADH-G_4Fe-4S_3']	['NADH_dhqG_C', Fer2_4', Fer2']
NDUFS1	ENST00000432169.5_206127796_206153682_NDUFS1.p1	['Molybdopterin', 'NADH-G_4Fe-4S_3']	['NADH_dhqG_C', Fer2_4', Fer2']
NEK1	ENST00000439128.6_169599099_169602678_NEK1.p1	['Pkinase', 'Pkinase_Tyr']	['Kinase-like']
NEK1	ENST00000439128.6_169602007_169602678_NEK1.p1	['Pkinase', 'Pkinase_Tyr']	['Kinase-like']
NFAT5	ENST00000354436.6_69669976_69695379_NFAT5.p2	['RHD_dimer']	['RHD_DNA_bind']
NFAT5	ENST00000567239.5_69669976_69695379_NFAT5.p2	['RHD_dimer']	['RHD_DNA_bind']
NFIC	ENST00000395111.7_3449013_3456635_NFIC.p3	['CTF_NFI']	['NfI_DNAbd_pre-N', MH1']
NFIC	ENST00000395111.7_3425105_3456635_NFIC.p2	['CTF_NFI']	['NfI_DNAbd_pre-N', MH1']
NFIC	ENST00000395111.7_3381711_3456635_NFIC.p2	['CTF_NFI', 'MH1']	['NfI_DNAbd_pre-N']
NKIRAS1	ENST00000388759.7_23900807_23901049_NKIRAS1.p1	['Ras']	['Arf', MMR_HSR1', Roc']
NKIRAS1	ENST00000416026.2_23900807_23911446_NKIRAS1.p1	['Ras', 'Roc']	['Arf', MMR_HSR1']
NKIRAS1	ENST00000388759.7_23900807_23911446_NKIRAS1.p1	['Ras', 'Roc']	['Arf', MMR_HSR1']
NKIRAS1	ENST00000421515.6_23900807_23911450_NKIRAS1.p1	['Ras', 'Roc']	['Arf', MMR_HSR1']
NNT	ENST00000657172.1_43609142_43653213_NNT.p1	['AlaDh_PNT_C', 'PNTB_4TM', 'AlaDh_PNT_N']	['PNTB']
NPAS2	ENST00000335681.10_100968280_100971074_NPAS2.p2	['PAS_11', 'PAS_3']	['PAS', HLH']
NPTN	ENST00000562924.5_73561895_73573795_NPTN.p2	['I-set', 'Ig_3']	['ig', Ig_6', Ig_4', V-set', Ig_2']
NPTN	ENST00000345330.9_73561895_73573795_NPTN.p2	['I-set', 'Ig_3']	['ig', Ig_6', Ig_4', V-set', Ig_2']
NRCAM	ENST00000351718.8_108223724_108240170_NRCAM.p1	['Ig_3', 'I-set', 'Ig_2', 'ig']	['Ig_6', V-set_CD47', fn3', C2-set_2', Ig_C17orf99', Bravo_FIGEY', Ig_4', Ig_5', V-set']
NRCAM	ENST00000379024.8_108223724_108240170_NRCAM.p1	['Ig_3', 'I-set', 'Ig_2', 'ig']	['Ig_6', V-set_CD47', fn3', C2-set_2', Ig_C17orf99', Bravo_FIGEY', Ig_4', Ig_5', V-set']
NRCAM	ENST00000379028.8_108223724_108240170_NRCAM.p1	['Ig_3', 'I-set', 'Ig_2', 'ig']	['Ig_6', V-set_CD47', fn3', C2-set_2', Ig_C17orf99', Bravo_FIGEY', Ig_4', Ig_5', V-set']
NSD2	ENST00000382891.9_1900625_1961151_NSD2.p1	['PWWP', 'AWS', 'PHD', 'HMG_box', 'HMG_box_2', 'SET']	['PHD_2', C5HCH']
NSMCE4A	ENST00000369023.8_121959323_121963328_NSMCE4A.p2	['Nse4_C']	['Nse4-Nse3_bdg']
NSMCE4A	ENST00000369023.8_121959323_121961517_NSMCE4A.p1	['Nse4_C']	['Nse4-Nse3_bdg']
OCLN	ENST00000355237.6_69504176_69514109_OCLN.p1	['MARVEL']	['Occludin_ELL']
ORC3	ENST00000257789.4_87607672_87609229_ORC3.p1	['ORC3_N']	['ORC_WH_C']
OSBPL3	ENST00000313367.7_24861612_24892621_OSBPL3.p1	['PH_8', 'PH']	['Oxysterol_BP']
OSBPL3	ENST00000313367.7_24870731_24892621_OSBPL3.p1	['PH_8', 'PH']	['Oxysterol_BP']
OTUD7B	ENST00000581312.6_149965776_149977576_OTUD7B.p1	['UBA_4', 'TAP_C']	['zf-A20', OTU']
OTUD7B	ENST00000417191.2_149965776_149977576_OTUD7B.p1	['UBA_4', 'TAP_C']	['zf-A20', OTU']
P4HA1	ENST00000263556.3_73068845_73074915_P4HA1.p1	['P4Ha_N']	['2OG-FeII_Oxy', 2OG-FeII_Oxy_3']
P4HA1	ENST00000263556.3_73072028_73074915_P4HA1.p1	['P4Ha_N']	['2OG-FeII_Oxy', 2OG-FeII_Oxy_3']
PAPPA2	ENST00000367661.7_176555406_176595595_PAPPA2.p1	['Laminin_G_3', 'Notch']	['Sushi', Peptidase_M43']
PATJ	ENST00000316485.11_61762857_61775334_PATJ.p1	['PDZ', 'L27_2', 'PDZ_6']	['Tricorn_PDZ', PDZ_2']
PATJ	ENST00000316485.11_61762857_61766473_PATJ.p1	['L27_2']	['Tricorn_PDZ', PDZ', PDZ_2', PDZ_6']
PBX1	ENST00000367897.5_164807541_164821626_PBX1.p1	['Homeodomain', 'Homeobox_KN']	['PBC']
PCGF3	ENST00000362003.9_730629_744688_PCGF3.p1	['zf-C3HC4_2', 'zf-C3HC4', 'zf-RING_2', 'zf-C3HC4_3']	['zf-RING_UBOX', RAWUL', zf-RING_5']
PCGF3	ENST00000470161.6_730629_744688_PCGF3.p1	['zf-C3HC4_2', 'zf-C3HC4', 'zf-RING_2', 'zf-C3HC4_3']	['zf-RING_UBOX', RAWUL', zf-RING_5']
PDE10A	ENST00000366882.6_165379193_165396459_PDE10A.p1	['PDEase_I']	['GAF', GAF_3', GAF_2']
PDK1	ENST00000410055.5_172570725_172596023_PDK1.p2	['HATPase_c']	['BCDHK_Adom3']
PDK1	ENST00000410055.5_172564977_172596023_PDK1.p2	['HATPase_c']	['BCDHK_Adom3']
PDK1	ENST00000410055.5_172568740_172596023_PDK1.p2	['HATPase_c']	['BCDHK_Adom3']
PDPR	ENST00000288050.8_70120460_70120719_PDPR.p1	['DAO']	['FAO_M', Trp_halogenase', FAD_binding_2', Pyr_redox_2', GCV_T_C', GCV_T']
PHF20L1	ENST00000395376.5_132777791_132794817_PHF20L1.p1	['MBT']	['PHD', Tudor_3', PHD20L1_u1', Tudor_2', DUF3776']
PHF20L1	ENST00000220847.8_132777791_132794817_PHF20L1.p1	['MBT']	['PHD', Tudor_3', PHD20L1_u1', Tudor_2', DUF3776']
PHF3	ENST00000515594.5_63679999_63703671_PHF3.p1	['TFIIS_M', 'PHD']	['SPOC']
PHRF1	ENST00000533464.5_581491_592674_PHRF1.p1	['zf-RING_2', 'zf-C3HC4', 'zf-C3HC4_2', 'zf-RING_UBOX']	['PHD']
PHRF1	ENST00000533464.5_581491_587464_PHRF1.p1	['zf-C3HC4', 'zf-RING_2', 'zf-RING_UBOX']	['PHD', zf-C3HC4_2']
PHRF1	ENST00000264555.10_581491_592674_PHRF1.p1	['zf-RING_2', 'zf-C3HC4', 'zf-C3HC4_2', 'zf-RING_UBOX']	['PHD']
PHRF1	ENST00000264555.10_581491_587464_PHRF1.p1	['zf-C3HC4', 'zf-RING_2', 'zf-RING_UBOX']	['PHD', zf-C3HC4_2']
PHRF1	ENST00000413872.6_581491_592674_PHRF1.p1	['zf-RING_2', 'zf-C3HC4', 'zf-C3HC4_2', 'zf-RING_UBOX']	['PHD']
PHRF1	ENST00000413872.6_581491_587464_PHRF1.p1	['zf-C3HC4', 'zf-RING_2', 'zf-RING_UBOX']	['PHD', zf-C3HC4_2']
PICALM	ENST00000630913.2_86022366_86031611_PICALM.p2	['ANTH']	['ENTH']
PICALM	ENST00000630913.2_86014869_86031611_PICALM.p1	['ANTH']	['ENTH']
PICALM	ENST00000630913.2_86012280_86031611_PICALM.p1	['ANTH']	['ENTH']
PICALM	ENST00000630913.2_86000642_86031611_PICALM.p1	['ANTH']	['ENTH']
PICALM	ENST00000630913.2_85996825_86031611_PICALM.p1	['ANTH']	['ENTH']
PICALM	ENST00000630913.2_85990249_86031611_PICALM.p1	['ANTH']	['ENTH']
PICALM	ENST00000630913.2_85983865_86031611_PICALM.p1	['ANTH']	['ENTH']
PICALM	ENST00000630913.2_85974707_86031611_PICALM.p1	['ANTH']	['ENTH']
PICALM	ENST00000630913.2_85981128_86031611_PICALM.p1	['ANTH']	['ENTH']
PICALM	ENST00000630913.2_86001034_86031611_PICALM.p1	['ANTH']	['ENTH']
PICALM	ENST00000630913.2_86003365_86031611_PICALM.p1	['ANTH']	['ENTH']
PICALM	ENST00000630913.2_86007541_86031611_PICALM.p1	['ANTH']	['ENTH']
PICALM	ENST00000630913.2_86011029_86031611_PICALM.p1	['ANTH']	['ENTH']
PIK3C2A	ENST00000265970.11_17094260_17099969_PIK3C2A.p1	['PX']	['PI3Ka', C2', PI3_PI4_kinase', PI3K_C2', PI3K_rbd']
PIK3C2A	ENST00000265970.11_17091333_17105305_PIK3C2A.p1	['PI3_PI4_kinase', 'PX', 'C2']	['PI3K_C2', PI3K_rbd', PI3Ka']
PIK3C2B	ENST00000367187.7_204464011_204469886_PIK3C2B.p1	['PI3K_rbd']	['PI3Ka', C2', PX', PI3_PI4_kinase', PI3K_C2']
PIK3CA	ENST00000263967.4_179198749_179204588_PIK3CA.p1	['PI3K_rbd', 'PI3K_p85B']	['PI3K_C2', PI3_PI4_kinase', PI3Ka']
PIK3CA	ENST00000263967.4_179198749_179210565_PIK3CA.p1	['PI3K_rbd', 'PI3K_C2', 'PI3K_p85B']	['PI3_PI4_kinase', PI3Ka']
PIK3CB	ENST00000289153.6_138733360_138759359_PIK3CB.p1	['PI3K_rbd', 'PI3K_p85B']	['PI3K_C2', PI3_PI4_kinase', PI3Ka']
PIK3CB	ENST00000289153.6_138663905_138665203_PIK3CB.p2	['PI3_PI4_kinase']	['PI3K_p85B', PI3K_C2', PI3K_rbd', PI3Ka']
PIWIL2	ENST00000356766.11_22279340_22290346_PIWIL2.p1	['ArgoL1']	['PAZ', Piwi']
PKNOX1	ENST00000291547.10_43004325_43024947_PKNOX1.p1	['Meis_PKNOX_N', 'Homeobox_KN']	['Homeodomain']
PKNOX1	ENST00000291547.10_43004325_43021431_PKNOX1.p1	['Meis_PKNOX_N']	['Homeodomain', Homeobox_KN']
PKNOX1	ENST00000291547.10_43004325_43018230_PKNOX1.p1	['Meis_PKNOX_N']	['Homeodomain', Homeobox_KN']
PKNOX1	ENST00000291547.10_43004325_43013238_PKNOX1.p1	['Meis_PKNOX_N']	['Homeodomain', Homeobox_KN']
PKNOX1	ENST00000291547.10_43004325_43010224_PKNOX1.p1	['Meis_PKNOX_N']	['Homeodomain', Homeobox_KN']
PKNOX1	ENST00000432907.6_43004325_43024947_PKNOX1.p1	['Meis_PKNOX_N', 'Homeobox_KN']	['Homeodomain']
PKNOX1	ENST00000432907.6_43004325_43021431_PKNOX1.p1	['Meis_PKNOX_N']	['Homeodomain', Homeobox_KN']
PKNOX1	ENST00000432907.6_43004325_43018230_PKNOX1.p1	['Meis_PKNOX_N']	['Homeodomain', Homeobox_KN']
PKNOX1	ENST00000432907.6_43004325_43013238_PKNOX1.p1	['Meis_PKNOX_N']	['Homeodomain', Homeobox_KN']
PKNOX2	ENST00000298282.14_125351283_125398062_PKNOX2.p1	['Meis_PKNOX_N']	['Homeobox_KN', Homeodomain']
PLCB1	ENST00000378641.7_8684931_8802173_PLCB1.p2	['PI-PLC-X', 'PLC-beta_C', 'PI-PLC-Y', 'DUF1154']	['PH_14', C2', EF-hand_like']
PLEKHA1	ENST00000368988.5_122406575_122424959_PLEKHA1.p1	['PH']	['PH_8', PH_11', PH_9', Mcp5_PH']
PLEKHA1	ENST00000368988.5_122406575_122417968_PLEKHA1.p1	['PH']	['PH_8', PH_11', PH_9', Mcp5_PH']
PLEKHA1	ENST00000368989.6_122392302_122417968_PLEKHA1.p1	['PH', 'PH_8', 'Mcp5_PH']	['PH_9', PH_11']
PLEKHA1	ENST00000368989.6_122392302_122424959_PLEKHA1.p1	['PH', 'PH_8', 'Mcp5_PH']	['PH_9', PH_11']
PLEKHA1	ENST00000392799.7_122392302_122424959_PLEKHA1.p1	['PH', 'PH_8', 'Mcp5_PH']	['PH_9', PH_11']
PLEKHA1	ENST00000392799.7_122392302_122417968_PLEKHA1.p1	['PH', 'PH_8', 'Mcp5_PH']	['PH_9', PH_11']
PLS1	ENST00000337777.7_142664201_142678113_PLS1.p1	['EF-hand_1', 'EF-hand_7', 'CH', 'EF-hand_8', 'EF-hand_6', 'EF-hand_5']	['CAMSAP_CH']
PLXND1	ENST00000324093.8_129573593_129586272_PLXND1.p1	['PSI', 'TIG_plexin', 'TIG']	['Sema', Plexin_cytopl']
PMS1	ENST00000432292.7_189791789_189852777_PMS1.p1	['DNA_mis_repair']	['HATPase_c', HMG_box_2', HMG_box', HATPase_c_3']
PMS1	ENST00000624204.3_189791789_189852777_PMS1.p3	['DNA_mis_repair']	['HATPase_c', HMG_box_2', HMG_box', HATPase_c_3']
PNPT1	ENST00000447944.7_55661955_55673079_PNPT1.p1	['PNPase', 'RNase_PH']	['RNase_PH_C', S1', KH_1']
PNPT1	ENST00000447944.7_55667861_55673079_PNPT1.p1	['PNPase']	['RNase_PH', RNase_PH_C', S1', KH_1']
POLR3B	ENST00000228347.9_106376358_106380139_POLR3B.p1	['RNA_pol_Rpb2_1']	['RNA_pol_Rpb2_7', RNA_pol_Rpb2_4', RNA_pol_Rpb2_3', RNA_pol_Rpb2_6', RNA_pol_Rpb2_5', RNA_pol_Rpb2_2']
PPARG	ENST00000652431.1_12312379_12406081_PPARG.p1	['zf-C4']	['Hormone_recep', PPARgamma_N']
PPARG	ENST00000652431.1_12312379_12392752_PPARG.p1	['zf-C4']	['Hormone_recep', PPARgamma_N']
PPP1R9A	ENST00000340694.8_94909897_95120832_PPP1R9A.p1	['PDZ_5']	['SAM_2', SAM_1', PDZ']
PRDM5	ENST00000515109.5_120710308_120821345_PRDM5.p1	['zf-C2H2', 'zf-H2C2_2', 'zf-C2H2_4', 'zf-C2H2_jaz', 'zf-met', 'zf-C2H2_6', 'zf-C2H2_11', 'zf_UBZ']	['zf-Di19']
PRDM5	ENST00000515109.5_120710308_120811449_PRDM5.p3	['zf-H2C2_2']	['zf-C2H2_4', zf-met', zf-C2H2_jaz', zf_UBZ', zf-C2H2', zf-C2H2_6', zf-C2H2_11', zf-Di19']
PRDM5	ENST00000515109.5_120710308_120785091_PRDM5.p1	['zf-H2C2_2', 'zf-C2H2', 'zf-C2H2_4', 'zf-C2H2_jaz', 'zf-C2H2_6', 'zf-met', 'zf-C2H2_11']	['zf_UBZ', zf-Di19']
PREX2	ENST00000288368.5_68019548_68060779_PREX2.p1	['RhoGEF', 'DEP', 'PH']	['PDZ', PDZ_6']
PRKCZ	ENST00000486681.5_2144209_2150978_PRKCZ.p1	['C1_1']	['Pkinase_Tyr', Pkinase', PB1', Pkinase_C']
PRKCZ	ENST00000486681.5_2144209_2148924_PRKCZ.p1	['C1_1']	['Pkinase_Tyr', Pkinase', PB1', Pkinase_C']
PRKCZ	ENST00000497183.5_2144209_2148924_PRKCZ.p1	['C1_1']	['Pkinase_Tyr', Pkinase', PB1', Pkinase_C']
PRPF3	ENST00000324862.7_150324894_150325881_PRPF3.p1	['PWI']	['PRP3', DUF1115']
PRPF40A	ENST00000410080.7_152662602_152669270_PRPF40A.p1	['FF']	['WW']
PRPSAP1	ENST00000324684.8_76312869_76313891_PRPSAP1.p1	['Pribosyl_synth']	['Pribosyltran_N', Pribosyltran']
PSMD11	ENST00000261712.8_32477520_32480631_PSMD11.p2	['RPN6_C_helix']	['PCI', RPN6_N']
PSMD2	ENST00000435761.5_184301536_184306834_PSMD2.p1	['RPN1_RPN2_N', 'PC_rep']	['RPN1_C']
PSME4	ENST00000404125.6_53866084_53885775_PSME4.p2	['DUF3437']	['HEAT', BLM10_mid']
PSME4	ENST00000404125.6_53866084_53910130_PSME4.p1	['DUF3437', 'HEAT']	['BLM10_mid']
PSME4	ENST00000404125.6_53866084_53887467_PSME4.p1	['DUF3437']	['HEAT', BLM10_mid']
PSME4	ENST00000404125.6_53866084_53869538_PSME4.p1	['DUF3437']	['HEAT', BLM10_mid']
PTBP3	ENST00000343327.6_112250928_112297916_PTBP3.p1	['RRM_8', 'RRM_1']	['RRM_5', RRM_occluded']
PTBP3	ENST00000343327.6_112234819_112297916_PTBP3.p1	['RRM_8', 'RRM_1']	['RRM_5', RRM_occluded']
PTBP3	ENST00000343327.6_112252677_112297916_PTBP3.p1	['RRM_8', 'RRM_1']	['RRM_5', RRM_occluded']
PTGR2	ENST00000267568.8_73858815_73874214_PTGR2.p1	['ADH_N_2']	['ADH_zinc_N', ADH_zinc_N_2']
PTGR2	ENST00000553813.1_73874022_73880176_PTGR2.p1	['ADH_zinc_N']	['ADH_zinc_N_2', ADH_N_2']
PTK2	ENST00000519419.5_140818276_140921132_PTK2.p1	['FERM_N_2', 'FERM_M']	['Pkinase_Tyr', Focal_AT', Pkinase']
PTK2	ENST00000519419.5_140789473_140921132_PTK2.p1	['FERM_N_2', 'FERM_M']	['Pkinase_Tyr', Focal_AT', Pkinase']
PTPN14	ENST00000366956.10_214464629_214464957_PTPN14.p1	['FERM_N']	['Y_phosphatase', FERM_C', DSPc', FERM_M']
PTPN14	ENST00000366956.10_214451804_214464957_PTPN14.p1	['FERM_N']	['Y_phosphatase', FERM_C', DSPc', FERM_M']
R3HDM1	ENST00000410054.5_135602499_135632001_R3HDM1.p1	['R3H']	['SUZ']
R3HDM1	ENST00000409478.5_135602499_135632001_R3HDM1.p1	['R3H']	['SUZ']
R3HDM1	ENST00000264160.8_135602499_135632001_R3HDM1.p1	['R3H']	['SUZ']
RAB23	ENST00000317483.4_57207627_57210445_RAB23.p1	['Ras', 'Roc', 'MMR_HSR1', 'Arf']	['ATP_bind_1']
RAB3D	ENST00000222120.8_11337171_11337460_RAB3D.p1	['Ras', 'Roc']	['Arf', Gtr1_RagA']
RAB4B	ENST00000357052.8_40783777_40786978_RAB4B.p1	['Ras', 'Roc']	['Arf']
RAB4B	ENST00000602173.5_40783777_40786978_RAB4B.p1	['Ras']	['Arf', Roc']
RAB6A	ENST00000536566.5_73707419_73720899_RAB6A.p1	['Ras']	['SRPRB', Roc', Arf', Gtr1_RagA', GTP_EFTU', MMR_HSR1']
RAB6A	ENST00000536566.5_73707419_73730823_RAB6A.p3	['Ras']	['SRPRB', Roc', Arf', Gtr1_RagA', GTP_EFTU', MMR_HSR1']
RABEPK	ENST00000628863.2_125207563_125220700_RABEPK.p2	['Kelch_2']	['Kelch_6', Kelch_3', Kelch_5', Kelch_4', Kelch_1']
RABGAP1	ENST00000373647.9_122957010_122989471_RABGAP1.p1	['PID']	['7TM_GPCR_Srx', 7tm_4', 7tm_1', DUF3694', RabGAP-TBC']
RABGAP1	ENST00000373647.9_122957010_122990213_RABGAP1.p1	['PID']	['7TM_GPCR_Srx', 7tm_4', 7tm_1', DUF3694', RabGAP-TBC']
RABGAP1	ENST00000373647.9_122957010_122998766_RABGAP1.p1	['DUF3694', 'PID']	['7tm_4', 7tm_1', RabGAP-TBC', 7TM_GPCR_Srx']
RABGAP1	ENST00000373647.9_122957010_123015636_RABGAP1.p1	['DUF3694', 'PID']	['7tm_4', 7tm_1', RabGAP-TBC', 7TM_GPCR_Srx']
RABGAP1	ENST00000373647.9_122957010_123020459_RABGAP1.p1	['DUF3694', 'PID']	['7tm_4', 7tm_1', RabGAP-TBC', 7TM_GPCR_Srx']
RABGAP1	ENST00000373647.9_122957010_123010528_RABGAP1.p1	['DUF3694', 'PID']	['7tm_4', 7tm_1', RabGAP-TBC', 7TM_GPCR_Srx']
RABGAP1	ENST00000373647.9_122957010_122997361_RABGAP1.p1	['DUF3694', 'PID']	['7tm_4', 7tm_1', RabGAP-TBC', 7TM_GPCR_Srx']
RABGEF1	ENST00000437078.6_66775226_66799414_RABGEF1.p1	['DUF5601']	['zf-A20', VPS9']
RABGEF1	ENST00000437078.6_66771882_66799414_RABGEF1.p1	['zf-A20', 'DUF5601']	['VPS9']
RANBP9	ENST00000011619.6_13632369_13642591_RANBP9.p1	['CLTH', 'LisH']	['SPRY']
RARS1	ENST00000231572.8_168493893_168502105_RARS1.p1	['tRNA-synt_1d', 'Arg_tRNA_synt_N']	['DALR_1']
RARS1	ENST00000231572.8_168493893_168516950_RARS1.p1	['tRNA-synt_1d', 'Arg_tRNA_synt_N']	['DALR_1']
RASA2	ENST00000452898.2_141607677_141610066_RASA2.p1	['BTK']	['C2', PH', RasGAP']
RASA3	ENST00000334062.8_113992484_113996739_RASA3.p1	['BTK']	['C2', PH', RasGAP']
RASAL1	ENST00000261729.9_113103945_113104298_RASAL1.p1	['BTK', 'PH']	['C2', RasGAP']
RASGRP3	ENST00000402538.7_33515009_33534400_RASGRP3.p1	['RasGEF']	['EF-hand_5', EF-hand_1', EF-hand_7', C1_1', EF-hand_6']
RASGRP3	ENST00000402538.7_33511709_33527412_RASGRP3.p1	['RasGEF']	['EF-hand_5', EF-hand_1', EF-hand_7', C1_1', EF-hand_6']
RBL1	ENST00000344359.7_37007410_37035508_RBL1.p1	['RB_B']	['DUF3452', Rb_C', RB_A']
RBM4	ENST00000409406.1_66639699_66644140_RBM4.p2	['zf-CCHC']	['RRM_5', RRM_1', RRM_7']
RBM4B	ENST00000310046.9_66668614_66669291_RBM4B.p2	['zf-CCHC']	['RRM_5', RRM_1', RRM_7']
RC3H1	ENST00000367696.7_173941264_173993135_RC3H1.p1	['ROQ_II', 'zf-RING_UBOX', 'zf-CCCH']	['zf-C3HC4']
RC3H2	ENST00000357244.7_122865348_122883379_RC3H2.p1	['ROQ_II', 'zf-CCCH']	['zf-RING_2', Prok-RING_4', zf-RING_UBOX', Xin']
RC3H2	ENST00000335387.9_122877470_122883379_RC3H2.p1	['ROQ_II', 'zf-CCCH']	['zf-RING_2', Prok-RING_4', zf-RING_UBOX', Xin']
RCBTB1	ENST00000378302.7_49566617_49567320_RCBTB1.p1	['RCC1']	['BTB', BACK', RCC1_2']
RERE	ENST00000337907.7_8508626_8656441_RERE.p1	['BAH']	['ELM2', GATA', Atrophin-1']
RERE	ENST00000337907.7_8541213_8656441_RERE.p1	['BAH']	['ELM2', GATA', Atrophin-1']
REV3L	ENST00000435970.5_111405469_111472140_REV3L.p1	['DNA_pol_B_exo1']	['DUF1725', DNA_pol_B', DUF4683', zf-C4pol']
REV3L	ENST00000435970.5_111392875_111472140_REV3L.p1	['DNA_pol_B_exo1']	['DUF1725', DNA_pol_B', DUF4683', zf-C4pol']
REV3L	ENST00000435970.5_111387764_111472140_REV3L.p1	['DNA_pol_B_exo1']	['DUF1725', DNA_pol_B', DUF4683', zf-C4pol']
REV3L	ENST00000435970.5_111389105_111472140_REV3L.p1	['DNA_pol_B_exo1']	['DUF1725', DNA_pol_B', DUF4683', zf-C4pol']
RFC2	ENST00000621097.4_74239937_74252498_RFC2.p1	['DNA_pol3_delta2', 'AAA']	['Rep_fac_C', Mg_chelatase', Viral_helicase1']
RFX7	ENST00000560792.4_56142777_56179303_RFX7.p1	['RFX_DNA_binding']	['Pox_D5', RFX5_N']
RILPL1	ENST00000376874.9_123485632_123499536_RILPL1.p2	['RILP']	['Jnk-SapK_ap_N']
RILPL1	ENST00000376874.9_123484179_123499536_RILPL1.p2	['RILP']	['Jnk-SapK_ap_N']
RNF2	ENST00000367509.8_185087551_185099962_RNF2.p1	['RAWUL', 'zf-C3HC4_2', 'zf-C3HC4', 'zf-RING_UBOX', 'zf-RING_2']	['zf-C3HC4_3']
RNF2	ENST00000367509.8_185087551_185091739_RNF2.p1	['zf-C3HC4_2', 'zf-C3HC4', 'zf-RING_UBOX', 'zf-RING_2']	['zf-C3HC4_3', RAWUL']
RPGRIP1L	ENST00000262135.9_53652534_53656589_RPGRIP1L.p1	['C2-C2_1']	['C2', RPGR1_C']
RPS6KC1	ENST00000614059.4_213077695_213129889_RPS6KC1.p2	['MIT']	['Pkinase_Tyr', PX', Pkinase', Kinase-like']
RPS6KC1	ENST00000614059.4_213071005_213129889_RPS6KC1.p2	['MIT']	['Pkinase_Tyr', PX', Pkinase', Kinase-like']
RPS6KC1	ENST00000543470.5_213071005_213129889_RPS6KC1.p1	['MIT']	['Pkinase_Tyr', PX', Pkinase', Kinase-like']
RPS6KC1	ENST00000614059.4_213104453_213176492_RPS6KC1.p1	['MIT']	['Pkinase_Tyr', PX', Pkinase', Kinase-like']
RPS6KC1	ENST00000614059.4_213117316_213167973_RPS6KC1.p1	['MIT']	['Pkinase_Tyr', PX', Pkinase', Kinase-like']
RPS6KC1	ENST00000614059.4_213077695_213167973_RPS6KC1.p1	['MIT', 'PX']	['Pkinase_Tyr', Pkinase', Kinase-like']
RPS6KC1	ENST00000543470.5_213071005_213176492_RPS6KC1.p1	['MIT']	['Pkinase_Tyr', PX', Pkinase', Kinase-like']
RPS6KC1	ENST00000614059.4_213071005_213176492_RPS6KC1.p1	['MIT', 'PX']	['Pkinase_Tyr', Pkinase', Kinase-like']
RPS6KC1	ENST00000614059.4_213104453_213129889_RPS6KC1.p1	['MIT']	['Pkinase_Tyr', PX', Pkinase', Kinase-like']
RPS6KC1	ENST00000614059.4_213117316_213129889_RPS6KC1.p1	['MIT']	['Pkinase_Tyr', PX', Pkinase', Kinase-like']
RREB1	ENST00000334984.10_7176654_7231907_RREB1.p1	['zf-C2H2', 'zf-C2H2_4', 'zf-H2C2_2', 'zf-H2C2_5', 'zf-met']	['zf-C2H2_6', zf-C2H2_jaz']
RUNX1T1	ENST00000265814.4_91970657_92076137_RUNX1T1.p1	['NHR2', 'TAFH']	['zf-MYND']
RUNX1T1	ENST00000265814.4_91986123_92076137_RUNX1T1.p1	['NHR2', 'TAFH']	['zf-MYND']
RUNX1T1	ENST00000518844.5_91970657_92076137_RUNX1T1.p1	['NHR2', 'TAFH']	['zf-MYND']
RUNX1T1	ENST00000518844.5_91986123_92076137_RUNX1T1.p1	['NHR2', 'TAFH']	['zf-MYND']
SATB1	ENST00000338745.11_18386398_18420991_SATB1.p1	['CUTL', 'ULD', 'CUT']	['Homeodomain']
SATB1	ENST00000338745.11_18351991_18420991_SATB1.p1	['CUT', 'CUTL', 'ULD']	['Homeodomain']
SATB1	ENST00000338745.11_18378169_18420991_SATB1.p1	['CUTL', 'ULD', 'CUT']	['Homeodomain']
SATB1	ENST00000338745.11_18394461_18420991_SATB1.p1	['CUTL', 'ULD', 'CUT']	['Homeodomain']
SCAP	ENST00000265565.10_47425484_47443091_SCAP.p1	['Sterol-sensing']	['ANAPC4_WD40', WD40', Patched']
SCMH1	ENST00000372596.5_41142877_41186250_SCMH1.p1	['MBT']	['SAM_2', RBR', SAM_PNT', SAM_1', SLED']
SCMH1	ENST00000397171.6_41142877_41161432_SCMH1.p1	['MBT']	['SAM_2', RBR', SAM_PNT', SAM_1', SLED']
SCMH1	ENST00000361191.9_41142877_41161432_SCMH1.p1	['MBT']	['SAM_2', RBR', SAM_PNT', SAM_1', SLED']
SCMH1	ENST00000372596.5_41113282_41186250_SCMH1.p1	['MBT']	['SAM_2', RBR', SAM_PNT', SAM_1', SLED']
SCMH1	ENST00000397171.6_41113282_41161432_SCMH1.p1	['MBT']	['SAM_2', RBR', SAM_PNT', SAM_1', SLED']
SCMH1	ENST00000361191.9_41113282_41161432_SCMH1.p1	['MBT']	['SAM_2', RBR', SAM_PNT', SAM_1', SLED']
SCMH1	ENST00000372596.5_41113282_41161432_SCMH1.p1	['MBT']	['SAM_2', RBR', SAM_PNT', SAM_1', SLED']
SCMH1	ENST00000397171.6_41070594_41161432_SCMH1.p1	['MBT', 'RBR']	['SAM_2', SAM_1', SAM_PNT', SLED']
SCMH1	ENST00000361191.9_41070594_41161432_SCMH1.p1	['MBT', 'RBR']	['SAM_2', SAM_1', SAM_PNT', SLED']
SCMH1	ENST00000372596.5_41070594_41161432_SCMH1.p1	['MBT', 'RBR']	['SAM_2', SAM_1', SAM_PNT', SLED']
SCMH1	ENST00000372596.5_41142877_41161432_SCMH1.p1	['MBT']	['SAM_2', RBR', SAM_PNT', SAM_1', SLED']
SCMH1	ENST00000326197.11_41142877_41152741_SCMH1.p1	['MBT']	['SAM_2', RBR', SAM_PNT', SAM_1', SLED']
SCMH1	ENST00000326197.11_41113282_41152741_SCMH1.p1	['MBT']	['SAM_2', RBR', SAM_PNT', SAM_1', SLED']
SCMH1	ENST00000326197.11_41070594_41152741_SCMH1.p1	['MBT', 'RBR']	['SAM_2', SAM_1', SAM_PNT', SLED']
SCMH1	ENST00000472037.5_41028156_41028726_SCMH1.p2	['SAM_1', 'SAM_2']	['RBR', SAM_PNT', MBT', SLED']
SCMH1	ENST00000337495.9_41142877_41186250_SCMH1.p1	['MBT']	['SAM_2', RBR', SAM_PNT', SAM_1', SLED']
SCMH1	ENST00000337495.9_41113282_41186250_SCMH1.p1	['MBT']	['SAM_2', RBR', SAM_PNT', SAM_1', SLED']
SCMH1	ENST00000372597.5_41142877_41186250_SCMH1.p1	['MBT']	['SAM_2', RBR', SAM_PNT', SAM_1', SLED']
SCMH1	ENST00000361705.7_41142877_41161432_SCMH1.p1	['MBT']	['SAM_2', RBR', SAM_PNT', SAM_1', SLED']
SCMH1	ENST00000372597.5_41113282_41186250_SCMH1.p1	['MBT']	['SAM_2', RBR', SAM_PNT', SAM_1', SLED']
SCMH1	ENST00000361705.7_41113282_41161432_SCMH1.p1	['MBT']	['SAM_2', RBR', SAM_PNT', SAM_1', SLED']
SCMH1	ENST00000372597.5_41113282_41161432_SCMH1.p1	['MBT']	['SAM_2', RBR', SAM_PNT', SAM_1', SLED']
SCMH1	ENST00000361705.7_41070594_41161432_SCMH1.p1	['MBT', 'RBR']	['SAM_2', SAM_1', SAM_PNT', SLED']
SCMH1	ENST00000372597.5_41070594_41161432_SCMH1.p1	['MBT', 'RBR']	['SAM_2', SAM_1', SAM_PNT', SLED']
SCMH1	ENST00000372597.5_41142877_41161432_SCMH1.p1	['MBT']	['SAM_2', RBR', SAM_PNT', SAM_1', SLED']
SEC23B	ENST00000262544.6_18510821_18512282_SEC23B.p1	['zf-Sec23_Sec24']	['Sec23_trunk', Sec23_BS', Sec23_helical', Gelsolin']
SEC23B	ENST00000643747.1_18510821_18535742_SEC23B.p1	['Sec23_trunk', 'Sec23_BS', 'zf-Sec23_Sec24']	['Sec23_helical', Gelsolin']
SEC23B	ENST00000643747.1_18510821_18542402_SEC23B.p1	['Sec23_trunk', 'Sec23_BS', 'zf-Sec23_Sec24']	['Sec23_helical', Gelsolin']
SEC23B	ENST00000262544.6_18510821_18515736_SEC23B.p1	['zf-Sec23_Sec24']	['Sec23_trunk', Sec23_BS', Sec23_helical', Gelsolin']
SEC23B	ENST00000262544.6_18510821_18535742_SEC23B.p1	['Sec23_trunk', 'Sec23_BS', 'zf-Sec23_Sec24']	['Sec23_helical', Gelsolin']
SEC23B	ENST00000262544.6_18510821_18542402_SEC23B.p1	['Sec23_trunk', 'Sec23_BS', 'zf-Sec23_Sec24']	['Sec23_helical', Gelsolin']
SEC23IP	ENST00000369075.8_119926035_119933787_SEC23IP.p2	['DDHD']	['SAM_2', SAM_1', WWE']
SEC23IP	ENST00000369075.8_119929606_119933787_SEC23IP.p2	['DDHD']	['SAM_2', SAM_1', WWE']
SEC23IP	ENST00000369075.8_119930328_119933787_SEC23IP.p2	['DDHD']	['SAM_2', SAM_1', WWE']
SEC23IP	ENST00000369075.8_119912043_119933787_SEC23IP.p2	['DDHD', 'SAM_1', 'SAM_2']	['WWE']
SEC23IP	ENST00000369075.8_119914729_119933787_SEC23IP.p2	['DDHD', 'SAM_1', 'SAM_2']	['WWE']
SEL1L	ENST00000336735.9_81485671_81490465_SEL1L.p2	['Sel1']	['fn2']
SFMBT1	ENST00000394752.8_52912537_52913617_SFMBT1.p1	['SLED']	['SAM_2', SAM_1', MBT']
SFMBT2	ENST00000361972.8_7188623_7381949_SFMBT2.p1	['MBT', 'SLED']	['SAM_2', SAM_1', SAM_PNT']
SFMBT2	ENST00000673876.1_7188623_7381949_SFMBT2.p1	['MBT', 'SLED']	['SAM_2', SAM_1', SAM_PNT']
SH3PXD2B	ENST00000311601.6_172382035_172406352_SH3PXD2B.p1	['PX']	['SH3_4', SH3_1', SH3_3', SH3_9', SH3_2']
SH3RF2	ENST00000511217.1_146047771_146062734_SH3RF2.p2	['SH3_9', 'SH3_1', 'SH3_2']	['zf-C3HC4', zf-C3HC4_3', zf-RING_5', zf-RING_2', zf-RING_UBOX', zf-C3HC4_2']
SHC2	ENST00000264554.10_418922_425231_SHC2.p2	['SH2']	['PID']
SHOC2	ENST00000369452.8_110964124_110985765_SHOC2.p1	['LRR_8', 'LRR_4', 'LRR_1']	['LRR_5', LRR_9']
SHOC2	ENST00000369452.8_110964124_110965061_SHOC2.p1	['LRR_8', 'LRR_4']	['LRR_1', LRR_5', LRR_9']
SKAP1	ENST00000336915.11_48162468_48189500_SKAP1.p1	['PH', 'PH_9']	['SH3_9', SH3_1', SH3_2']
SKAP2	ENST00000345317.7_26670090_26739964_SKAP2.p2	['SH3_1', 'SH3_9', 'SH3_2']	['PH']
SKAP2	ENST00000345317.7_26670090_26690362_SKAP2.p2	['SH3_1', 'SH3_9', 'SH3_2']	['PH']
SLC4A4	ENST00000264485.11_71236575_71397653_SLC4A4.p2	['Band_3_cyto']	['PTS_EIIA_2', HCO3_cotransp']
SLC4A4	ENST00000264485.11_71236575_71357187_SLC4A4.p1	['Band_3_cyto']	['PTS_EIIA_2', HCO3_cotransp']
SLCO3A1	ENST00000318445.11_92126060_92128489_SLCO3A1.p3	['OATP', 'Kazal_2']	['MFS_1']
SMARCA2	ENST00000349721.8_2028986_2060986_SMARCA2.p1	['HSA', 'QLQ']	['Helicase_C', SNF2_N', ResIII', BRK', SnAC', Bromodomain']
SMARCA2	ENST00000450198.6_2028986_2088613_SMARCA2.p1	['SNF2_N', 'HSA', 'BRK', 'QLQ', 'ResIII']	['SnAC', Bromodomain', Helicase_C']
SMARCA2	ENST00000349721.8_2028986_2088613_SMARCA2.p1	['SNF2_N', 'HSA', 'BRK', 'QLQ', 'ResIII']	['SnAC', Bromodomain', Helicase_C']
SMG5	ENST00000361813.5_156259004_156272398_SMG5.p1	['EST1_DNA_bind']	['EST1', PIN_4']
SNRK	ENST00000296088.12_43303097_43303792_SNRK.p1	['Pkinase', 'Pkinase_Tyr']	['Kinase-like']
SNRK	ENST00000296088.12_43299753_43303792_SNRK.p1	['Pkinase', 'Pkinase_Tyr']	['Kinase-like']
SNX1	ENST00000560829.5_64112572_64127806_SNX1.p1	['Sorting_nexin', 'PX']	['Vps5']
SOBP	ENST00000317357.10_107633513_107635469_SOBP.p2	['SOBP']	['zf-FCS']
SOD2	ENST00000367054.6_159682473_159685033_SOD2.p1	['Sod_Fe_C']	['Sod_Fe_N']
SORBS1	ENST00000354106.7_95381684_95432576_SORBS1.p1	['Sorb']	['SH3_9', SH3_1', SH3_2']
SORBS1	ENST00000371241.5_95381684_95432576_SORBS1.p1	['Sorb']	['SH3_9', SH3_1', SH3_2']
SORBS1	ENST00000371227.8_95381684_95432576_SORBS1.p1	['Sorb']	['SH3_9', SH3_1', SH3_2']
SORBS1	ENST00000361941.7_95381684_95432576_SORBS1.p1	['Sorb']	['SH3_9', SH3_1', SH3_2']
SORBS1	ENST00000277982.9_95381684_95432576_SORBS1.p1	['Sorb']	['SH3_9', SH3_1', SH3_2']
SORBS1	ENST00000607232.5_95381684_95432576_SORBS1.p1	['Sorb']	['SH3_9', SH3_1', SH3_2']
SORBS1	ENST00000306402.10_95381684_95432576_SORBS1.p1	['Sorb']	['SH3_9', SH3_1', SH3_2']
SORBS1	ENST00000371245.7_95381684_95432576_SORBS1.p1	['Sorb']	['SH3_9', SH3_1', SH3_2']
SOX13	ENST00000367204.6_204112914_204123804_SOX13.p1	['HMG_box']	['HMG_box_2']
SPAST	ENST00000644408.1_32136562_32147258_SPAST.p1	['AAA', 'AAA_lid_3']	['RuvB_N', AAA_5', Vps4_C']
SPAST	ENST00000642751.1_32136562_32147258_SPAST.p1	['AAA']	['AAA_lid_3', RuvB_N', AAA_5', Vps4_C']
SPG7	ENST00000643649.1_89544647_89550609_SPG7.p1	['Peptidase_M41', 'AAA']	['AAA_lid_3', RuvB_N', FtsH_ext', AAA_5', AAA_2']
SPTBN1	ENST00000356805.9_54526371_54599243_SPTBN1.p1	['CH']	['Spectrin', PH', CAMSAP_CH', PH_9']
SRCAP	ENST00000262518.9_30704063_30729572_SRCAP.p1	['SNF2_N', 'HSA']	['ResIII', Helicase_C']
SRGAP3	ENST00000618999.4_9010307_9015731_SRGAP3.p1	['RhoGAP']	['FCH', SH3_9', SH3_1', SH3_2']
STAMBPL1	ENST00000371926.8_88901655_88905660_STAMBPL1.p1	['USP8_dimer']	['Prok-JAB', JAB']
STAMBPL1	ENST00000371926.8_88901655_88908777_STAMBPL1.p1	['USP8_dimer']	['Prok-JAB', JAB']
STAT5B	ENST00000293328.8_42217159_42232137_STAT5B.p1	['STAT_alpha', 'STAT_bind', 'STAT_int']	['SH2']
STAT5B	ENST00000293328.8_42216013_42232137_STAT5B.p1	['STAT_bind', 'STAT_alpha', 'STAT_int']	['SH2']
[truncated: 165 more rows]

## Sheet: Table S6
Table S6. CircRNAs with a different order of domains than linear isoforms
[truncated: 121 more rows]

[truncated: 7 more sheets: Table S7, Table S8, Table S9, Table S10, Table S11, Table S12, TableS13]
